# Supplementary material for: Extraction of alumina from alumina rich coal gangue by a hydro-chemical process
Source: R Soc Open Sci. 2020 Apr 29;7(4):192132. doi: 10.1098/rsos.192132 (PMC7211850; doi:10.1098/rsos.192132)
Supplement: Supplementary material [file rsos192132supp1.zip]

Archive with 52 entries (44 files):
- electronic supplementary material/
- electronic supplementary material/electronic file of each figure/
- electronic supplementary material/electronic file of each figure/Fig.1.eps
- electronic supplementary material/electronic file of each figure/fig.10.eps
- electronic supplementary material/electronic file of each figure/fig.11.eps
- electronic supplementary material/electronic file of each figure/fig.12.eps
- electronic supplementary material/electronic file of each figure/fig.13.eps
- electronic supplementary material/electronic file of each figure/Fig.2.eps
- electronic supplementary material/electronic file of each figure/Fig.3.eps
- electronic supplementary material/electronic file of each figure/Fig.4.eps
- electronic supplementary material/electronic file of each figure/Fig.5.eps
- electronic supplementary material/electronic file of each figure/fig.6.eps
- electronic supplementary material/electronic file of each figure/fig.7.eps
- electronic supplementary material/electronic file of each figure/Fig.8.eps
- electronic supplementary material/electronic file of each figure/Fig.9.eps
- electronic supplementary material/electronic file of each table/
- electronic supplementary material/electronic file of each table/Table 1.xls
- electronic supplementary material/electronic file of each table/Table 2.xls
- electronic supplementary material/ESM file titles and captions .docx
- electronic supplementary material/original source data/
- electronic supplementary material/original source data/Arrhenius data for alumina extraction during 200 °C to 280 °C.csv
- electronic supplementary material/original source data/data of 1−(1−x )13 versus time.csv
- electronic supplementary material/original source data/data of alkali concentration versus extraction rate of Al2O3.csv
- electronic supplementary material/original source data/data of alkali to gangue ratios versus extraction rate of Al2O3.csv
- electronic supplementary material/original source data/data of reaction temperature versus extraction rate of Al2O3..csv
- electronic supplementary material/original source data/original source data file introduction.docx
- electronic supplementary material/original source data/XRD data of ARCG residue obtained at different alkali concentration/
- electronic supplementary material/original source data/XRD data of ARCG residue obtained at different alkali concentration/XRD data of alkali concentration  42.5%.csv
- electronic supplementary material/original source data/XRD data of ARCG residue obtained at different alkali concentration/XRD data of alkali concentration  47.5% .csv
- electronic supplementary material/original source data/XRD data of ARCG residue obtained at different alkali concentration/XRD data of alkali concentration  50%.csv
- electronic supplementary material/original source data/XRD data of ARCG residue obtained at different alkali concentration/XRD data of alkali concentration 40%.csv
- electronic supplementary material/original source data/XRD data of ARCG residue obtained at different alkali concentration/XRD data of alkali concentration 45%.csv
- electronic supplementary material/original source data/XRD data of ARCG residue obtained at different alkali to gangue ratio/
- electronic supplementary material/original source data/XRD data of ARCG residue obtained at different alkali to gangue ratio/XRD data of alkali to gangue ratio of 5.0.csv
- electronic supplementary material/original source data/XRD data of ARCG residue obtained at different alkali to gangue ratio/XRD data of alkali to gangue ratio of 5.5.csv
- electronic supplementary material/original source data/XRD data of ARCG residue obtained at different alkali to gangue ratio/XRD data of alkali to gangue ratio of 6.0.csv
- electronic supplementary material/original source data/XRD data of ARCG residue obtained at different alkali to gangue ratio/XRD data of alkali to gangue ratio of 6.5.csv
- electronic supplementary material/original source data/XRD data of ARCG residue obtained at different alkali to gangue ratio/XRD data of alkali to gangue ratio of 7.0.csv
- electronic supplementary material/original source data/XRD data of ARCG residue obtained at different reaction time/
- electronic supplementary material/original source data/XRD data of ARCG residue obtained at different reaction time/XRD data of 120min.csv
- electronic supplementary material/original source data/XRD data of ARCG residue obtained at different reaction time/XRD data of 15min.csv
- electronic supplementary material/original source data/XRD data of ARCG residue obtained at different reaction time/XRD data of 30min.csv
- electronic supplementary material/original source data/XRD data of ARCG residue obtained at different reaction time/XRD data of 5min.csv
- electronic supplementary material/original source data/XRD data of ARCG residue obtained at different reaction time/XRD data of 60min.csv
- electronic supplementary material/original source data/XRD data of ARCG residue obtained at different temperatures/
- electronic supplementary material/original source data/XRD data of ARCG residue obtained at different temperatures/XRD data of 200°C.csv
- electronic supplementary material/original source data/XRD data of ARCG residue obtained at different temperatures/XRD data of 220°C.csv
- electronic supplementary material/original source data/XRD data of ARCG residue obtained at different temperatures/XRD data of 240°C.csv
- electronic supplementary material/original source data/XRD data of ARCG residue obtained at different temperatures/XRD data of 260°C.csv
- electronic supplementary material/original source data/XRD data of ARCG residue obtained at different temperatures/XRD data of 280°C .csv
- electronic supplementary material/original source data/XRD data of ARCG residue obtained under optimum conditions.csv
- electronic supplementary material/original source data/XRD data of ARCG.csv
