# Supplementary material for: Extraction of alumina from alumina rich coal gangue by a hydro-chemical process
Source: R Soc Open Sci. 2020 Apr 29;7(4):192132. doi: 10.1098/rsos.192132 (PMC7211850; doi:10.1098/rsos.192132)
Supplement: Supplementary material [file rsos192132supp1.zip › electronic supplementary material/electronic file of each table/Table 1.xls]

## Sheet: Sheet1
		Table 1 Chemical composition of the ARCG.
		Composition	Al2O3	SiO2	Fe2O3	CaO	TiO2	Na2O	Al/Si
		Content (wt%)	44.93	54.13	0.18	0.09	0.42	0.02	0.83
		Al/Si is the Al2O3-to-SiO2 mass ratio.
