# Supplementary material for: Extraction of alumina from alumina rich coal gangue by a hydro-chemical process
Source: R Soc Open Sci. 2020 Apr 29;7(4):192132. doi: 10.1098/rsos.192132 (PMC7211850; doi:10.1098/rsos.192132)
Supplement: Supplementary material [file rsos192132supp1.zip › electronic supplementary material/electronic file of each table/Table 2.xls]

## Sheet: Sheet1
		Table 2 Composition of ARCG residue obtained under optimized condition.
		Composition	Al2O3	SiO2	CaO	Na2O	Al/Si
		Content (wt%)	1.64	37.63	44.01	19.28	0.04
		Al/Si is the Al2O3-to-SiO2 mass ratio.
