# Supplementary material for: Extraction of alumina from alumina rich coal gangue by a hydro-chemical process
Source: R Soc Open Sci. 2020 Apr 29;7(4):192132. doi: 10.1098/rsos.192132 (PMC7211850; doi:10.1098/rsos.192132)
Supplement: Supplementary material [file rsos192132supp1.zip › electronic supplementary material/original source data/Arrhenius data for alumina extraction during 200 °C to 280 °C.csv]

	extration rate(%)
time(min)	200¡æ	220¡æ	240¡æ	260¡æ	280¡æ	1-x					(1-x)^1/3					1-(1-x)^1/3
0	0	0	0	0	0	1	1	1	1	1	1	1	1	1	1	0	0	0	0	0
5	3.51	6.73	9.92	17.54	25.31	0.9649	0.9327	0.9008	0.8246	0.7469	0.988160377	0.977043708	0.965775371	0.937737125	0.9073	0.011839623	0.022956292	0.034224629	0.062262875	0.092693
15	12.63	15.82	20.74	40.82	58.72	0.8737	0.8418	0.7926	0.5918	0.4128	0.955991678	0.944212272	0.925446583	0.839572723	0.7445	0.044008322	0.055787728	0.074553417	0.160427277	0.255417
30	19.45	27.94	37.53	73.52	84.60	0.8055	0.7206	0.6247	0.2648	0.1540	0.930440305	0.896529847	0.854851153	0.642154199	0.5360	0.069559695	0.103470153	0.145148847	0.357845801	0.463989
60	28.84	34.83	63.82	85.47	90.71									slope:		k1=0.00236	k2=0.00339	k3=0.0047	k4=0.0118	k5=0.01536
120	27.62	40.92	83.54	94.68	95.52
240	27.43	43.62	86.78	95.56	96.72
							T / ¡æ	T/ K	1000/T / K-1		k	lnk
							200	473	2.11		0.00236	-6.05
							220	493	2.03		0.00339	-5.69
							240	513	1.95		0.0047	-5.36
							260	533	1.88		0.0118	-4.44
							280	553	1.81		0.01536	-4.18
						slope:	k=-6.52
							lnk=lnA-(E/R)*1/T
							E=8.314*6.52*1000=54.21kJ/mol
