# Supplementary material for: Extraction of alumina from alumina rich coal gangue by a hydro-chemical process
Source: R Soc Open Sci. 2020 Apr 29;7(4):192132. doi: 10.1098/rsos.192132 (PMC7211850; doi:10.1098/rsos.192132)
Supplement: Supplementary material [file rsos192132supp1.zip › electronic supplementary material/original source data/data of alkali concentration versus extraction rate of Al2O3.csv]

alkali concentration	extration rate(%)
40.00%	82.37
42.50%	87.03
45.00%	90.76
47.50%	92.65
50.00%	90.43
