# Supplementary material for: Extraction of alumina from alumina rich coal gangue by a hydro-chemical process
Source: R Soc Open Sci. 2020 Apr 29;7(4):192132. doi: 10.1098/rsos.192132 (PMC7211850; doi:10.1098/rsos.192132)
Supplement: Supplementary material [file rsos192132supp1.zip › electronic supplementary material/original source data/data of alkali to gangue ratios versus extraction rate of Al2O3.csv]

alkali to gangue mass ratio	extration rate(%)
5.00	79.05
5.50	87.32
6.00	92.31
6.50	92.51
7.00	92.73
