# Supplementary material for: Extraction of alumina from alumina rich coal gangue by a hydro-chemical process
Source: R Soc Open Sci. 2020 Apr 29;7(4):192132. doi: 10.1098/rsos.192132 (PMC7211850; doi:10.1098/rsos.192132)
Supplement: Supplementary material [file rsos192132supp1.zip › electronic supplementary material/original source data/data of reaction temperature versus extraction rate of Al2O3..csv]

	extration rate(%)
time(min)	200¡æ	220¡æ	240¡æ	260¡æ	280¡æ
0	0	0	0	0	0
5	3.51	6.73	9.92	17.54	25.31
15	12.63	15.82	20.74	40.82	58.72
30	19.45	27.94	37.53	73.52	84.6
60	28.84	34.83	63.82	85.47	90.71
120	27.62	40.92	83.54	93.78	95.52
240	27.43	43.62	86.78	95.56	96.72
