# Supplementary material for: Extraction of alumina from alumina rich coal gangue by a hydro-chemical process
Source: R Soc Open Sci. 2020 Apr 29;7(4):192132. doi: 10.1098/rsos.192132 (PMC7211850; doi:10.1098/rsos.192132)
Supplement: Supplementary material [file rsos192132supp1.zip › electronic supplementary material/original source data/XRD data of ARCG residue obtained at different alkali concentration/XRD data of alkali concentration 42.5%.csv]

pos.[��2Th]	lobs[cts]
5.013	2215
5.039	2233
5.065	2224
5.091	2172
5.117	2100
5.143	2034
5.169	2046
5.195	1987
5.221	1963
5.247	2027
5.273	1904
5.299	1883
5.325	1794
5.351	1779
5.377	1746
5.403	1798
5.429	1802
5.455	1751
5.481	1733
5.507	1687
5.533	1655
5.559	1685
5.585	1656
5.611	1674
5.637	1617
5.663	1622
5.689	1650
5.715	1568
5.741	1626
5.767	1603
5.793	1589
5.819	1589
5.845	1585
5.871	1609
5.897	1566
5.923	1527
5.949	1519
5.975	1513
6.001	1540
6.027	1543
6.053	1535
6.079	1521
6.105	1522
6.131	1532
6.157	1534
6.183	1506
6.209	1491
6.235	1539
6.261	1520
6.287	1512
6.313	1528
6.339	1528
6.365	1536
6.391	1541
6.417	1542
6.443	1516
6.469	1497
6.495	1503
6.521	1547
6.547	1539
6.573	1533
6.599	1518
6.625	1517
6.651	1536
6.677	1521
6.703	1489
6.729	1532
6.755	1496
6.781	1440
6.807	1475
6.833	1511
6.859	1439
6.885	1472
6.911	1496
6.937	1508
6.963	1488
6.989	1429
7.015	1455
7.041	1490
7.067	1494
7.093	1451
7.119	1456
7.145	1477
7.171	1483
7.197	1479
7.223	1487
7.249	1457
7.275	1464
7.301	1479
7.327	1495
7.353	1479
7.379	1494
7.405	1433
7.431	1480
7.457	1422
7.483	1472
7.509	1372
7.535	1474
7.561	1440
7.587	1498
7.613	1422
7.639	1469
7.665	1429
7.691	1410
7.717	1370
7.743	1494
7.769	1452
7.795	1488
7.821	1529
7.847	1433
7.873	1422
7.899	1426
7.925	1366
7.951	1412
7.977	1366
8.003	1481
8.029	1401
8.055	1465
8.081	1502
8.107	1426
8.133	1437
8.159	1437
8.185	1397
8.211	1385
8.237	1400
8.263	1453
8.289	1511
8.315	1428
8.341	1383
8.367	1352
8.393	1349
8.419	1367
8.445	1360
8.471	1410
8.497	1405
8.523	1406
8.549	1368
8.575	1347
8.601	1324
8.627	1314
8.653	1337
8.679	1359
8.705	1345
8.731	1382
8.757	1370
8.783	1304
8.809	1349
8.835	1372
8.861	1322
8.887	1301
8.913	1311
8.939	1347
8.965	1342
8.991	1305
9.017	1339
9.043	1350
9.069	1308
9.095	1300
9.121	1323
9.147	1314
9.173	1268
9.199	1318
9.225	1326
9.251	1293
9.277	1308
9.303	1311
9.329	1327
9.355	1324
9.381	1300
9.407	1321
9.433	1296
9.459	1313
9.485	1314
9.511	1282
9.537	1277
9.563	1288
9.589	1265
9.615	1260
9.641	1241
9.667	1270
9.693	1312
9.719	1330
9.745	1258
9.771	1255
9.797	1277
9.823	1308
9.849	1248
9.875	1290
9.901	1258
9.927	1286
9.953	1255
9.979	1281
10.005	1220
10.031	1253
10.057	1204
10.083	1220
10.109	1241
10.135	1268
10.161	1267
10.187	1228
10.213	1214
10.239	1227
10.265	1204
10.291	1211
10.317	1249
10.343	1211
10.369	1183
10.395	1190
10.421	1189
10.447	1241
10.473	1219
10.499	1274
10.525	1260
10.551	1217
10.577	1176
10.603	1227
10.629	1189
10.655	1173
10.681	1205
10.707	1224
10.733	1172
10.759	1143
10.785	1170
10.811	1208
10.837	1157
10.863	1119
10.889	1208
10.915	1152
10.941	1161
10.967	1132
10.993	1153
11.019	1168
11.045	1185
11.071	1170
11.097	1128
11.123	1136
11.149	1107
11.175	1124
11.201	1159
11.227	1146
11.253	1163
11.279	1162
11.305	1160
11.331	1154
11.357	1119
11.383	1113
11.409	1115
11.435	1077
11.461	1075
11.487	1110
11.513	1150
11.539	1149
11.565	1156
11.591	1172
11.617	1135
11.643	1127
11.669	1147
11.695	1146
11.721	1149
11.747	1143
11.773	1123
11.799	1145
11.825	1138
11.851	1138
11.877	1164
11.903	1143
11.929	1091
11.955	1100
11.981	1100
12.007	1104
12.033	1079
12.059	1128
12.085	1136
12.111	1094
12.137	1107
12.163	1137
12.189	1128
12.215	1115
12.241	1137
12.267	1073
12.293	1103
12.319	1047
12.345	1058
12.371	1036
12.397	1107
12.423	1123
12.449	1043
12.475	1111
12.501	1087
12.527	1037
12.553	1093
12.579	1070
12.605	1018
12.631	1029
12.657	1020
12.683	1090
12.709	1002
12.735	984
12.761	1099
12.787	1013
12.813	1026
12.839	1084
12.865	1053
12.891	1097
12.917	1070
12.943	1070
12.969	1085
12.995	1014
13.021	1034
13.047	1022
13.073	1008
13.099	1014
13.125	1052
13.151	987
13.177	1001
13.203	1008
13.229	992
13.255	1031
13.281	1014
13.307	1017
13.333	998
13.359	995
13.385	962
13.411	982
13.437	931
13.463	1048
13.489	1026
13.515	994
13.541	969
13.567	988
13.593	992
13.619	986
13.645	956
13.671	965
13.697	1034
13.723	1013
13.749	966
13.775	989
13.801	995
13.827	972
13.853	990
13.879	976
13.905	961
13.931	972
13.957	1010
13.983	1071
14.009	1068
14.035	1067
14.061	1102
14.087	1134
14.113	1192
14.139	1248
14.165	1267
14.191	1334
14.217	1413
14.243	1457
14.269	1387
14.295	1223
14.321	1137
14.347	1050
14.373	1008
14.399	1009
14.425	966
14.451	950
14.477	939
14.503	909
14.529	942
14.555	938
14.581	952
14.607	927
14.633	925
14.659	917
14.685	919
14.711	978
14.737	946
14.763	896
14.789	933
14.815	896
14.841	855
14.867	918
14.893	951
14.919	915
14.945	941
14.971	851
14.997	883
15.023	893
15.049	863
15.075	912
15.101	880
15.127	903
15.153	874
15.179	898
15.205	881
15.231	894
15.257	904
15.283	868
15.309	895
15.335	950
15.361	879
15.387	953
15.413	921
15.439	947
15.465	885
15.491	890
15.517	860
15.543	799
15.569	874
15.595	881
15.621	818
15.647	869
15.673	871
15.699	852
15.725	839
15.751	888
15.777	882
15.803	869
15.829	884
15.855	894
15.881	821
15.907	851
15.933	832
15.959	836
15.985	821
16.011	812
16.037	810
16.063	846
16.089	835
16.115	756
16.141	784
16.167	845
16.193	841
16.219	865
16.245	837
16.271	812
16.297	805
16.323	827
16.349	813
16.375	838
16.401	849
16.427	802
16.453	798
16.479	831
16.505	811
16.531	765
16.557	781
16.583	813
16.609	842
16.635	842
16.661	825
16.687	814
16.713	812
16.739	839
16.765	854
16.791	811
16.817	805
16.843	825
16.869	827
16.895	812
16.921	769
16.947	777
16.973	794
16.999	792
17.025	775
17.051	766
17.077	770
17.103	760
17.129	800
17.155	792
17.181	777
17.207	744
17.233	758
17.259	727
17.285	731
17.311	764
17.337	730
17.363	750
17.389	777
17.415	781
17.441	787
17.467	761
17.493	743
17.519	776
17.545	741
17.571	730
17.597	757
17.623	750
17.649	771
17.675	766
17.701	743
17.727	758
17.753	768
17.779	774
17.805	806
17.831	752
17.857	768
17.883	802
17.909	753
17.935	738
17.961	797
17.987	804
18.013	820
18.039	818
18.065	845
18.091	853
18.117	835
18.143	882
18.169	973
18.195	1107
18.221	1283
18.247	1511
18.273	1914
18.299	2313
18.325	2302
18.351	1948
18.377	1559
18.403	1470
18.429	1606
18.455	1907
18.481	2456
18.507	3353
18.533	4224
18.559	5017
18.585	4914
18.611	3520
18.637	2195
18.663	1269
18.689	929
18.715	857
18.741	855
18.767	863
18.793	847
18.819	815
18.845	765
18.871	733
18.897	767
18.923	747
18.949	706
18.975	674
19.001	704
19.027	710
19.053	712
19.079	738
19.105	743
19.131	739
19.157	744
19.183	758
19.209	780
19.235	807
19.261	829
19.287	835
19.313	904
19.339	1013
19.365	1043
19.391	1016
19.417	908
19.443	795
19.469	749
19.495	711
19.521	708
19.547	711
19.573	711
19.599	723
19.625	711
19.651	681
19.677	686
19.703	715
19.729	691
19.755	669
19.781	683
19.807	689
19.833	703
19.859	695
19.885	698
19.911	701
19.937	711
19.963	703
19.989	736
20.015	699
20.041	731
20.067	676
20.093	682
20.119	675
20.145	716
20.171	713
20.197	673
20.223	715
20.249	734
20.275	680
20.301	709
20.327	676
20.353	649
20.379	666
20.405	623
20.431	634
20.457	636
20.483	639
20.509	611
20.535	610
20.561	618
20.587	634
20.613	652
20.639	684
20.665	683
20.691	649
20.717	649
20.743	640
20.769	697
20.795	659
20.821	601
20.847	612
20.873	624
20.899	632
20.925	642
20.951	617
20.977	624
21.003	626
21.029	661
21.055	635
21.081	604
21.107	616
21.133	621
21.159	639
21.185	618
21.211	586
21.237	598
21.263	643
21.289	657
21.315	639
21.341	601
21.367	602
21.393	651
21.419	693
21.445	688
21.471	653
21.497	633
21.523	615
21.549	660
21.575	625
21.601	604
21.627	619
21.653	613
21.679	617
21.705	594
21.731	583
21.757	622
21.783	624
21.809	646
21.835	647
21.861	600
21.887	600
21.913	636
21.939	618
21.965	593
21.991	630
22.017	593
22.043	551
22.069	604
22.095	611
22.121	600
22.147	638
22.173	678
22.199	704
22.225	733
22.251	819
22.277	881
22.303	823
22.329	765
22.355	758
22.381	778
22.407	852
22.433	965
22.459	1109
22.485	1169
22.511	1119
22.537	931
22.563	781
22.589	690
22.615	614
22.641	598
22.667	578
22.693	576
22.719	610
22.745	566
22.771	578
22.797	568
22.823	573
22.849	574
22.875	617
22.901	635
22.927	598
22.953	673
22.979	644
23.005	733
23.031	773
23.057	874
23.083	1025
23.109	1186
23.135	1515
23.161	1485
23.187	1378
23.213	1086
23.239	872
23.265	686
23.291	635
23.317	600
23.343	650
23.369	614
23.395	657
23.421	560
23.447	576
23.473	593
23.499	565
23.525	587
23.551	600
23.577	589
23.603	598
23.629	567
23.655	571
23.681	589
23.707	537
23.733	503
23.759	560
23.785	529
23.811	574
23.837	533
23.863	504
23.889	564
23.915	527
23.941	541
23.967	555
23.993	562
24.019	568
24.045	588
24.071	576
24.097	546
24.123	543
24.149	580
24.175	558
24.201	541
24.227	532
24.253	529
24.279	545
24.305	553
24.331	552
24.357	544
24.383	539
24.409	563
24.435	570
24.461	620
24.487	670
24.513	2691
24.539	772
24.565	889
24.591	1050
24.617	1280
24.643	1446
24.669	1522
24.695	1465
24.721	1306
24.747	1119
24.773	858
24.799	685
24.825	641
24.851	603
24.877	577
24.903	575
24.929	554
24.955	521
24.981	540
25.007	556
25.033	525
25.059	507
25.085	506
25.111	526
25.137	478
25.163	479
25.189	507
25.215	527
25.241	503
25.267	541
25.293	521
25.319	532
25.345	520
25.371	483
25.397	533
25.423	496
25.449	503
25.475	501
25.501	472
25.527	493
25.553	481
25.579	476
25.605	503
25.631	472
25.657	439
25.683	468
25.709	493
25.735	468
25.761	459
25.787	523
25.813	472
25.839	492
25.865	465
25.891	532
25.917	469
25.943	503
25.969	442
25.995	483
26.021	468
26.047	464
26.073	470
26.099	455
26.125	431
26.151	467
26.177	466
26.203	470
26.229	457
26.255	453
26.281	464
26.307	480
26.333	440
26.359	458
26.385	460
26.411	466
26.437	458
26.463	462
26.489	441
26.515	484
26.541	468
26.567	454
26.593	433
26.619	457
26.645	493
26.671	481
26.697	459
26.723	442
26.749	482
26.775	495
26.801	473
26.827	434
26.853	454
26.879	451
26.905	432
26.931	439
26.957	464
26.983	474
27.009	457
27.035	444
27.061	454
27.087	466
27.113	453
27.139	424
27.165	435
27.191	449
27.217	443
27.243	439
27.269	439
27.295	441
27.321	434
27.347	426
27.373	440
27.399	455
27.425	444
27.451	450
27.477	448
27.503	414
27.529	412
27.555	436
27.581	412
27.607	412
27.633	448
27.659	440
27.685	440
27.711	450
27.737	448
27.763	433
27.789	434
27.815	453
27.841	427
27.867	406
27.893	413
27.919	446
27.945	441
27.971	446
27.997	436
28.023	402
28.049	426
28.075	432
28.101	420
28.127	433
28.153	405
28.179	440
28.205	412
28.231	451
28.257	430
28.283	449
28.309	444
28.335	468
28.361	499
28.387	541
28.413	513
28.439	512
28.465	502
28.491	498
28.517	484
28.543	482
28.569	458
28.595	437
28.621	458
28.647	425
28.673	461
28.699	443
28.725	462
28.751	462
28.777	431
28.803	435
28.829	443
28.855	457
28.881	422
28.907	463
28.933	476
28.959	450
28.985	420
29.011	410
29.037	400
29.063	395
29.089	409
29.115	408
29.141	482
29.167	436
29.193	406
29.219	404
29.245	456
29.271	460
29.297	471
29.323	457
29.349	477
29.375	472
29.401	497
29.427	531
29.453	580
29.479	599
29.505	639
29.531	669
29.557	680
29.583	698
29.609	698
29.635	694
29.661	690
29.687	632
29.713	597
29.739	570
29.765	510
29.791	483
29.817	495
29.843	462
29.869	437
29.895	452
29.921	445
29.947	439
29.973	440
29.999	440
30.025	436
30.051	432
30.077	439
30.103	419
30.129	416
30.155	440
30.181	418
30.207	425
30.233	442
30.259	423
30.285	442
30.311	461
30.337	467
30.363	488
30.389	524
30.415	550
30.441	561
30.467	527
30.493	531
30.519	513
30.545	498
30.571	449
30.597	493
30.623	534
30.649	515
30.675	469
30.701	492
30.727	540
30.753	501
30.779	498
30.805	504
30.831	507
30.857	512
30.883	509
30.909	544
30.935	505
30.961	488
30.987	575
31.013	569
31.039	593
31.065	587
31.091	606
31.117	635
31.143	677
31.169	708
31.195	850
31.221	949
31.247	1103
31.273	1302
31.299	1710
31.325	2462
31.351	3407
31.377	5064
31.403	8226
31.429	13515
31.455	20417
31.481	27492
31.507	27925
31.533	19293
31.559	16030
31.585	14344
31.611	7594
31.637	3423
31.663	2446
31.689	1833
31.715	1328
31.741	1059
31.767	892
31.793	837
31.819	819
31.845	762
31.871	770
31.897	793
31.923	821
31.949	859
31.975	899
32.001	857
32.027	796
32.053	722
32.079	688
32.105	625
32.131	559
32.157	546
32.183	617
32.209	582
32.235	525
32.261	523
32.287	500
32.313	498
32.339	527
32.365	512
32.391	491
32.417	525
32.443	537
32.469	508
32.495	519
32.521	535
32.547	535
32.573	519
32.599	525
32.625	553
32.651	565
32.677	618
32.703	667
32.729	714
32.755	802
32.781	931
32.807	1130
32.833	1522
32.859	2226
32.885	3395
32.911	5012
32.937	7158
32.963	9610
32.989	9356
33.015	6420
33.041	5199
33.067	4747
33.093	2880
33.119	1361
33.145	1007
33.171	930
33.197	973
33.223	1058
33.249	1142
33.275	1353
33.301	1733
33.327	2377
33.353	3334
33.379	4230
33.405	5341
33.431	4963
33.457	3324
33.483	2803
33.509	2462
33.535	1476
33.561	845
33.587	641
33.613	619
33.639	558
33.665	520
33.691	484
33.717	510
33.743	505
33.769	459
33.795	462
33.821	480
33.847	484
33.873	494
33.899	597
33.925	716
33.951	901
33.977	1068
34.003	1277
34.029	1478
34.055	1295
34.081	977
34.107	990
34.133	861
34.159	625
34.185	543
34.211	471
34.237	491
34.263	489
34.289	463
34.315	477
34.341	496
34.367	458
34.393	465
34.419	423
34.445	419
34.471	399
34.497	381
34.523	378
34.549	400
34.575	417
34.601	407
34.627	413
34.653	417
34.679	380
34.705	391
34.731	397
34.757	370
34.783	387
34.809	372
34.835	398
34.861	429
34.887	428
34.913	449
34.939	478
34.965	514
34.991	548
35.017	608
35.043	688
35.069	749
35.095	765
35.121	714
35.147	657
35.173	620
35.199	569
35.225	495
35.251	447
35.277	441
35.303	432
35.329	436
35.355	454
35.381	451
35.407	440
35.433	438
35.459	415
35.485	412
35.511	400
35.537	379
35.563	357
35.589	387
35.615	379
35.641	364
35.667	358
35.693	360
35.719	421
35.745	426
35.771	428
35.797	400
35.823	449
35.849	431
35.875	431
35.901	418
35.927	430
35.953	385
35.979	374
36.005	359
36.031	376
36.057	431
36.083	397
36.109	428
36.135	402
36.161	389
36.187	408
36.213	410
36.239	433
36.265	402
36.291	381
36.317	383
36.343	351
36.369	385
36.395	385
36.421	381
36.447	352
36.473	403
36.499	385
36.525	358
36.551	393
36.577	364
36.603	402
36.629	445
36.655	397
36.681	439
36.707	455
36.733	556
36.759	593
36.785	829
36.811	1011
36.837	1373
36.863	2106
36.889	3117
36.915	2775
36.941	1779
36.967	1617
36.993	1763
37.019	1238
37.045	700
37.071	550
37.097	464
37.123	434
37.149	415
37.175	437
37.201	421
37.227	437
37.253	484
37.279	548
37.305	645
37.331	791
37.357	1119
37.383	1667
37.409	2375
37.435	2640
37.461	2070
37.487	1533
37.513	1474
37.539	1362
37.565	902
37.591	530
37.617	417
37.643	394
37.669	376
37.695	383
37.721	376
37.747	343
37.773	332
37.799	341
37.825	358
37.851	350
37.877	342
37.903	362
37.929	406
37.955	432
37.981	408
38.007	420
38.033	425
38.059	374
38.085	345
38.111	350
38.137	331
38.163	311
38.189	325
38.215	348
38.241	322
38.267	322
38.293	331
38.319	335
38.345	322
38.371	317
38.397	335
38.423	324
38.449	307
38.475	295
38.501	303
38.527	323
38.553	307
38.579	350
38.605	299
38.631	307
38.657	296
38.683	347
38.709	338
38.735	298
38.761	321
38.787	367
38.813	373
38.839	377
38.865	353
38.891	393
38.917	367
38.943	420
38.969	505
38.995	564
39.021	707
39.047	1043
39.073	1690
39.099	2162
39.125	2294
39.151	1651
39.177	1293
39.203	1300
39.229	1195
39.255	805
39.281	537
39.307	409
39.333	393
39.359	369
39.385	390
39.411	385
39.437	387
39.463	413
39.489	397
39.515	439
39.541	496
39.567	597
39.593	651
39.619	721
39.645	605
39.671	513
39.697	521
39.723	504
39.749	475
39.775	386
39.801	349
39.827	313
39.853	312
39.879	309
39.905	302
39.931	299
39.957	292
39.983	303
40.009	316
40.035	306
40.061	291
40.087	293
40.113	312
40.139	311
40.165	316
40.191	292
40.217	282
40.243	279
40.269	283
40.295	293
40.321	305
40.347	307
40.373	292
40.399	293
40.425	310
40.451	321
40.477	315
40.503	304
40.529	296
40.555	304
40.581	309
40.607	312
40.633	324
40.659	334
40.685	370
40.711	431
40.737	525
40.763	665
40.789	787
40.815	706
40.841	539
40.867	483
40.893	548
40.919	507
40.945	361
40.971	325
40.997	320
41.023	311
41.049	282
41.075	323
41.101	385
41.127	422
41.153	508
41.179	661
41.205	767
41.231	783
41.257	740
41.283	612
41.309	492
41.335	479
41.361	442
41.387	358
41.413	307
41.439	293
41.465	322
41.491	264
41.517	272
41.543	268
41.569	290
41.595	299
41.621	288
41.647	233
41.673	254
41.699	324
41.725	257
41.751	281
41.777	290
41.803	279
41.829	254
41.855	254
41.881	251
41.907	299
41.933	278
41.959	295
41.985	299
42.011	269
42.037	305
42.063	297
42.089	268
42.115	302
42.141	265
42.167	274
42.193	275
42.219	245
42.245	259
42.271	266
42.297	297
42.323	312
42.349	291
42.375	289
42.401	284
42.427	291
42.453	289
42.479	264
42.505	269
42.531	296
42.557	272
42.583	249
42.609	233
42.635	244
42.661	262
42.687	284
42.713	303
42.739	302
42.765	302
42.791	331
42.817	368
42.843	353
42.869	338
42.895	334
42.921	343
42.947	342
42.973	324
42.999	307
43.025	297
43.051	317
43.077	335
43.103	342
43.129	1550
43.155	386
43.181	467
43.207	531
43.233	576
43.259	650
43.285	705
43.311	687
43.337	630
43.363	556
43.389	503
43.415	480
43.441	435
43.467	360
43.493	316
43.519	305
43.545	297
43.571	282
43.597	282
43.623	274
43.649	265
43.675	253
43.701	265
43.727	249
43.753	268
43.779	251
43.805	251
43.831	254
43.857	228
43.883	257
43.909	270
43.935	265
43.961	248
43.987	252
44.013	253
44.039	273
44.065	266
44.091	253
44.117	297
44.143	287
44.169	229
44.195	275
44.221	271
44.247	262
44.273	257
44.299	246
44.325	236
44.351	227
44.377	232
44.403	240
44.429	259
44.455	238
44.481	228
44.507	236
44.533	250
44.559	257
44.585	276
44.611	256
44.637	235
44.663	248
44.689	241
44.715	236
44.741	249
44.767	277
44.793	280
44.819	257
44.845	272
44.871	250
44.897	275
44.923	277
44.949	284
44.975	288
45.001	287
45.027	281
45.053	296
45.079	334
45.105	422
45.131	515
45.157	632
45.183	903
45.209	1202
45.235	1396
45.261	1219
45.287	899
45.313	791
45.339	832
45.365	818
45.391	651
45.417	469
45.443	369
45.469	333
45.495	327
45.521	323
45.547	343
45.573	404
45.599	511
45.625	705
45.651	937
45.677	1093
45.703	1030
45.729	794
45.755	661
45.781	680
45.807	687
45.833	565
45.859	413
45.885	343
45.911	307
45.937	263
45.963	240
45.989	257
46.015	266
46.041	251
46.067	247
46.093	252
46.119	238
46.145	220
46.171	207
46.197	246
46.223	236
46.249	223
46.275	233
46.301	229
46.327	240
46.353	253
46.379	234
46.405	243
46.431	228
46.457	236
46.483	244
46.509	248
46.535	249
46.561	254
46.587	236
46.613	233
46.639	229
46.665	216
46.691	234
46.717	230
46.743	225
46.769	232
46.795	266
46.821	243
46.847	259
46.873	289
46.899	254
46.925	281
46.951	251
46.977	290
47.003	323
47.029	354
47.055	503
47.081	678
47.107	949
47.133	1060
47.159	960
47.185	668
47.211	605
47.237	683
47.263	710
47.289	532
47.315	376
47.341	356
47.367	320
47.393	298
47.419	299
47.445	265
47.471	279
47.497	301
47.523	285
47.549	316
47.575	319
47.601	296
47.627	290
47.653	310
47.679	298
47.705	322
47.731	295
47.757	278
47.783	289
47.809	293
47.835	269
47.861	261
47.887	297
47.913	293
47.939	277
47.965	288
47.991	263
48.017	257
48.043	258
48.069	242
48.095	255
48.121	270
48.147	254
48.173	238
48.199	244
48.225	247
48.251	237
48.277	232
48.303	228
48.329	213
48.355	219
48.381	252
48.407	250
48.433	225
48.459	216
48.485	218
48.511	256
48.537	269
48.563	270
48.589	308
48.615	295
48.641	280
48.667	285
48.693	285
48.719	301
48.745	311
48.771	327
48.797	367
48.823	396
48.849	344
48.875	313
48.901	305
48.927	348
48.953	353
48.979	352
49.005	342
49.031	450
49.057	594
49.083	985
49.109	1408
49.135	1885
49.161	1783
49.187	1121
49.213	808
49.239	935
49.265	1098
49.291	1038
49.317	649
49.343	406
49.369	303
49.395	277
49.421	242
49.447	254
49.473	226
49.499	246
49.525	239
49.551	230
49.577	248
49.603	218
49.629	231
49.655	199
49.681	236
49.707	222
49.733	225
49.759	213
49.785	217
49.811	241
49.837	212
49.863	222
49.889	237
49.915	215
49.941	220
49.967	214
49.993	213
50.019	210
50.045	220
50.071	217
50.097	234
50.123	262
50.149	257
50.175	250
50.201	243
50.227	257
50.253	248
50.279	273
50.305	288
50.331	302
50.357	304
50.383	309
50.409	334
50.435	364
50.461	388
50.487	452
50.513	577
50.539	735
50.565	706
50.591	524
50.617	398
50.643	391
50.669	426
50.695	440
50.721	363
50.747	264
50.773	260
50.799	289
50.825	317
50.851	379
50.877	453
50.903	535
50.929	545
50.955	446
50.981	368
51.007	361
51.033	383
51.059	384
51.085	350
51.111	294
51.137	239
51.163	221
51.189	229
51.215	241
51.241	267
51.267	273
51.293	286
51.319	341
51.345	432
51.371	463
51.397	429
51.423	401
51.449	335
51.475	342
51.501	369
51.527	338
51.553	294
51.579	297
51.605	255
51.631	253
51.657	284
51.683	312
51.709	318
51.735	311
51.761	305
51.787	271
51.813	311
51.839	321
51.865	362
51.891	325
51.917	300
51.943	393
51.969	377
51.995	368
52.021	301
52.047	263
52.073	261
52.099	293
52.125	278
52.151	240
52.177	251
52.203	286
52.229	313
52.255	381
52.281	457
52.307	503
52.333	420
52.359	411
52.385	398
52.411	374
52.437	410
52.463	365
52.489	343
52.515	331
52.541	342
52.567	331
52.593	312
52.619	289
52.645	275
52.671	279
52.697	285
52.723	268
52.749	252
52.775	231
52.801	208
52.827	183
52.853	207
52.879	219
52.905	203
52.931	206
52.957	214
52.983	202
53.009	207
53.035	221
53.061	256
53.087	260
53.113	257
53.139	232
53.165	222
53.191	225
53.217	247
53.243	242
53.269	207
53.295	206
53.321	223
53.347	231
53.373	210
53.399	197
53.425	191
53.451	217
53.477	239
53.503	246
53.529	284
53.555	324
53.581	352
53.607	317
53.633	261
53.659	259
53.685	282
53.711	285
53.737	278
53.763	245
53.789	216
53.815	203
53.841	202
53.867	199
53.893	193
53.919	198
53.945	202
53.971	195
53.997	220
54.023	227
54.049	221
54.075	222
54.101	222
54.127	205
54.153	202
54.179	185
54.205	199
54.231	186
54.257	180
54.283	174
54.309	202
54.335	173
54.361	180
54.387	198
54.413	204
54.439	223
54.465	211
54.491	213
54.517	203
54.543	202
54.569	211
54.595	204
54.621	206
54.647	204
54.673	198
54.699	197
54.725	202
54.751	227
54.777	226
54.803	199
54.829	212
54.855	206
54.881	206
54.907	214
54.933	195
54.959	185
54.985	217
55.011	215
55.037	220
55.063	217
55.089	208
55.115	194
55.141	202
55.167	198
55.193	204
55.219	205
55.245	214
55.271	214
55.297	207
55.323	193
55.349	213
55.375	214
55.401	223
55.427	211
55.453	218
55.479	226
55.505	213
55.531	228
55.557	228
55.583	242
55.609	262
55.635	277
55.661	298
55.687	338
55.713	394
55.739	434
55.765	420
55.791	370
55.817	399
55.843	425
55.869	477
55.895	490
55.921	524
55.947	589
55.973	768
55.999	1070
56.025	1338
56.051	1356
56.077	997
56.103	648
56.129	582
56.155	698
56.181	838
56.207	806
56.233	607
56.259	445
56.285	399
56.311	365
56.337	343
56.363	359
56.389	411
56.415	521
56.441	711
56.467	976
56.493	1497
56.519	2265
56.545	2821
56.571	2508
56.597	1539
56.623	1035
56.649	1046
56.675	1368
56.701	1506
56.727	1349
56.753	795
56.779	472
56.805	362
56.831	358
56.857	277
56.883	270
56.909	266
56.935	276
56.961	270
[truncated: 1,270 more rows]
