# Supplementary material for: Extraction of alumina from alumina rich coal gangue by a hydro-chemical process
Source: R Soc Open Sci. 2020 Apr 29;7(4):192132. doi: 10.1098/rsos.192132 (PMC7211850; doi:10.1098/rsos.192132)
Supplement: Supplementary material [file rsos192132supp1.zip › electronic supplementary material/original source data/XRD data of ARCG residue obtained at different alkali concentration/XRD data of alkali concentration 47.5% .csv]

pos.[��2Th]	lobs[cts]
5.013	2195
5.039	2305
5.065	2094
5.091	2057
5.117	1974
5.143	2032
5.169	1868
5.195	1913
5.221	1949
5.247	1881
5.273	1862
5.299	1811
5.325	1749
5.351	1720
5.377	1660
5.403	1653
5.429	1689
5.455	1609
5.481	1662
5.507	1660
5.533	1650
5.559	1609
5.585	1605
5.611	1546
5.637	1585
5.663	1564
5.689	1573
5.715	1531
5.741	1513
5.767	1471
5.793	1493
5.819	1464
5.845	1455
5.871	1520
5.897	1490
5.923	1464
5.949	1522
5.975	1469
6.001	1435
6.027	1481
6.053	1445
6.079	1458
6.105	1500
6.131	1493
6.157	1492
6.183	1518
6.209	1493
6.235	1487
6.261	1509
6.287	1473
6.313	1456
6.339	1468
6.365	1472
6.391	1485
6.417	1464
6.443	1443
6.469	1432
6.495	1437
6.521	1472
6.547	1479
6.573	1479
6.599	1422
6.625	1405
6.651	1447
6.677	1449
6.703	1420
6.729	1431
6.755	1409
6.781	1396
6.807	1384
6.833	1401
6.859	1381
6.885	1401
6.911	1432
6.937	1397
6.963	1386
6.989	1376
7.015	1380
7.041	1396
7.067	1370
7.093	1370
7.119	1415
7.145	1421
7.171	1353
7.197	1383
7.223	1373
7.249	1417
7.275	1423
7.301	1368
7.327	1352
7.353	1412
7.379	1319
7.405	1404
7.431	1415
7.457	1385
7.483	1406
7.509	1394
7.535	1403
7.561	1390
7.587	1446
7.613	1386
7.639	1413
7.665	1342
7.691	1350
7.717	1349
7.743	1327
7.769	1410
7.795	1373
7.821	1312
7.847	1323
7.873	1383
7.899	1457
7.925	1390
7.951	1335
7.977	1394
8.003	1372
8.029	1358
8.055	1289
8.081	1316
8.107	1290
8.133	1284
8.159	1346
8.185	1326
8.211	1306
8.237	1330
8.263	1292
8.289	1313
8.315	1315
8.341	1302
8.367	1318
8.393	1362
8.419	1360
8.445	1281
8.471	1269
8.497	1279
8.523	1325
8.549	1323
8.575	1344
8.601	1286
8.627	1272
8.653	1291
8.679	1315
8.705	1320
8.731	1330
8.757	1285
8.783	1264
8.809	1241
8.835	1225
8.861	1269
8.887	1254
8.913	1267
8.939	1282
8.965	1250
8.991	1282
9.017	1312
9.043	1290
9.069	1282
9.095	1288
9.121	1268
9.147	1278
9.173	1290
9.199	1281
9.225	1260
9.251	1234
9.277	1249
9.303	1263
9.329	1289
9.355	1240
9.381	1307
9.407	1300
9.433	1296
9.459	1220
9.485	1222
9.511	1251
9.537	1263
9.563	1271
9.589	1219
9.615	1222
9.641	1158
9.667	1205
9.693	1193
9.719	1272
9.745	1250
9.771	1187
9.797	1220
9.823	1274
9.849	1255
9.875	1207
9.901	1183
9.927	1217
9.953	1246
9.979	1168
10.005	1167
10.031	1122
10.057	1200
10.083	1165
10.109	1182
10.135	1191
10.161	1190
10.187	1104
10.213	1185
10.239	1182
10.265	1153
10.291	1129
10.317	1171
10.343	1124
10.369	1163
10.395	1176
10.421	1164
10.447	1212
10.473	1105
10.499	1126
10.525	1183
10.551	1109
10.577	1135
10.603	1088
10.629	1127
10.655	1138
10.681	1158
10.707	1163
10.733	1161
10.759	1134
10.785	1165
10.811	1122
10.837	1064
10.863	1098
10.889	1162
10.915	1112
10.941	1095
10.967	1076
10.993	1126
11.019	1117
11.045	1110
11.071	1115
11.097	1136
11.123	1099
11.149	1082
11.175	1089
11.201	1102
11.227	1115
11.253	1123
11.279	1117
11.305	1095
11.331	1099
11.357	1117
11.383	1078
11.409	1066
11.435	1077
11.461	1083
11.487	1120
11.513	1101
11.539	1063
11.565	1089
11.591	1101
11.617	1100
11.643	1103
11.669	1070
11.695	1086
11.721	1115
11.747	1095
11.773	1128
11.799	1146
11.825	1139
11.851	1103
11.877	1062
11.903	1119
11.929	1094
11.955	1066
11.981	1105
12.007	1081
12.033	1071
12.059	1097
12.085	1040
12.111	1038
12.137	1132
12.163	1119
12.189	1057
12.215	1040
12.241	1070
12.267	1036
12.293	1055
12.319	1061
12.345	1090
12.371	1074
12.397	1047
12.423	1037
12.449	1033
12.475	1001
12.501	1037
12.527	995
12.553	1018
12.579	1016
12.605	1030
12.631	1042
12.657	1021
12.683	1000
12.709	1078
12.735	1036
12.761	1015
12.787	1017
12.813	950
12.839	1010
12.865	1001
12.891	1029
12.917	1032
12.943	1009
12.969	1045
12.995	1017
13.021	959
13.047	1061
13.073	988
13.099	989
13.125	984
13.151	980
13.177	932
13.203	983
13.229	968
13.255	1023
13.281	1023
13.307	960
13.333	976
13.359	991
13.385	1017
13.411	1014
13.437	984
13.463	1004
13.489	998
13.515	1009
13.541	960
13.567	932
13.593	951
13.619	986
13.645	982
13.671	956
13.697	941
13.723	963
13.749	972
13.775	967
13.801	964
13.827	948
13.853	966
13.879	972
13.905	938
13.931	915
13.957	962
13.983	999
14.009	964
14.035	966
14.061	1024
14.087	1039
14.113	1008
14.139	995
14.165	1038
14.191	1090
14.217	1122
14.243	1180
14.269	1206
14.295	1143
14.321	1060
14.347	1004
14.373	972
14.399	939
14.425	945
14.451	926
14.477	896
14.503	937
14.529	912
14.555	934
14.581	927
14.607	902
14.633	899
14.659	918
14.685	937
14.711	890
14.737	936
14.763	901
14.789	916
14.815	906
14.841	917
14.867	905
14.893	839
14.919	890
14.945	914
14.971	949
14.997	902
15.023	873
15.049	879
15.075	882
15.101	912
15.127	849
15.153	904
15.179	891
15.205	890
15.231	875
15.257	864
15.283	870
15.309	900
15.335	900
15.361	876
15.387	847
15.413	892
15.439	871
15.465	842
15.491	882
15.517	901
15.543	869
15.569	834
15.595	883
15.621	831
15.647	880
15.673	851
15.699	827
15.725	860
15.751	858
15.777	931
15.803	909
15.829	896
15.855	898
15.881	815
15.907	813
15.933	847
15.959	840
15.985	831
16.011	840
16.037	851
16.063	839
16.089	827
16.115	829
16.141	815
16.167	783
16.193	778
16.219	834
16.245	841
16.271	871
16.297	843
16.323	829
16.349	827
16.375	784
16.401	793
16.427	804
16.453	800
16.479	821
16.505	825
16.531	838
16.557	813
16.583	803
16.609	851
16.635	876
16.661	853
16.687	812
16.713	809
16.739	823
16.765	843
16.791	865
16.817	838
16.843	785
16.869	775
16.895	790
16.921	794
16.947	800
16.973	803
16.999	813
17.025	828
17.051	806
17.077	755
17.103	785
17.129	785
17.155	768
17.181	795
17.207	787
17.233	764
17.259	761
17.285	779
17.311	806
17.337	797
17.363	769
17.389	787
17.415	787
17.441	755
17.467	731
17.493	736
17.519	707
17.545	733
17.571	724
17.597	745
17.623	750
17.649	727
17.675	719
17.701	756
17.727	750
17.753	771
17.779	717
17.805	755
17.831	723
17.857	743
17.883	724
17.909	782
17.935	767
17.961	751
17.987	753
18.013	782
18.039	827
18.065	833
18.091	861
18.117	827
18.143	867
18.169	931
18.195	1013
18.221	1125
18.247	1344
18.273	1621
18.299	1984
18.325	2272
18.351	2329
18.377	2052
18.403	1638
18.429	1374
18.455	1478
18.481	1712
18.507	2460
18.533	3178
18.559	4047
18.585	4720
18.611	4211
18.637	3033
18.663	1894
18.689	1138
18.715	916
18.741	877
18.767	828
18.793	771
18.819	799
18.845	823
18.871	786
18.897	754
18.923	754
18.949	727
18.975	693
19.001	747
19.027	781
19.053	744
19.079	741
19.105	721
19.131	726
19.157	765
19.183	763
19.209	734
19.235	722
19.261	774
19.287	807
19.313	810
19.339	854
19.365	915
19.391	956
19.417	989
19.443	930
19.469	800
19.495	722
19.521	684
19.547	660
19.573	655
19.599	701
19.625	714
19.651	673
19.677	674
19.703	680
19.729	685
19.755	682
19.781	636
19.807	657
19.833	688
19.859	666
19.885	650
19.911	693
19.937	647
19.963	635
19.989	664
20.015	671
20.041	649
20.067	660
20.093	661
20.119	678
20.145	669
20.171	688
20.197	709
20.223	673
20.249	614
20.275	664
20.301	658
20.327	629
20.353	639
20.379	647
20.405	687
20.431	712
20.457	650
20.483	642
20.509	634
20.535	623
20.561	649
20.587	674
20.613	687
20.639	682
20.665	650
20.691	673
20.717	664
20.743	665
20.769	655
20.795	624
20.821	603
20.847	655
20.873	647
20.899	649
20.925	682
20.951	650
20.977	631
21.003	633
21.029	606
21.055	585
21.081	635
21.107	623
21.133	626
21.159	628
21.185	607
21.211	612
21.237	604
21.263	606
21.289	631
21.315	628
21.341	594
21.367	639
21.393	611
21.419	618
21.445	628
21.471	607
21.497	640
21.523	656
21.549	618
21.575	596
21.601	594
21.627	572
21.653	600
21.679	610
21.705	614
21.731	590
21.757	606
21.783	618
21.809	604
21.835	587
21.861	593
21.887	597
21.913	594
21.939	600
21.965	607
21.991	619
22.017	629
22.043	632
22.069	636
22.095	656
22.121	630
22.147	592
22.173	627
22.199	669
22.225	706
22.251	740
22.277	798
22.303	883
22.329	875
22.355	812
22.381	845
22.407	891
22.433	996
22.459	1183
22.485	1357
22.511	1467
22.537	1401
22.563	1189
22.589	938
22.615	770
22.641	695
22.667	638
22.693	612
22.719	620
22.745	574
22.771	578
22.797	616
22.823	595
22.849	614
22.875	634
22.901	632
22.927	644
22.953	652
22.979	704
23.005	705
23.031	721
23.057	774
23.083	875
23.109	994
23.135	878
23.161	730
23.187	806
23.213	717
23.239	795
23.265	716
23.291	808
23.317	699
23.343	631
23.369	637
23.395	637
23.421	583
23.447	615
23.473	584
23.499	565
23.525	620
23.551	595
23.577	600
23.603	589
23.629	579
23.655	553
23.681	518
23.707	550
23.733	562
23.759	615
23.785	568
23.811	583
23.837	587
23.863	548
23.889	562
23.915	548
23.941	528
23.967	533
23.993	557
24.019	600
24.045	576
24.071	584
24.097	575
24.123	537
24.149	521
24.175	561
24.201	552
24.227	542
24.253	547
24.279	520
24.305	497
24.331	528
24.357	561
24.383	541
24.409	515
24.435	507
24.461	546
24.487	599
24.513	603
24.539	598
24.565	641
24.591	676
24.617	704
24.643	826
24.669	973
24.695	996
24.721	946
24.747	889
24.773	818
24.799	727
24.825	607
24.851	570
24.877	583
24.903	544
24.929	520
24.955	513
24.981	516
25.007	522
25.033	534
25.059	533
25.085	527
25.111	519
25.137	500
25.163	468
25.189	494
25.215	516
25.241	518
25.267	490
25.293	507
25.319	527
25.345	494
25.371	515
25.397	528
25.423	561
25.449	521
25.475	510
25.501	551
25.527	509
25.553	502
25.579	493
25.605	471
25.631	485
25.657	534
25.683	520
25.709	491
25.735	483
25.761	524
25.787	457
25.813	501
25.839	469
25.865	487
25.891	449
25.917	497
25.943	526
25.969	471
25.995	490
26.021	490
26.047	543
26.073	462
26.099	445
26.125	432
26.151	480
26.177	467
26.203	470
26.229	472
26.255	513
26.281	498
26.307	492
26.333	456
26.359	475
26.385	492
26.411	506
26.437	466
26.463	483
26.489	492
26.515	490
26.541	501
26.567	482
26.593	504
26.619	536
26.645	528
26.671	510
26.697	473
26.723	448
26.749	437
26.775	474
26.801	457
26.827	432
26.853	434
26.879	461
26.905	470
26.931	472
26.957	432
26.983	466
27.009	496
27.035	469
27.061	439
27.087	441
27.113	447
27.139	469
27.165	468
27.191	445
27.217	447
27.243	448
27.269	466
27.295	469
27.321	446
27.347	450
27.373	473
27.399	476
27.425	488
27.451	493
27.477	456
27.503	451
27.529	442
27.555	431
27.581	420
27.607	409
27.633	425
27.659	433
27.685	438
27.711	482
27.737	474
27.763	424
27.789	419
27.815	448
27.841	456
27.867	428
27.893	425
27.919	441
27.945	441
27.971	422
27.997	443
28.023	456
28.049	433
28.075	422
28.101	432
28.127	447
28.153	459
28.179	436
28.205	435
28.231	420
28.257	440
28.283	456
28.309	451
28.335	488
28.361	455
28.387	473
28.413	537
28.439	522
28.465	473
28.491	453
28.517	493
28.543	417
28.569	463
28.595	465
28.621	458
28.647	473
28.673	464
28.699	460
28.725	436
28.751	423
28.777	427
28.803	442
28.829	426
28.855	455
28.881	441
28.907	454
28.933	414
28.959	403
28.985	419
29.011	459
29.037	437
29.063	451
29.089	444
29.115	438
29.141	440
29.167	439
29.193	434
29.219	462
29.245	452
29.271	463
29.297	492
29.323	476
29.349	518
29.375	565
29.401	554
29.427	580
29.453	601
29.479	645
29.505	712
29.531	752
29.557	805
29.583	872
29.609	907
29.635	873
29.661	838
29.687	805
29.713	745
29.739	704
29.765	629
29.791	584
29.817	556
29.843	513
29.869	493
29.895	485
29.921	489
29.947	492
29.973	476
29.999	471
30.025	463
30.051	435
30.077	449
30.103	447
30.129	417
30.155	419
30.181	427
30.207	452
30.233	461
30.259	433
30.285	432
30.311	459
30.337	487
30.363	449
30.389	438
30.415	484
30.441	483
30.467	506
30.493	480
30.519	511
30.545	508
30.571	453
30.597	457
30.623	470
30.649	505
30.675	489
30.701	467
30.727	488
30.753	492
30.779	470
30.805	495
30.831	524
30.857	509
30.883	472
30.909	494
30.935	484
30.961	498
30.987	522
31.013	504
31.039	562
31.065	588
31.091	535
31.117	572
31.143	627
31.169	610
31.195	716
31.221	788
31.247	953
31.273	6006
31.299	7290
31.325	9645
31.351	12200
31.377	18024
31.403	26258
31.429	30366
31.455	23311
31.481	15767
31.507	22532
31.533	22209
31.559	15561
31.585	13902
31.611	12308
31.637	6928
31.663	3625
31.689	2474
31.715	1859
31.741	1243
31.767	994
31.793	898
31.819	787
31.845	720
31.871	662
31.897	661
31.923	646
31.949	644
31.975	720
32.001	714
32.027	655
32.053	630
32.079	630
32.105	591
32.131	548
32.157	517
32.183	541
32.209	532
32.235	508
32.261	512
32.287	528
32.313	511
32.339	484
32.365	513
32.391	506
32.417	482
32.443	475
32.469	464
32.495	490
32.521	520
32.547	502
32.573	489
32.599	533
32.625	561
32.651	564
32.677	592
32.703	615
32.729	648
32.755	700
32.781	764
32.807	907
32.833	1108
32.859	1409
32.885	2080
32.911	3248
32.937	5037
32.963	7311
32.989	9019
33.015	8463
33.041	6151
33.067	4900
33.093	4181
33.119	2563
33.145	1274
33.171	905
33.197	870
33.223	862
33.249	920
33.275	1035
33.301	1232
33.327	1626
33.353	2238
33.379	3322
33.405	4490
33.431	5097
33.457	4298
33.483	3009
33.509	2868
33.535	2238
33.561	1194
33.587	765
33.613	635
33.639	582
33.665	581
33.691	525
33.717	464
33.743	530
33.769	477
33.795	507
33.821	475
33.847	481
33.873	573
33.899	542
33.925	553
33.951	675
33.977	833
34.003	1081
34.029	1453
34.055	1593
34.081	1278
34.107	1041
34.133	1076
34.159	821
34.185	598
34.211	514
34.237	503
34.263	459
34.289	457
34.315	458
34.341	465
34.367	424
34.393	435
34.419	412
34.445	413
34.471	369
34.497	373
34.523	403
34.549	418
34.575	390
34.601	381
34.627	370
34.653	351
34.679	359
34.705	381
34.731	368
34.757	374
34.783	374
34.809	383
34.835	413
34.861	404
34.887	418
34.913	418
34.939	409
34.965	422
34.991	411
35.017	425
35.043	470
35.069	493
35.095	538
35.121	559
35.147	549
35.173	530
35.199	501
35.225	485
35.251	452
35.277	422
35.303	394
35.329	378
35.355	401
35.381	427
35.407	443
35.433	477
35.459	454
35.485	413
35.511	404
35.537	390
35.563	343
35.589	370
35.615	394
35.641	399
35.667	390
35.693	370
35.719	378
35.745	414
35.771	418
35.797	417
35.823	415
35.849	440
35.875	436
35.901	473
35.927	435
35.953	392
35.979	396
36.005	391
36.031	404
36.057	390
36.083	387
36.109	419
36.135	403
36.161	410
36.187	422
36.213	437
36.239	412
36.265	432
36.291	392
36.317	423
36.343	382
36.369	361
36.395	396
36.421	381
36.447	403
36.473	365
36.499	395
36.525	377
36.551	362
36.577	370
36.603	386
36.629	387
36.655	426
36.681	414
36.707	483
36.733	480
36.759	519
36.785	561
36.811	718
36.837	888
36.863	1194
36.889	2057
36.915	2977
36.941	2713
36.967	1910
36.993	1639
37.019	1805
37.045	1298
37.071	757
37.097	520
37.123	417
37.149	425
37.175	438
37.201	400
37.227	406
37.253	412
37.279	462
37.305	484
37.331	553
37.357	650
37.383	910
37.409	1341
37.435	1650
37.461	1630
37.487	1269
37.513	1053
37.539	1034
37.565	875
37.591	601
37.617	431
37.643	390
37.669	366
37.695	355
37.721	373
37.747	367
37.773	340
37.799	329
37.825	335
37.851	334
37.877	336
37.903	355
37.929	346
37.955	332
37.981	346
38.007	364
38.033	365
38.059	341
38.085	355
38.111	365
38.137	368
38.163	330
38.189	325
38.215	339
38.241	332
38.267	318
38.293	326
38.319	316
38.345	337
38.371	313
38.397	318
38.423	311
38.449	331
38.475	308
38.501	309
38.527	316
38.553	334
38.579	320
38.605	279
38.631	288
38.657	327
38.683	332
38.709	330
38.735	335
38.761	341
38.787	331
38.813	322
38.839	387
38.865	365
38.891	358
38.917	370
38.943	374
38.969	403
38.995	422
39.021	511
39.047	654
39.073	963
39.099	1304
39.125	1780
39.151	1886
39.177	1419
39.203	1043
39.229	1104
39.255	1062
39.281	798
39.307	491
39.333	442
39.359	374
39.385	395
39.411	380
39.437	367
39.463	433
39.489	401
39.515	423
39.541	481
39.567	544
39.593	628
39.619	714
39.645	815
39.671	701
39.697	590
39.723	541
39.749	584
39.775	505
39.801	405
39.827	376
39.853	354
39.879	338
39.905	338
39.931	325
39.957	322
39.983	299
40.009	296
40.035	301
40.061	298
40.087	301
40.113	320
40.139	307
40.165	303
40.191	307
40.217	298
40.243	304
40.269	311
40.295	313
40.321	305
40.347	297
40.373	307
40.399	315
40.425	299
40.451	295
40.477	302
40.503	280
40.529	283
40.555	314
40.581	309
40.607	276
40.633	294
40.659	357
40.685	385
40.711	423
40.737	530
40.763	669
40.789	883
40.815	1135
40.841	1122
40.867	842
40.893	734
40.919	766
40.945	705
40.971	521
40.997	401
41.023	353
41.049	337
41.075	308
41.101	332
41.127	367
41.153	396
41.179	500
41.205	581
41.231	745
41.257	835
41.283	760
41.309	608
41.335	600
41.361	564
41.387	504
41.413	377
41.439	341
41.465	283
41.491	302
41.517	304
41.543	302
41.569	286
41.595	294
41.621	291
41.647	287
41.673	279
41.699	246
41.725	260
41.751	240
41.777	288
41.803	270
41.829	298
41.855	263
41.881	261
41.907	250
41.933	289
41.959	290
41.985	291
42.011	284
42.037	299
42.063	298
42.089	289
42.115	256
42.141	258
42.167	291
42.193	245
42.219	250
42.245	318
42.271	278
42.297	286
42.323	258
42.349	249
42.375	263
42.401	300
42.427	296
42.453	283
42.479	270
42.505	266
42.531	300
42.557	303
42.583	274
42.609	273
42.635	266
42.661	255
42.687	275
42.713	272
42.739	281
42.765	329
42.791	356
42.817	385
42.843	425
42.869	403
42.895	371
42.921	378
42.947	403
42.973	386
42.999	331
43.025	307
43.051	311
43.077	291
43.103	281
43.129	309
43.155	316
43.181	323
43.207	338
43.233	370
43.259	435
43.285	483
43.311	543
43.337	577
43.363	518
43.389	475
43.415	456
43.441	433
43.467	418
43.493	366
43.519	304
43.545	305
43.571	312
43.597	292
43.623	280
43.649	279
43.675	294
43.701	282
43.727	262
43.753	275
43.779	282
43.805	257
43.831	252
43.857	267
43.883	295
43.909	261
43.935	236
43.961	269
43.987	247
44.013	239
44.039	260
44.065	272
44.091	265
44.117	261
44.143	265
44.169	272
44.195	264
44.221	270
44.247	276
44.273	256
44.299	252
44.325	264
44.351	256
44.377	236
44.403	259
44.429	229
44.455	217
44.481	263
44.507	227
44.533	260
44.559	242
44.585	248
44.611	278
44.637	252
44.663	240
44.689	247
44.715	281
44.741	244
44.767	251
44.793	230
44.819	260
44.845	272
44.871	282
44.897	284
44.923	255
44.949	275
44.975	310
45.001	295
45.027	298
45.053	330
45.079	349
45.105	343
45.131	389
45.157	496
45.183	662
45.209	915
45.235	1267
45.261	1585
45.287	1554
45.313	1186
45.339	936
45.365	944
45.391	964
45.417	823
45.443	580
45.469	422
45.495	363
45.521	343
45.547	361
45.573	403
45.599	471
45.625	578
45.651	750
45.677	1072
45.703	1381
45.729	1342
45.755	1045
45.781	848
45.807	844
45.833	861
45.859	728
45.885	499
45.911	359
45.937	316
45.963	302
45.989	301
46.015	283
46.041	256
46.067	264
46.093	257
46.119	245
46.145	258
46.171	260
46.197	266
46.223	278
46.249	271
46.275	260
46.301	261
46.327	262
46.353	254
46.379	252
46.405	245
46.431	244
46.457	258
46.483	287
46.509	256
46.535	274
46.561	247
46.587	249
46.613	225
46.639	254
46.665	263
46.691	264
46.717	257
46.743	234
46.769	242
46.795	257
46.821	247
46.847	266
46.873	257
46.899	306
46.925	296
46.951	276
46.977	294
47.003	321
47.029	345
47.055	447
47.081	550
47.107	784
47.133	1052
47.159	1274
47.185	1081
47.211	777
47.237	698
47.263	751
47.289	757
47.315	585
47.341	417
47.367	350
47.393	329
47.419	314
47.445	294
47.471	308
47.497	275
47.523	281
47.549	292
47.575	275
47.601	316
47.627	340
47.653	314
47.679	339
47.705	327
47.731	321
47.757	321
47.783	292
47.809	292
47.835	299
47.861	295
47.887	292
47.913	270
47.939	255
47.965	244
47.991	254
48.017	261
48.043	251
48.069	257
48.095	262
48.121	275
48.147	276
48.173	249
48.199	241
48.225	264
48.251	267
48.277	257
48.303	262
48.329	259
48.355	265
48.381	258
48.407	243
48.433	240
48.459	242
48.485	269
48.511	286
48.537	284
48.563	298
48.589	301
48.615	309
48.641	290
48.667	285
48.693	307
48.719	314
48.745	318
48.771	331
48.797	342
48.823	383
48.849	383
48.875	381
48.901	358
48.927	325
48.953	347
48.979	337
49.005	354
49.031	366
49.057	407
49.083	513
49.109	737
49.135	1070
49.161	1309
49.187	1156
49.213	778
49.239	637
49.265	653
49.291	798
49.317	684
49.343	402
49.369	300
49.395	278
49.421	238
49.447	265
49.473	231
49.499	279
49.525	216
49.551	264
49.577	227
49.603	213
49.629	213
49.655	225
49.681	238
49.707	216
49.733	225
49.759	222
49.785	239
49.811	241
49.837	231
49.863	189
49.889	226
49.915	244
49.941	220
49.967	227
49.993	239
50.019	220
50.045	235
50.071	197
50.097	206
50.123	234
50.149	242
50.175	226
50.201	200
50.227	226
50.253	242
50.279	246
50.305	230
50.331	252
50.357	273
50.383	282
50.409	286
50.435	271
50.461	300
50.487	344
50.513	451
50.539	576
50.565	647
50.591	556
50.617	421
50.643	387
50.669	425
50.695	442
50.721	419
50.747	362
50.773	317
50.799	280
50.825	290
50.851	329
50.877	375
50.903	479
50.929	598
50.955	610
50.981	483
51.007	384
51.033	377
51.059	407
51.085	404
51.111	368
51.137	316
51.163	258
51.189	249
51.215	253
51.241	261
51.267	279
51.293	312
51.319	331
51.345	357
51.371	419
51.397	481
51.423	534
51.449	538
51.475	459
51.501	415
51.527	400
51.553	364
51.579	389
51.605	381
51.631	320
51.657	290
51.683	318
51.709	374
51.735	369
51.761	400
51.787	363
51.813	359
51.839	331
51.865	376
51.891	380
51.917	399
51.943	393
51.969	426
51.995	483
52.021	586
52.047	519
52.073	391
52.099	368
52.125	347
52.151	375
52.177	360
52.203	336
52.229	320
52.255	338
52.281	416
52.307	444
52.333	429
52.359	454
52.385	425
52.411	373
52.437	369
52.463	365
52.489	348
52.515	323
52.541	317
52.567	289
52.593	267
52.619	259
52.645	265
52.671	231
52.697	248
52.723	250
52.749	234
52.775	218
52.801	216
52.827	200
52.853	204
52.879	205
52.905	208
52.931	203
52.957	200
52.983	210
53.009	211
53.035	226
53.061	243
53.087	281
53.113	286
53.139	270
53.165	251
53.191	237
53.217	226
53.243	206
53.269	218
53.295	226
53.321	211
53.347	212
53.373	210
53.399	209
53.425	209
53.451	221
53.477	239
53.503	240
53.529	260
53.555	297
53.581	328
53.607	346
53.633	317
53.659	255
53.685	223
53.711	244
53.737	263
53.763	246
53.789	224
53.815	220
53.841	187
53.867	185
53.893	210
53.919	224
53.945	216
53.971	218
53.997	209
54.023	220
54.049	214
54.075	228
54.101	217
54.127	227
54.153	199
54.179	196
54.205	222
54.231	217
54.257	197
54.283	208
54.309	208
54.335	215
54.361	207
54.387	197
54.413	189
54.439	210
54.465	217
54.491	200
54.517	207
54.543	207
54.569	208
54.595	239
54.621	205
54.647	229
54.673	188
54.699	213
54.725	205
54.751	212
54.777	186
54.803	219
54.829	187
54.855	185
54.881	216
54.907	221
54.933	189
54.959	202
54.985	206
55.011	217
55.037	210
55.063	202
55.089	193
55.115	214
55.141	190
55.167	200
55.193	214
55.219	186
55.245	201
55.271	202
55.297	216
55.323	219
55.349	224
55.375	219
55.401	224
55.427	222
55.453	210
55.479	218
55.505	244
55.531	243
55.557	230
55.583	234
55.609	227
55.635	264
55.661	291
55.687	334
55.713	416
55.739	496
55.765	561
55.791	574
55.817	472
55.843	427
55.869	485
55.895	573
55.921	652
55.947	722
55.973	823
55.999	1021
56.025	1332
56.051	1516
56.077	1320
56.103	942
56.129	717
56.155	703
56.181	791
56.207	869
56.233	760
56.259	524
56.285	398
56.311	349
56.337	325
56.363	324
56.389	378
56.415	421
56.441	500
56.467	691
56.493	1030
56.519	1588
56.545	2462
56.571	3039
56.597	2519
56.623	1599
56.649	1064
56.675	1135
56.701	1465
56.727	1654
56.753	1313
56.779	763
56.805	504
56.831	382
56.857	313
56.883	278
56.909	303
56.935	283
56.961	291
[truncated: 1,270 more rows]
