# Supplementary material for: Extraction of alumina from alumina rich coal gangue by a hydro-chemical process
Source: R Soc Open Sci. 2020 Apr 29;7(4):192132. doi: 10.1098/rsos.192132 (PMC7211850; doi:10.1098/rsos.192132)
Supplement: Supplementary material [file rsos192132supp1.zip › electronic supplementary material/original source data/XRD data of ARCG residue obtained at different alkali concentration/XRD data of alkali concentration 50%.csv]

pos.[��2Th]	lobs[cts]
5.013	2225
5.039	2248
5.065	2230
5.091	2176
5.117	2108
5.143	2040
5.169	2057
5.195	2004
5.221	1976
5.247	2042
5.273	1915
5.299	1891
5.325	1801
5.351	1783
5.377	1757
5.403	1808
5.429	1811
5.455	1769
5.481	1740
5.507	1704
5.533	1657
5.559	1696
5.585	1662
5.611	1686
5.637	1633
5.663	1630
5.689	1663
5.715	1586
5.741	1637
5.767	1610
5.793	1607
5.819	1594
5.845	1599
5.871	1629
5.897	1578
5.923	1542
5.949	1524
5.975	1515
6.001	1547
6.027	1553
6.053	1550
6.079	1523
6.105	1532
6.131	1546
6.157	1552
6.183	1507
6.209	1507
6.235	1544
6.261	1525
6.287	1514
6.313	1533
6.339	1538
6.365	1556
6.391	1543
6.417	1546
6.443	1532
6.469	1501
6.495	1508
6.521	1559
6.547	1546
6.573	1540
6.599	1523
6.625	1523
6.651	1550
6.677	1526
6.703	1496
6.729	1540
6.755	1513
6.781	1450
6.807	1485
6.833	1523
6.859	1443
6.885	1489
6.911	1501
6.937	1509
6.963	1493
6.989	1443
7.015	1464
7.041	1496
7.067	1511
7.093	1458
7.119	1473
7.145	1483
7.171	1497
7.197	1498
7.223	1500
7.249	1476
7.275	1478
7.301	1482
7.327	1505
7.353	1487
7.379	1513
7.405	1451
7.431	1487
7.457	1431
7.483	1477
7.509	1374
7.535	1486
7.561	1453
7.587	1516
7.613	1437
7.639	1485
7.665	1431
7.691	1418
7.717	1387
7.743	1511
7.769	1464
7.795	1494
7.821	1531
7.847	1438
7.873	1430
7.899	1437
7.925	1373
7.951	1427
7.977	1372
8.003	1482
8.029	1416
8.055	1470
8.081	1511
8.107	1431
8.133	1442
8.159	1445
8.185	1408
8.211	1394
8.237	1407
8.263	1455
8.289	1518
8.315	1430
8.341	1400
8.367	1354
8.393	1350
8.419	1372
8.445	1370
8.471	1415
8.497	1419
8.523	1417
8.549	1384
8.575	1362
8.601	1326
8.627	1322
8.653	1355
8.679	1367
8.705	1347
8.731	1384
8.757	1379
8.783	1314
8.809	1353
8.835	1382
8.861	1325
8.887	1304
8.913	1316
8.939	1363
8.965	1356
8.991	1320
9.017	1342
9.043	1362
9.069	1324
9.095	1310
9.121	1330
9.147	1328
9.173	1271
9.199	1335
9.225	1343
9.251	1306
9.277	1314
9.303	1315
9.329	1336
9.355	1333
9.381	1316
9.407	1324
9.433	1311
9.459	1323
9.485	1330
9.511	1288
9.537	1289
9.563	1297
9.589	1272
9.615	1264
9.641	1245
9.667	1286
9.693	1322
9.719	1350
9.745	1267
9.771	1265
9.797	1279
9.823	1315
9.849	1258
9.875	1294
9.901	1262
9.927	1293
9.953	1264
9.979	1296
10.005	1238
10.031	1261
10.057	1217
10.083	1227
10.109	1245
10.135	1269
10.161	1277
10.187	1247
10.213	1225
10.239	1235
10.265	1209
10.291	1219
10.317	1266
10.343	1222
10.369	1199
10.395	1201
10.421	1197
10.447	1244
10.473	1232
10.499	1285
10.525	1273
10.551	1226
10.577	1196
10.603	1240
10.629	1193
10.655	1189
10.681	1208
10.707	1226
10.733	1185
10.759	1162
10.785	1185
10.811	1223
10.837	1165
10.863	1137
10.889	1226
10.915	1157
10.941	1164
10.967	1148
10.993	1166
11.019	1173
11.045	1203
11.071	1181
11.097	1143
11.123	1152
11.149	1117
11.175	1139
11.201	1178
11.227	1161
11.253	1173
11.279	1167
11.305	1162
11.331	1172
11.357	1130
11.383	1133
11.409	1121
11.435	1089
11.461	1094
11.487	1121
11.513	1151
11.539	1159
11.565	1175
11.591	1191
11.617	1140
11.643	1138
11.669	1164
11.695	1159
11.721	1161
11.747	1150
11.773	1125
11.799	1152
11.825	1152
11.851	1148
11.877	1182
11.903	1159
11.929	1094
11.955	1116
11.981	1103
12.007	1120
12.033	1090
12.059	1130
12.085	1153
12.111	1099
12.137	1109
12.163	1152
12.189	1138
12.215	1130
12.241	1153
12.267	1079
12.293	1113
12.319	1059
12.345	1078
12.371	1037
12.397	1120
12.423	1140
12.449	1051
12.475	1128
12.501	1106
12.527	1045
12.553	1101
12.579	1081
12.605	1020
12.631	1047
12.657	1038
12.683	1104
12.709	1021
12.735	993
12.761	1115
12.787	1018
12.813	1040
12.839	1087
12.865	1066
12.891	1115
12.917	1084
12.943	1089
12.969	1095
12.995	1028
13.021	1046
13.047	1027
13.073	1025
13.099	1031
13.125	1069
13.151	998
13.177	1017
13.203	1023
13.229	1011
13.255	1046
13.281	1019
13.307	1030
13.333	1002
13.359	1001
13.385	982
13.411	986
13.437	946
13.463	1064
13.489	1040
13.515	999
13.541	985
13.567	997
13.593	996
13.619	997
13.645	973
13.671	983
13.697	1049
13.723	1017
13.749	984
13.775	993
13.801	998
13.827	988
13.853	1003
13.879	978
13.905	969
13.931	989
13.957	1027
13.983	1088
14.009	1085
14.035	1068
14.061	1106
14.087	1146
14.113	1194
14.139	1259
14.165	1278
14.191	1346
14.217	1416
14.243	1463
14.269	1388
14.295	1227
14.321	1140
14.347	1055
14.373	1017
14.399	1013
14.425	970
14.451	968
14.477	955
14.503	923
14.529	960
14.555	948
14.581	960
14.607	945
14.633	939
14.659	935
14.685	936
14.711	988
14.737	955
14.763	909
14.789	934
14.815	905
14.841	874
14.867	931
14.893	964
14.919	929
14.945	946
14.971	868
14.997	889
15.023	904
15.049	882
15.075	924
15.101	890
15.127	906
15.153	882
15.179	914
15.205	882
15.231	907
15.257	910
15.283	887
15.309	913
15.335	963
15.361	896
15.387	973
15.413	934
15.439	961
15.465	901
15.491	899
15.517	871
15.543	805
15.569	881
15.595	882
15.621	826
15.647	872
15.673	887
15.699	871
15.725	855
15.751	908
15.777	886
15.803	880
15.829	890
15.855	899
15.881	837
15.907	853
15.933	850
15.959	842
15.985	836
16.011	828
16.037	822
16.063	857
16.089	840
16.115	770
16.141	791
16.167	854
16.193	850
16.219	883
16.245	838
16.271	815
16.297	819
16.323	829
16.349	828
16.375	849
16.401	864
16.427	815
16.453	818
16.479	842
16.505	821
16.531	773
16.557	789
16.583	821
16.609	853
16.635	859
16.661	843
16.687	818
16.713	819
16.739	844
16.765	871
16.791	823
16.817	811
16.843	839
16.869	842
16.895	814
16.921	778
16.947	797
16.973	810
16.999	807
17.025	788
17.051	772
17.077	778
17.103	770
17.129	820
17.155	797
17.181	794
17.207	760
17.233	760
17.259	737
17.285	744
17.311	772
17.337	737
17.363	758
17.389	786
17.415	794
17.441	790
17.467	771
17.493	748
17.519	784
17.545	750
17.571	736
17.597	771
17.623	752
17.649	789
17.675	782
17.701	748
17.727	766
17.753	773
17.779	778
17.805	807
17.831	769
17.857	788
17.883	817
17.909	757
17.935	742
17.961	799
17.987	817
18.013	822
18.039	820
18.065	848
18.091	858
18.117	838
18.143	900
18.169	987
18.195	1111
18.221	1300
18.247	1513
18.273	1915
18.299	2333
18.325	2321
18.351	2963
18.377	1563
18.403	1472
18.429	1608
18.455	1909
18.481	2466
18.507	3372
18.533	4234
18.559	5027
18.585	4919
18.611	3534
18.637	2197
18.663	1276
18.689	935
18.715	874
18.741	875
18.767	875
18.793	866
18.819	829
18.845	778
18.871	747
18.897	770
18.923	753
18.949	707
18.975	693
19.001	707
19.027	719
19.053	728
19.079	745
19.105	747
19.131	746
19.157	752
19.183	768
19.209	797
19.235	809
19.261	844
19.287	841
19.313	911
19.339	1027
19.365	1059
19.391	1021
19.417	913
19.443	809
19.469	763
19.495	719
19.521	727
19.547	723
19.573	724
19.599	727
19.625	731
19.651	693
19.677	696
19.703	733
19.729	700
19.755	671
19.781	696
19.807	705
19.833	709
19.859	706
19.885	700
19.911	712
19.937	721
19.963	711
19.989	756
20.015	714
20.041	743
20.067	693
20.093	684
20.119	688
20.145	723
20.171	723
20.197	675
20.223	720
20.249	745
20.275	688
20.301	717
20.327	684
20.353	663
20.379	681
20.405	626
20.431	647
20.457	655
20.483	644
20.509	626
20.535	614
20.561	627
20.587	653
20.613	653
20.639	704
20.665	699
20.691	663
20.717	669
20.743	641
20.769	706
20.795	663
20.821	612
20.847	622
20.873	641
20.899	649
20.925	658
20.951	624
20.977	632
21.003	632
21.029	666
21.055	653
21.081	623
21.107	635
21.133	641
21.159	649
21.185	629
21.211	602
21.237	601
21.263	647
21.289	675
21.315	645
21.341	2607
21.367	614
21.393	667
21.419	698
21.445	698
21.471	667
21.497	639
21.523	622
21.549	676
21.575	638
21.601	620
21.627	631
21.653	622
21.679	637
21.705	602
21.731	592
21.757	626
21.783	633
21.809	657
21.835	666
21.861	615
21.887	608
21.913	650
21.939	637
21.965	612
21.991	645
22.017	611
22.043	566
22.069	606
22.095	614
22.121	614
22.147	749
22.173	826
22.199	927
22.225	954
22.251	935
22.277	896
22.303	897
22.329	992
22.355	1145
22.381	1345
22.407	1631
22.433	1713
22.459	1455
22.485	1178
22.511	952
22.537	775
22.563	654
22.589	705
22.615	624
22.641	606
22.667	582
22.693	584
22.719	615
22.745	578
22.771	579
22.797	576
22.823	593
22.849	583
22.875	631
22.901	643
22.927	606
22.953	683
22.979	959
23.005	1152
23.031	1278
23.057	1492
23.083	1830
23.109	1796
23.135	1420
23.161	1202
23.187	991
23.213	799
23.239	681
23.265	691
23.291	652
23.317	608
23.343	667
23.369	629
23.395	658
23.421	574
23.447	591
23.473	598
23.499	566
23.525	593
23.551	613
23.577	597
23.603	611
23.629	578
23.655	581
23.681	599
23.707	543
23.733	505
23.759	574
23.785	548
23.811	584
23.837	543
23.863	505
23.889	568
23.915	545
23.941	551
23.967	567
23.993	579
24.019	577
24.045	599
24.071	581
24.097	556
24.123	555
24.149	596
24.175	565
24.201	559
24.227	538
24.253	533
24.279	555
24.305	554
24.331	571
24.357	563
24.383	542
24.409	581
24.435	588
24.461	622
24.487	687
24.513	697
24.539	784
24.565	908
24.591	1066
24.617	1290
24.643	1458
24.669	1528
24.695	1468
24.721	1316
24.747	1121
24.773	878
24.799	695
24.825	646
24.851	614
24.877	588
24.903	593
24.929	559
24.955	523
24.981	549
25.007	573
25.033	531
25.059	512
25.085	522
25.111	531
25.137	481
25.163	493
25.189	513
25.215	529
25.241	513
25.267	549
25.293	533
25.319	541
25.345	524
25.371	500
25.397	544
25.423	516
25.449	514
25.475	515
25.501	486
25.527	513
25.553	490
25.579	492
25.605	509
25.631	491
25.657	451
25.683	473
25.709	494
25.735	474
25.761	479
25.787	526
25.813	475
25.839	497
25.865	467
25.891	534
25.917	477
25.943	509
25.969	457
25.995	485
26.021	485
26.047	480
26.073	473
26.099	473
26.125	437
26.151	478
26.177	481
26.203	482
26.229	461
26.255	470
26.281	469
26.307	488
26.333	450
26.359	462
26.385	470
26.411	484
26.437	462
26.463	472
26.489	443
26.515	494
26.541	485
26.567	467
26.593	452
26.619	471
26.645	495
26.671	493
26.697	469
26.723	458
26.749	497
26.775	503
26.801	490
26.827	437
26.853	466
26.879	456
26.905	436
26.931	445
26.957	471
26.983	493
27.009	468
27.035	448
27.061	469
27.087	486
27.113	461
27.139	443
27.165	446
27.191	458
27.217	444
27.243	448
27.269	456
27.295	447
27.321	444
27.347	434
27.373	456
27.399	474
27.425	452
27.451	462
27.477	454
27.503	430
27.529	421
27.555	452
27.581	417
27.607	421
27.633	465
27.659	445
27.685	451
27.711	452
27.737	450
27.763	444
27.789	453
27.815	469
27.841	441
27.867	412
27.893	422
27.919	458
27.945	454
27.971	453
27.997	445
28.023	409
28.049	439
28.075	443
28.101	431
28.127	445
28.153	410
28.179	459
28.205	416
28.231	454
28.257	448
28.283	465
28.309	2462
28.335	477
28.361	506
28.387	561
28.413	523
28.439	517
28.465	509
28.491	500
28.517	491
28.543	499
28.569	478
28.595	450
28.621	471
28.647	440
28.673	465
28.699	455
28.725	471
28.751	470
28.777	449
28.803	452
28.829	449
28.855	469
28.881	434
28.907	476
28.933	485
28.959	461
28.985	436
29.011	425
29.037	403
29.063	404
29.089	428
29.115	415
29.141	498
29.167	445
29.193	420
29.219	411
29.245	466
29.271	478
29.297	483
29.323	461
29.349	482
29.375	489
29.401	502
29.427	548
29.453	597
29.479	608
29.505	658
29.531	684
29.557	686
29.583	707
29.609	701
29.635	702
29.661	695
29.687	650
29.713	600
29.739	571
29.765	515
29.791	499
29.817	510
29.843	480
29.869	447
29.895	469
29.921	459
29.947	453
29.973	454
29.999	457
30.025	449
30.051	443
30.077	441
30.103	430
30.129	418
30.155	453
30.181	428
30.207	441
30.233	455
30.259	429
30.285	461
30.311	465
30.337	469
30.363	2496
30.389	2543
30.415	552
30.441	573
30.467	545
30.493	542
30.519	525
30.545	511
30.571	458
30.597	503
30.623	552
30.649	519
30.675	489
30.701	506
30.727	558
30.753	503
30.779	513
30.805	517
30.831	520
30.857	520
30.883	514
30.909	549
30.935	517
30.961	493
30.987	579
31.013	571
31.039	612
31.065	594
31.091	622
31.117	639
31.143	681
31.169	937
31.195	1172
31.221	1570
31.247	1870
31.273	2725
31.299	3626
31.325	5755
31.351	8890
31.377	14118
31.403	22201
31.429	24699
31.455	19810
31.481	15530
31.507	15020
31.533	9882
31.559	4672
31.585	2900
31.611	2145
31.637	1504
31.663	1081
31.689	926
31.715	823
31.741	795
31.767	731
31.793	849
31.819	832
31.845	782
31.871	774
31.897	804
31.923	833
31.949	860
31.975	906
32.001	874
32.027	798
32.053	725
32.079	691
32.105	627
32.131	562
32.157	556
32.183	635
32.209	587
32.235	536
32.261	534
32.287	502
32.313	504
32.339	537
32.365	527
32.391	496
32.417	528
32.443	554
32.469	523
32.495	526
32.521	542
32.547	551
32.573	533
32.599	532
32.625	565
32.651	581
32.677	624
32.703	871
32.729	1019
32.755	1317
32.781	1742
32.807	2432
32.833	3524
32.859	5939
32.885	8511
32.911	8218
32.937	6273
32.963	4911
32.989	4270
33.015	2627
33.041	1502
33.067	753
33.093	882
33.119	876
33.145	919
33.171	837
33.197	979
33.223	1375
33.249	1948
33.275	2856
33.301	3746
33.327	5089
33.353	4344
33.379	3406
33.405	3047
33.431	2469
33.457	1325
33.483	812
33.509	2478
33.535	1488
33.561	864
33.587	642
33.613	627
33.639	576
33.665	529
33.691	486
33.717	528
33.743	518
33.769	467
33.795	463
33.821	494
33.847	499
33.873	512
33.899	608
33.925	2728
33.951	905
33.977	1088
34.003	1288
34.029	1484
34.055	1297
34.081	983
34.107	996
34.133	876
34.159	633
34.185	546
34.211	489
34.237	497
34.263	509
34.289	473
34.315	485
34.341	506
34.367	474
34.393	475
34.419	442
34.445	429
34.471	417
34.497	398
34.523	381
34.549	411
34.575	420
34.601	424
34.627	424
34.653	428
34.679	395
34.705	401
34.731	415
34.757	389
34.783	391
34.809	391
34.835	406
34.861	436
34.887	435
34.913	460
34.939	491
34.965	532
34.991	560
35.017	622
35.043	689
35.069	753
35.095	783
35.121	733
35.147	672
35.173	626
35.199	572
35.225	500
35.251	456
35.277	448
35.303	444
35.329	443
35.355	456
35.381	466
35.407	445
35.433	451
35.459	427
35.485	427
35.511	405
35.537	394
35.563	373
35.589	403
35.615	385
35.641	376
35.667	363
35.693	377
35.719	422
35.745	437
35.771	437
35.797	403
35.823	460
35.849	439
35.875	449
35.901	429
35.927	431
35.953	397
35.979	377
36.005	371
36.031	393
36.057	437
36.083	399
36.109	441
36.135	410
36.161	396
36.187	414
36.213	415
36.239	452
36.265	412
36.291	396
36.317	397
36.343	356
36.369	402
36.395	400
36.421	386
36.447	355
36.473	407
36.499	404
36.525	374
36.551	408
36.577	365
36.603	420
36.629	463
36.655	407
36.681	446
36.707	472
36.733	570
36.759	605
36.785	840
36.811	1031
36.837	1379
36.863	2119
36.889	3132
36.915	2790
36.941	1797
36.967	1620
36.993	1767
37.019	1250
37.045	702
37.071	568
37.097	475
37.123	446
37.149	421
37.175	439
37.201	423
37.227	439
37.253	499
37.279	553
37.305	664
37.331	808
37.357	1129
37.383	1686
37.409	2383
37.435	2643
37.461	2073
37.487	1540
37.513	1488
37.539	1366
37.565	907
37.591	536
37.617	421
37.643	402
37.669	381
37.695	388
37.721	380
37.747	359
37.773	339
37.799	348
37.825	373
37.851	366
37.877	351
37.903	367
37.929	414
37.955	443
37.981	420
38.007	432
38.033	443
38.059	384
38.085	354
38.111	364
38.137	332
38.163	325
38.189	331
38.215	367
38.241	333
38.267	328
38.293	336
38.319	347
38.345	331
38.371	335
38.397	348
38.423	342
38.449	312
38.475	310
38.501	309
38.527	326
38.553	313
38.579	361
38.605	303
38.631	326
38.657	310
38.683	351
38.709	354
38.735	307
38.761	332
38.787	379
38.813	378
38.839	384
38.865	361
38.891	406
38.917	378
38.943	436
38.969	516
38.995	578
39.021	715
39.047	1060
39.073	1697
39.099	2178
39.125	2313
39.151	1664
39.177	1294
39.203	1311
39.229	1208
39.255	821
39.281	547
39.307	417
39.333	409
39.359	377
39.385	395
39.411	391
39.437	397
39.463	416
39.489	410
39.515	442
39.541	509
39.567	610
39.593	671
39.619	724
39.645	614
39.671	529
39.697	523
39.723	515
39.749	490
39.775	387
39.801	369
39.827	329
39.853	318
39.879	316
39.905	315
39.931	311
39.957	310
39.983	318
40.009	332
40.035	319
40.061	299
40.087	295
40.113	325
40.139	323
40.165	332
40.191	304
40.217	291
40.243	284
40.269	297
40.295	295
40.321	324
40.347	327
40.373	312
40.399	313
40.425	325
40.451	326
40.477	331
40.503	318
40.529	307
40.555	319
40.581	318
40.607	330
40.633	339
40.659	347
40.685	383
40.711	450
40.737	536
40.763	671
40.789	802
40.815	725
40.841	553
40.867	494
40.893	565
40.919	523
40.945	380
40.971	343
40.997	332
41.023	317
41.049	284
41.075	331
41.101	388
41.127	432
41.153	523
41.179	671
41.205	778
41.231	785
41.257	741
41.283	628
41.309	496
41.335	487
41.361	454
41.387	371
41.413	321
41.439	305
41.465	324
41.491	279
41.517	283
41.543	282
41.569	296
41.595	314
41.621	289
41.647	237
41.673	271
41.699	332
41.725	261
41.751	283
41.777	310
41.803	287
41.829	256
41.855	260
41.881	266
41.907	300
41.933	294
41.959	309
41.985	300
42.011	275
42.037	312
42.063	301
42.089	273
42.115	313
42.141	277
42.167	277
42.193	279
42.219	250
42.245	271
42.271	276
42.297	310
42.323	330
42.349	304
42.375	302
42.401	289
42.427	300
42.453	302
42.479	271
42.505	289
42.531	309
42.557	274
42.583	251
42.609	253
42.635	250
42.661	275
42.687	302
42.713	311
42.739	314
42.765	311
42.791	334
42.817	383
42.843	371
42.869	343
42.895	337
42.921	351
42.947	350
42.973	327
42.999	316
43.025	315
43.051	323
43.077	351
43.103	345
43.129	361
43.155	398
43.181	476
43.207	543
43.233	590
43.259	658
43.285	724
43.311	700
43.337	644
43.363	566
43.389	520
43.415	486
43.441	446
43.467	376
43.493	327
43.519	311
43.545	310
43.571	296
43.597	287
43.623	287
43.649	272
43.675	255
43.701	270
43.727	264
43.753	286
43.779	255
43.805	265
43.831	262
43.857	247
43.883	259
43.909	285
43.935	267
43.961	263
43.987	268
44.013	264
44.039	287
44.065	277
44.091	256
44.117	314
44.143	304
44.169	237
44.195	276
44.221	277
44.247	263
44.273	260
44.299	253
44.325	250
44.351	239
44.377	244
44.403	258
44.429	269
44.455	248
44.481	232
44.507	256
44.533	252
44.559	274
44.585	286
44.611	267
44.637	248
44.663	256
44.689	245
44.715	254
44.741	266
44.767	286
44.793	296
44.819	264
44.845	275
44.871	267
44.897	285
44.923	292
44.949	287
44.975	298
45.001	298
45.027	283
45.053	305
45.079	345
45.105	441
45.131	534
45.157	647
45.183	914
45.209	1204
45.235	1403
45.261	1237
45.287	915
45.313	793
45.339	847
45.365	822
45.391	659
45.417	479
45.443	385
45.469	352
45.495	340
45.521	328
45.547	347
45.573	409
45.599	527
45.625	707
45.651	946
45.677	1112
45.703	1039
45.729	806
45.755	668
45.781	685
45.807	695
45.833	582
45.859	431
45.885	350
45.911	324
45.937	275
45.963	252
45.989	272
46.015	275
46.041	270
46.067	255
46.093	257
46.119	250
46.145	239
46.171	213
46.197	260
46.223	254
46.249	228
46.275	249
46.301	235
46.327	247
46.353	259
46.379	243
46.405	253
46.431	232
46.457	247
46.483	259
46.509	266
46.535	259
46.561	266
46.587	243
46.613	246
46.639	232
46.665	218
46.691	243
46.717	250
46.743	238
46.769	236
46.795	274
46.821	252
46.847	274
46.873	303
46.899	258
46.925	287
46.951	269
46.977	308
47.003	330
47.029	372
47.055	508
47.081	697
47.107	962
47.133	1063
47.159	971
47.185	669
47.211	607
47.237	702
47.263	714
47.289	546
47.315	378
47.341	373
47.367	327
47.393	305
47.419	307
47.445	266
47.471	290
47.497	310
47.523	292
47.549	318
47.575	320
47.601	312
47.627	299
47.653	321
47.679	308
47.705	323
47.731	308
47.757	289
47.783	291
47.809	295
47.835	279
47.861	276
47.887	307
47.913	305
47.939	285
47.965	293
47.991	273
48.017	262
48.043	272
48.069	260
48.095	260
48.121	277
48.147	273
48.173	247
48.199	261
48.225	264
48.251	254
48.277	238
48.303	235
48.329	223
48.355	228
48.381	266
48.407	260
48.433	240
48.459	224
48.485	221
48.511	272
48.537	279
48.563	272
48.589	310
48.615	312
48.641	289
48.667	286
48.693	289
48.719	313
48.745	322
48.771	332
48.797	369
48.823	408
48.849	354
48.875	326
48.901	316
48.927	367
48.953	373
48.979	355
49.005	361
49.031	459
49.057	603
49.083	992
49.109	1412
49.135	1887
49.161	1790
49.187	1132
49.213	820
49.239	951
49.265	1101
49.291	1048
49.317	666
49.343	420
49.369	305
49.395	290
49.421	257
49.447	274
49.473	230
49.499	260
49.525	255
49.551	237
49.577	263
49.603	225
49.629	240
49.655	211
49.681	248
49.707	233
49.733	234
49.759	217
49.785	231
49.811	245
49.837	218
49.863	229
49.889	246
49.915	216
49.941	238
49.967	232
49.993	218
50.019	221
50.045	238
50.071	223
50.097	245
50.123	275
50.149	274
50.175	268
50.201	249
50.227	260
50.253	265
50.279	280
50.305	297
50.331	303
50.357	318
50.383	314
50.409	339
50.435	379
50.461	391
50.487	457
50.513	583
50.539	743
50.565	712
50.591	539
50.617	406
50.643	398
50.669	441
50.695	451
50.721	370
50.747	277
50.773	275
50.799	291
50.825	331
50.851	396
50.877	459
50.903	551
50.929	559
50.955	460
50.981	383
51.007	376
51.033	396
51.059	401
51.085	357
51.111	308
51.137	246
51.163	236
51.189	244
51.215	249
51.241	286
51.267	281
51.293	297
51.319	345
51.345	436
51.371	472
51.397	431
51.423	420
51.449	345
51.475	353
51.501	388
51.527	343
51.553	304
51.579	311
51.605	257
51.631	263
51.657	292
51.683	330
51.709	335
51.735	324
51.761	324
51.787	280
51.813	313
51.839	326
51.865	373
51.891	329
51.917	318
51.943	404
51.969	386
51.995	387
52.021	312
52.047	272
52.073	273
52.099	303
52.125	284
52.151	256
52.177	254
52.203	299
52.229	320
52.255	390
52.281	460
52.307	513
52.333	422
52.359	413
52.385	414
52.411	385
52.437	428
52.463	373
52.489	360
52.515	346
52.541	358
52.567	337
52.593	328
52.619	306
52.645	293
52.671	290
52.697	288
52.723	284
52.749	270
52.775	242
52.801	212
52.827	193
52.853	216
52.879	224
52.905	206
52.931	213
52.957	221
52.983	204
53.009	224
53.035	223
53.061	275
53.087	268
53.113	268
53.139	243
53.165	225
53.191	234
53.217	266
53.243	250
53.269	218
53.295	225
53.321	241
53.347	245
53.373	222
53.399	200
53.425	194
53.451	221
53.477	244
53.503	255
53.529	288
53.555	332
53.581	369
53.607	326
53.633	275
53.659	278
53.685	292
53.711	290
53.737	288
53.763	258
53.789	231
53.815	221
53.841	205
53.867	210
53.893	209
53.919	210
53.945	221
53.971	196
53.997	238
54.023	243
54.049	231
54.075	224
54.101	224
54.127	210
54.153	219
54.179	191
54.205	210
54.231	187
54.257	199
54.283	191
54.309	215
54.335	175
54.361	197
54.387	205
54.413	210
54.439	224
54.465	222
54.491	227
54.517	208
54.543	214
54.569	219
54.595	215
54.621	217
54.647	219
54.673	201
54.699	203
54.725	210
54.751	233
54.777	228
54.803	218
54.829	222
54.855	219
54.881	210
54.907	224
54.933	211
54.959	187
54.985	233
55.011	223
55.037	240
55.063	231
55.089	222
55.115	212
55.141	208
55.167	207
55.193	219
55.219	211
55.245	231
55.271	216
55.297	222
55.323	207
55.349	225
55.375	227
55.401	232
55.427	230
55.453	233
55.479	245
55.505	215
55.531	233
55.557	239
55.583	244
55.609	280
55.635	295
55.661	310
55.687	357
55.713	398
55.739	444
55.765	433
55.791	517
55.817	609
55.843	694
55.869	741
55.895	869
55.921	1121
55.947	1417
55.973	1510
55.999	1160
56.025	801
56.051	710
56.077	796
56.103	879
56.129	856
56.155	712
56.181	504
56.207	398
56.233	373
56.259	460
56.285	411
56.311	382
56.337	359
56.363	379
56.389	815
56.415	1230
56.441	1878
56.467	2586
56.493	2880
56.519	2183
56.545	1236
56.571	1056
56.597	1235
56.623	1517
56.649	1550
56.675	1078
56.701	1520
56.727	364
56.753	403
56.779	476
56.805	375
56.831	372
56.857	282
56.883	274
56.909	277
56.935	288
56.961	272
[truncated: 1,270 more rows]
