# Supplementary material for: Extraction of alumina from alumina rich coal gangue by a hydro-chemical process
Source: R Soc Open Sci. 2020 Apr 29;7(4):192132. doi: 10.1098/rsos.192132 (PMC7211850; doi:10.1098/rsos.192132)
Supplement: Supplementary material [file rsos192132supp1.zip › electronic supplementary material/original source data/XRD data of ARCG residue obtained at different alkali concentration/XRD data of alkali concentration 45%.csv]

pos.[��2Th]	lobs[cts]
5.013	2353
5.039	2235
5.065	2279
5.091	2258
5.117	2093
5.143	2078
5.169	2113
5.195	2028
5.221	1995
5.247	1936
5.273	1985
5.299	1901
5.325	1881
5.351	1831
5.377	1832
5.403	1823
5.429	1828
5.455	1772
5.481	1700
5.507	1759
5.533	1698
5.559	1722
5.585	1741
5.611	1648
5.637	1638
5.663	1585
5.689	1620
5.715	1631
5.741	1639
5.767	1612
5.793	1646
5.819	1618
5.845	1611
5.871	1586
5.897	1601
5.923	1556
5.949	1598
5.975	1583
6.001	1597
6.027	1616
6.053	1561
6.079	1525
6.105	1603
6.131	1642
6.157	1577
6.183	1574
6.209	1603
6.235	1604
6.261	1589
6.287	1570
6.313	1546
6.339	1549
6.365	1546
6.391	1559
6.417	1573
6.443	1569
6.469	1577
6.495	1547
6.521	1578
6.547	1564
6.573	1539
6.599	1571
6.625	1574
6.651	1524
6.677	1501
6.703	1518
6.729	1559
6.755	1572
6.781	1610
6.807	1569
6.833	1590
6.859	1552
6.885	1496
6.911	1545
6.937	1523
6.963	1573
6.989	1563
7.015	1532
7.041	1558
7.067	1520
7.093	1559
7.119	1576
7.145	1565
7.171	1507
7.197	1531
7.223	1522
7.249	1502
7.275	1459
7.301	1553
7.327	1545
7.353	1513
7.379	1523
7.405	1496
7.431	1527
7.457	1506
7.483	1464
7.509	1503
7.535	1518
7.561	1517
7.587	1521
7.613	1472
7.639	1485
7.665	1441
7.691	1574
7.717	1483
7.743	1477
7.769	1486
7.795	1486
7.821	1445
7.847	1468
7.873	1515
7.899	1542
7.925	1472
7.951	1511
7.977	1486
8.003	1491
8.029	1442
8.055	1474
8.081	1415
8.107	1451
8.133	1436
8.159	1440
8.185	1438
8.211	1459
8.237	1421
8.263	1491
8.289	1478
8.315	1431
8.341	1460
8.367	1399
8.393	1423
8.419	1454
8.445	1426
8.471	1388
8.497	1425
8.523	1427
8.549	1409
8.575	1416
8.601	1427
8.627	1399
8.653	1405
8.679	1392
8.705	1359
8.731	1422
8.757	1438
8.783	1380
8.809	1353
8.835	1429
8.861	1411
8.887	1373
8.913	1420
8.939	1405
8.965	1416
8.991	1436
9.017	1397
9.043	1385
9.069	1375
9.095	1362
9.121	1392
9.147	1391
9.173	1350
9.199	1365
9.225	1391
9.251	1383
9.277	1393
9.303	1387
9.329	1359
9.355	1364
9.381	1346
9.407	1336
9.433	1369
9.459	1320
9.485	1363
9.511	1355
9.537	1355
9.563	1342
9.589	1321
9.615	1352
9.641	1313
9.667	1327
9.693	1387
9.719	1351
9.745	1298
9.771	1326
9.797	1335
9.823	1372
9.849	1354
9.875	1267
9.901	1380
9.927	1262
9.953	1292
9.979	1207
10.005	1300
10.031	1281
10.057	1329
10.083	1270
10.109	1296
10.135	1374
10.161	1321
10.187	1231
10.213	1220
10.239	1251
10.265	1254
10.291	1317
10.317	1274
10.343	1300
10.369	1294
10.395	1261
10.421	1280
10.447	1256
10.473	1324
10.499	1314
10.525	1295
10.551	1320
10.577	1316
10.603	1215
10.629	1268
10.655	1262
10.681	1224
10.707	1235
10.733	1212
10.759	1234
10.785	1237
10.811	1209
10.837	1247
10.863	1255
10.889	1192
10.915	1197
10.941	1212
10.967	1267
10.993	1285
11.019	1244
11.045	1205
11.071	1202
11.097	1222
11.123	1261
11.149	1267
11.175	1231
11.201	1217
11.227	1222
11.253	1262
11.279	1209
11.305	1176
11.331	1195
11.357	1212
11.383	1237
11.409	1227
11.435	1217
11.461	1214
11.487	1181
11.513	1200
11.539	1204
11.565	1201
11.591	1243
11.617	1244
11.643	1244
11.669	1240
11.695	1220
11.721	1213
11.747	1200
11.773	1202
11.799	1233
11.825	1289
11.851	1285
11.877	1225
11.903	1200
11.929	1187
11.955	1190
11.981	1217
12.007	1184
12.033	1144
12.059	1159
12.085	1168
12.111	1179
12.137	1146
12.163	1163
12.189	1161
12.215	1157
12.241	1183
12.267	1166
12.293	1145
12.319	1168
12.345	1153
12.371	1136
12.397	1095
12.423	1152
12.449	1138
12.475	1098
12.501	1134
12.527	1128
12.553	1156
12.579	1140
12.605	1047
12.631	1138
12.657	1090
12.683	1091
12.709	1107
12.735	1093
12.761	1061
12.787	1097
12.813	1090
12.839	1076
12.865	1130
12.891	1127
12.917	1080
12.943	1011
12.969	1106
12.995	1087
13.021	1108
13.047	1103
13.073	1138
13.099	1132
13.125	1084
13.151	1081
13.177	1029
13.203	1046
13.229	1046
13.255	1072
13.281	1053
13.307	1101
13.333	1073
13.359	1116
13.385	1105
13.411	1063
13.437	1066
13.463	1065
13.489	1083
13.515	1057
13.541	1086
13.567	1040
13.593	1091
13.619	1030
13.645	1074
13.671	1072
13.697	1039
13.723	1020
13.749	1044
13.775	1055
13.801	1017
13.827	1064
13.853	1060
13.879	1052
13.905	1075
13.931	1054
13.957	1091
13.983	1097
14.009	1057
14.035	1109
14.061	1185
14.087	1195
14.113	1253
14.139	1347
14.165	1416
14.191	1428
14.217	1350
14.243	1214
14.269	1098
14.295	1070
14.321	1089
14.347	1081
14.373	1035
14.399	1021
14.425	997
14.451	968
14.477	974
14.503	1015
14.529	1000
14.555	965
14.581	998
14.607	981
14.633	989
14.659	987
14.685	1012
14.711	1013
14.737	970
14.763	986
14.789	947
14.815	983
14.841	1017
14.867	958
14.893	941
14.919	912
14.945	946
14.971	1024
14.997	951
15.023	967
15.049	952
15.075	934
15.101	997
15.127	973
15.153	990
15.179	954
15.205	1002
15.231	941
15.257	942
15.283	919
15.309	962
15.335	931
15.361	970
15.387	902
15.413	925
15.439	935
15.465	922
15.491	910
15.517	915
15.543	910
15.569	963
15.595	908
15.621	851
15.647	920
15.673	896
15.699	922
15.725	918
15.751	953
15.777	884
15.803	901
15.829	869
15.855	915
15.881	859
15.907	895
15.933	936
15.959	904
15.985	890
16.011	955
16.037	934
16.063	937
16.089	936
16.115	895
16.141	886
16.167	882
16.193	895
16.219	895
16.245	893
16.271	884
16.297	925
16.323	878
16.349	862
16.375	900
16.401	886
16.427	837
16.453	819
16.479	841
16.505	845
16.531	846
16.557	855
16.583	856
16.609	844
16.635	850
16.661	862
16.687	879
16.713	893
16.739	857
16.765	848
16.791	840
16.817	811
16.843	802
16.869	793
16.895	817
16.921	844
16.947	861
16.973	858
16.999	821
17.025	816
17.051	827
17.077	827
17.103	838
17.129	832
17.155	804
17.181	797
17.207	826
17.233	815
17.259	786
17.285	797
17.311	812
17.337	815
17.363	834
17.389	833
17.415	808
17.441	800
17.467	811
17.493	794
17.519	797
17.545	805
17.571	822
17.597	836
17.623	832
17.649	819
17.675	865
17.701	804
17.727	751
17.753	831
17.779	816
17.805	807
17.831	823
17.857	824
17.883	829
17.909	873
17.935	864
17.961	846
17.987	829
18.013	850
18.039	888
18.065	949
18.091	939
18.117	1058
18.143	1131
18.169	1287
18.195	1533
18.221	1998
18.247	2345
18.273	2021
18.299	1640
18.325	1414
18.351	1335
18.377	1550
18.403	1798
18.429	2281
18.455	3175
18.481	4356
18.507	4897
18.533	3796
18.559	2570
18.585	1518
18.611	1011
18.637	857
18.663	876
18.689	819
18.715	797
18.741	793
18.767	799
18.793	757
18.819	790
18.845	792
18.871	773
18.897	762
18.923	753
18.949	777
18.975	756
19.001	744
19.027	764
19.053	776
19.079	746
19.105	737
19.131	780
19.157	784
19.183	822
19.209	854
19.235	869
19.261	990
19.287	1120
19.313	1119
19.339	1013
19.365	881
19.391	795
19.417	742
19.443	727
19.469	756
19.495	749
19.521	713
19.547	697
19.573	705
19.599	706
19.625	707
19.651	724
19.677	725
19.703	730
19.729	697
19.755	723
19.781	730
19.807	698
19.833	688
19.859	678
19.885	692
19.911	693
19.937	694
19.963	708
19.989	710
20.015	739
20.041	763
20.067	756
20.093	719
20.119	743
20.145	750
20.171	699
20.197	677
20.223	697
20.249	691
20.275	689
20.301	667
20.327	678
20.353	685
20.379	674
20.405	675
20.431	685
20.457	644
20.483	668
20.509	655
20.535	676
20.561	692
20.587	654
20.613	681
20.639	663
20.665	708
20.691	686
20.717	675
20.743	722
20.769	653
20.795	631
20.821	681
20.847	653
20.873	640
20.899	629
20.925	621
20.951	696
20.977	643
21.003	652
21.029	654
21.055	649
21.081	651
21.107	706
21.133	636
21.159	624
21.185	612
21.211	688
21.237	645
21.263	635
21.289	703
21.315	671
21.341	635
21.367	637
21.393	641
21.419	640
21.445	682
21.471	627
21.497	610
21.523	640
21.549	657
21.575	633
21.601	644
21.627	652
21.653	637
21.679	609
21.705	609
21.731	641
21.757	662
21.783	633
21.809	623
21.835	660
21.861	656
21.887	645
21.913	642
21.939	649
21.965	622
21.991	614
22.017	645
22.043	653
22.069	668
22.095	703
22.121	719
22.147	732
22.173	822
22.199	911
22.225	928
22.251	918
22.277	881
22.303	877
22.329	983
22.355	1119
22.381	1334
22.407	1598
22.433	1689
22.459	1431
22.485	1146
22.511	922
22.537	752
22.563	647
22.589	627
22.615	659
22.641	661
22.667	612
22.693	622
22.719	620
22.745	653
22.771	692
22.797	657
22.823	624
22.849	669
22.875	702
22.901	716
22.927	726
22.953	794
22.979	952
23.005	1124
23.031	1276
23.057	1467
23.083	1860
23.109	1791
23.135	1471
23.161	1175
23.187	950
23.213	705
23.239	664
23.265	615
23.291	620
23.317	589
23.343	636
23.369	655
23.395	622
23.421	647
23.447	603
23.473	579
23.499	589
23.525	644
23.551	618
23.577	620
23.603	585
23.629	594
23.655	627
23.681	607
23.707	588
23.733	635
23.759	597
23.785	585
23.811	528
23.837	555
23.863	579
23.889	584
23.915	573
23.941	580
23.967	607
23.993	585
24.019	571
24.045	567
24.071	562
24.097	565
24.123	539
24.149	541
24.175	524
24.201	568
24.227	518
24.253	516
24.279	547
24.305	566
24.331	558
24.357	591
24.383	622
24.409	633
24.435	635
24.461	665
24.487	720
24.513	832
24.539	954
24.565	1084
24.591	1216
24.617	1281
24.643	1169
24.669	965
24.695	818
24.721	685
24.747	587
24.773	562
24.799	590
24.825	611
24.851	577
24.877	556
24.903	577
24.929	552
24.955	535
24.981	539
25.007	527
25.033	518
25.059	583
25.085	560
25.111	519
25.137	537
25.163	547
25.189	550
25.215	502
25.241	498
25.267	541
25.293	571
25.319	574
25.345	576
25.371	573
25.397	557
25.423	536
25.449	561
25.475	528
25.501	523
25.527	514
25.553	516
25.579	493
25.605	487
25.631	465
25.657	475
25.683	563
25.709	543
25.735	503
25.761	477
25.787	460
25.813	501
25.839	472
25.865	507
25.891	545
25.917	486
25.943	482
25.969	462
25.995	502
26.021	505
26.047	467
26.073	467
26.099	521
26.125	532
26.151	523
26.177	513
26.203	444
26.229	468
26.255	499
26.281	474
26.307	501
26.333	524
26.359	502
26.385	481
26.411	457
26.437	491
26.463	455
26.489	427
26.515	493
26.541	482
26.567	486
26.593	503
26.619	465
26.645	465
26.671	467
26.697	470
26.723	467
26.749	475
26.775	460
26.801	457
26.827	492
26.853	476
26.879	462
26.905	452
26.931	463
26.957	455
26.983	460
27.009	446
27.035	452
27.061	464
27.087	459
27.113	444
27.139	442
27.165	449
27.191	455
27.217	468
27.243	473
27.269	466
27.295	439
27.321	435
27.347	455
27.373	451
27.399	447
27.425	440
27.451	425
27.477	435
27.503	456
27.529	470
27.555	474
27.581	469
27.607	465
27.633	459
27.659	471
27.685	467
27.711	479
27.737	458
27.763	471
27.789	456
27.815	421
27.841	420
27.867	439
27.893	433
27.919	461
27.945	466
27.971	448
27.997	426
28.023	386
28.049	466
28.075	448
28.101	441
28.127	416
28.153	455
28.179	463
28.205	459
28.231	524
28.257	479
28.283	499
28.309	520
28.335	517
28.361	498
28.387	535
28.413	505
28.439	517
28.465	505
28.491	444
28.517	515
28.543	479
28.569	430
28.595	475
28.621	464
28.647	421
28.673	457
28.699	417
28.725	407
28.751	451
28.777	423
28.803	454
28.829	430
28.855	475
28.881	491
28.907	451
28.933	451
28.959	448
28.985	425
29.011	429
29.037	433
29.063	441
29.089	463
29.115	463
29.141	431
29.167	456
29.193	447
29.219	420
29.245	439
29.271	478
29.297	525
29.323	534
29.349	547
29.375	533
29.401	552
29.427	625
29.453	663
29.479	659
29.505	657
29.531	639
29.557	638
29.583	653
29.609	617
29.635	598
29.661	550
29.687	548
29.713	512
29.739	488
29.765	475
29.791	444
29.817	439
29.843	445
29.869	474
29.895	469
29.921	446
29.947	450
29.973	438
29.999	437
30.025	452
30.051	434
30.077	416
30.103	433
30.129	451
30.155	459
30.181	449
30.207	414
30.233	414
30.259	453
30.285	479
30.311	514
30.337	540
30.363	510
30.389	528
30.415	522
30.441	493
30.467	501
30.493	513
30.519	510
30.545	498
30.571	497
30.597	489
30.623	492
30.649	519
30.675	546
30.701	510
30.727	515
30.753	495
30.779	488
30.805	514
30.831	553
30.857	507
30.883	517
30.909	550
30.935	553
30.961	491
30.987	594
31.013	555
31.039	572
31.065	630
31.091	692
31.117	794
31.143	841
31.169	946
31.195	1179
31.221	1573
31.247	1862
31.273	2715
31.299	3626
31.325	5749
31.351	8891
31.377	14115
31.403	22203
31.429	26684
31.455	19812
31.481	15525
31.507	15014
31.533	9886
31.559	4660
31.585	2911
31.611	2142
31.637	1500
31.663	1081
31.689	920
31.715	821
31.741	796
31.767	723
31.793	701
31.819	742
31.845	708
31.871	761
31.897	757
31.923	767
31.949	712
31.975	660
32.001	641
32.027	626
32.053	588
32.079	569
32.105	548
32.131	525
32.157	527
32.183	548
32.209	527
32.235	547
32.261	548
32.287	505
32.313	485
32.339	496
32.365	528
32.391	530
32.417	516
32.443	501
32.469	483
32.495	488
32.521	534
32.547	557
32.573	535
32.599	545
32.625	607
32.651	668
32.677	737
32.703	879
32.729	1077
32.755	1375
32.781	1887
32.807	2591
32.833	3709
32.859	6029
32.885	8432
32.911	8270
32.937	6289
32.963	4949
32.989	4298
33.015	2801
33.041	1459
33.067	940
33.093	883
33.119	899
33.145	929
33.171	1010
33.197	1080
33.223	1387
33.249	1988
33.275	2857
33.301	4276
33.327	5319
33.353	4729
33.379	3404
33.405	3027
33.431	2519
33.457	1542
33.483	901
33.509	651
33.535	585
33.561	560
33.587	517
33.613	483
33.639	448
33.665	514
33.691	468
33.717	451
33.743	420
33.769	501
33.795	479
33.821	602
33.847	694
33.873	804
33.899	1076
33.925	1319
33.951	1693
33.977	1526
34.003	1140
34.029	1072
34.055	944
34.081	708
34.107	581
34.133	486
34.159	510
34.185	477
34.211	439
34.237	449
34.263	461
34.289	433
34.315	446
34.341	436
34.367	432
34.393	421
34.419	375
34.445	397
34.471	422
34.497	381
34.523	374
34.549	378
34.575	394
34.601	427
34.627	432
34.653	420
34.679	417
34.705	417
34.731	372
34.757	368
34.783	360
34.809	386
34.835	407
34.861	421
34.887	409
34.913	439
34.939	489
34.965	539
34.991	600
35.017	627
35.043	648
35.069	613
35.095	545
35.121	521
35.147	485
35.173	432
35.199	410
35.225	401
35.251	410
35.277	424
35.303	428
35.329	491
35.355	495
35.381	418
35.407	428
35.433	429
35.459	373
35.485	367
35.511	359
35.537	368
35.563	362
35.589	370
35.615	381
35.641	394
35.667	391
35.693	415
35.719	450
35.745	447
35.771	445
35.797	435
35.823	439
35.849	415
35.875	406
35.901	380
35.927	372
35.953	382
35.979	404
36.005	396
36.031	381
36.057	356
36.083	403
36.109	372
36.135	374
36.161	378
36.187	412
36.213	362
36.239	399
36.265	406
36.291	370
36.317	371
36.343	361
36.369	355
36.395	369
36.421	385
36.447	380
36.473	383
36.499	384
36.525	399
36.551	378
36.577	419
36.603	429
36.629	447
36.655	466
36.681	497
36.707	569
36.733	710
36.759	1110
36.785	1631
36.811	2364
36.837	2864
36.863	2115
36.889	1526
36.915	1581
36.941	1437
36.967	890
36.993	556
37.019	450
37.045	408
37.071	391
37.097	402
37.123	416
37.149	426
37.175	434
37.201	442
37.227	498
37.253	609
37.279	805
37.305	1072
37.331	1488
37.357	1774
37.383	1539
37.409	1135
37.435	1089
37.461	1069
37.487	804
37.513	541
37.539	408
37.565	361
37.591	336
37.617	363
37.643	374
37.669	346
37.695	341
37.721	341
37.747	330
37.773	338
37.799	364
37.825	379
37.851	384
37.877	390
37.903	392
37.929	393
37.955	391
37.981	378
38.007	356
38.033	340
38.059	336
38.085	310
38.111	321
38.137	336
38.163	328
38.189	344
38.215	365
38.241	346
38.267	325
38.293	319
38.319	334
38.345	328
38.371	321
38.397	309
38.423	334
38.449	328
38.475	313
38.501	313
38.527	308
38.553	321
38.579	312
38.605	324
38.631	316
38.657	335
38.683	318
38.709	327
38.735	345
38.761	312
38.787	326
38.813	332
38.839	369
38.865	379
38.891	445
38.917	582
38.943	667
38.969	855
38.995	1311
39.021	1837
39.047	1894
39.073	1508
39.099	1156
39.125	1166
39.151	1071
39.177	773
39.203	515
39.229	418
39.255	365
39.281	389
39.307	347
39.333	362
39.359	365
39.385	403
39.411	383
39.437	418
39.463	458
39.489	616
39.515	745
39.541	840
39.567	848
39.593	642
39.619	604
39.645	611
39.671	555
39.697	439
39.723	360
39.749	330
39.775	326
39.801	326
39.827	336
39.853	313
39.879	289
39.905	292
39.931	313
39.957	315
39.983	321
40.009	309
40.035	307
40.061	294
40.087	279
40.113	300
40.139	303
40.165	288
40.191	279
40.217	273
40.243	285
40.269	297
40.295	298
40.321	305
40.347	312
40.373	310
40.399	307
40.425	305
40.451	305
40.477	312
40.503	333
40.529	351
40.555	360
40.581	374
40.607	411
40.633	487
40.659	642
40.685	912
40.711	1151
40.737	1121
40.763	825
40.789	691
40.815	741
40.841	681
40.867	521
40.893	391
40.919	356
40.945	334
40.971	335
40.997	361
41.023	383
41.049	409
41.075	496
41.101	584
41.127	688
41.153	832
41.179	834
41.205	644
41.231	565
41.257	539
41.283	532
41.309	494
41.335	338
41.361	346
41.387	296
41.413	316
41.439	276
41.465	280
41.491	242
41.517	292
41.543	292
41.569	282
41.595	274
41.621	259
41.647	283
41.673	292
41.699	282
41.725	267
41.751	268
41.777	300
41.803	274
41.829	282
41.855	291
41.881	291
41.907	283
41.933	270
41.959	283
41.985	282
42.011	280
42.037	313
42.063	299
42.089	281
42.115	286
42.141	268
42.167	261
42.193	288
42.219	297
42.245	269
42.271	256
42.297	285
42.323	264
42.349	266
42.375	267
42.401	295
42.427	285
42.453	283
42.479	278
42.505	300
42.531	277
42.557	285
42.583	294
42.609	283
42.635	307
42.661	330
42.687	356
42.713	341
42.739	357
42.765	362
42.791	351
42.817	359
42.843	389
42.869	370
42.895	321
42.921	316
42.947	319
42.973	310
42.999	299
43.025	290
43.051	293
43.077	318
43.103	375
43.129	435
43.155	488
43.181	560
43.207	639
43.233	651
43.259	578
43.285	536
43.311	484
43.337	433
43.363	410
43.389	352
43.415	327
43.441	272
43.467	274
43.493	276
43.519	264
43.545	272
43.571	274
43.597	303
43.623	275
43.649	258
43.675	258
43.701	253
43.727	252
43.753	278
43.779	251
43.805	253
43.831	243
43.857	256
43.883	242
43.909	261
43.935	273
43.961	280
43.987	263
44.013	271
44.039	264
44.065	266
44.091	256
44.117	274
44.143	268
44.169	266
44.195	259
44.221	267
44.247	285
44.273	255
44.299	266
44.325	278
44.351	258
44.377	242
44.403	235
44.429	239
44.455	271
44.481	265
44.507	238
44.533	224
44.559	253
44.585	240
44.611	271
44.637	285
44.663	293
44.689	277
44.715	241
44.741	269
44.767	237
44.793	254
44.819	250
44.845	268
44.871	289
44.897	296
44.923	291
44.949	307
44.975	302
45.001	329
45.027	399
45.053	457
45.079	616
45.105	987
45.131	1330
45.157	1572
45.183	1618
45.209	1361
45.235	1043
45.261	980
45.287	971
45.313	853
45.339	619
45.365	424
45.391	364
45.417	366
45.443	373
45.469	395
45.495	459
45.521	569
45.547	750
45.573	1039
45.599	1406
45.625	1486
45.651	1142
45.677	834
45.703	826
45.729	898
45.755	805
45.781	585
45.807	395
45.833	338
45.859	336
45.885	300
45.911	282
45.937	281
45.963	272
45.989	251
46.015	245
46.041	250
46.067	259
46.093	239
46.119	250
46.145	246
46.171	240
46.197	230
46.223	251
46.249	244
46.275	251
46.301	270
46.327	280
46.353	285
46.379	251
46.405	257
46.431	219
46.457	232
46.483	265
46.509	256
46.535	243
46.561	240
46.587	241
46.613	248
46.639	247
46.665	244
46.691	243
46.717	264
46.743	250
46.769	263
46.795	281
46.821	269
46.847	328
46.873	339
46.899	295
46.925	376
46.951	505
46.977	627
47.003	804
47.029	1049
47.055	1222
47.081	1177
47.107	859
47.133	686
47.159	740
47.185	814
47.211	674
47.237	494
47.263	360
47.289	274
47.315	283
47.341	309
47.367	286
47.393	298
47.419	308
47.445	292
47.471	270
47.497	281
47.523	284
47.549	304
47.575	293
47.601	297
47.627	280
47.653	289
47.679	323
47.705	314
47.731	297
47.757	262
47.783	262
47.809	258
47.835	254
47.861	245
47.887	248
47.913	248
47.939	249
47.965	268
47.991	247
48.017	246
48.043	261
48.069	257
48.095	249
48.121	236
48.147	229
48.173	235
48.199	226
48.225	226
48.251	247
48.277	257
48.303	256
48.329	238
48.355	244
48.381	262
48.407	265
48.433	276
48.459	256
48.485	261
48.511	279
48.537	281
48.563	284
48.589	272
48.615	257
48.641	267
48.667	295
48.693	332
48.719	332
48.745	350
48.771	371
48.797	343
48.823	319
48.849	335
48.875	337
48.901	350
48.927	359
48.953	372
48.979	529
49.005	692
49.031	1015
49.057	1344
49.083	1532
49.109	1246
49.135	753
49.161	726
49.187	838
49.213	906
49.239	709
49.265	449
49.291	320
49.317	289
49.343	253
49.369	263
49.395	273
49.421	269
49.447	274
49.473	222
49.499	232
49.525	227
49.551	232
49.577	244
49.603	232
49.629	248
49.655	265
49.681	213
49.707	235
49.733	215
49.759	233
49.785	232
49.811	208
49.837	232
49.863	242
49.889	244
49.915	242
49.941	234
49.967	236
49.993	249
50.019	247
50.045	248
50.071	242
50.097	256
50.123	249
50.149	258
50.175	253
50.201	273
50.227	281
50.253	285
50.279	287
50.305	303
50.331	302
50.357	321
50.383	369
50.409	437
50.435	523
50.461	619
50.487	645
50.513	528
50.539	415
50.565	402
50.591	440
50.617	437
50.643	381
50.669	335
50.695	306
50.721	309
50.747	317
50.773	351
50.799	453
50.825	564
50.851	656
50.877	617
50.903	481
50.929	391
50.955	387
50.981	439
51.007	413
51.033	342
51.059	281
51.085	255
51.111	262
51.137	262
51.163	258
51.189	286
51.215	329
51.241	338
51.267	424
51.293	496
51.319	510
51.345	479
51.371	463
51.397	397
51.423	394
51.449	380
51.475	374
51.501	342
51.527	336
51.553	307
51.579	336
51.605	360
51.631	421
51.657	437
51.683	390
51.709	311
51.735	320
51.761	360
51.787	407
51.813	400
51.839	389
51.865	419
51.891	416
51.917	468
51.943	430
51.969	378
51.995	371
52.021	382
52.047	360
52.073	331
52.099	282
52.125	318
52.151	296
52.177	345
52.203	400
52.229	515
52.255	504
52.281	461
52.307	466
52.333	400
52.359	356
52.385	388
52.411	359
52.437	348
52.463	341
52.489	331
52.515	274
52.541	265
52.567	256
52.593	244
52.619	238
52.645	247
52.671	242
52.697	248
52.723	229
52.749	220
52.775	209
52.801	221
52.827	227
52.853	241
52.879	236
52.905	232
52.931	226
52.957	223
52.983	243
53.009	262
53.035	268
53.061	254
53.087	239
53.113	254
53.139	242
53.165	236
53.191	225
53.217	215
53.243	216
53.269	201
53.295	219
53.321	225
53.347	213
53.373	236
53.399	254
53.425	260
53.451	308
53.477	354
53.503	366
53.529	348
53.555	289
53.581	253
53.607	272
53.633	294
53.659	279
53.685	242
53.711	222
53.737	220
53.763	222
53.789	236
53.815	219
53.841	225
53.867	219
53.893	222
53.919	221
53.945	209
53.971	220
53.997	233
54.023	233
54.049	200
54.075	187
54.101	204
54.127	216
54.153	184
54.179	180
54.205	204
54.231	197
54.257	185
54.283	206
54.309	212
54.335	213
54.361	218
54.387	205
54.413	199
54.439	191
54.465	201
54.491	195
54.517	211
54.543	190
54.569	197
54.595	202
54.621	209
54.647	240
54.673	211
54.699	202
54.725	201
54.751	221
54.777	222
54.803	210
54.829	199
54.855	212
54.881	189
54.907	223
54.933	208
54.959	200
54.985	218
55.011	211
55.037	196
55.063	190
55.089	216
55.115	220
55.141	204
55.167	229
55.193	216
55.219	218
55.245	227
55.271	212
55.297	214
55.323	225
55.349	217
55.375	236
55.401	238
55.427	230
55.453	236
55.479	271
55.505	277
55.531	284
55.557	284
55.583	298
55.609	359
55.635	452
55.661	522
55.687	553
55.713	506
55.739	429
55.765	436
55.791	497
55.817	603
55.843	682
55.869	718
55.895	842
55.921	1097
55.947	1395
55.973	1486
55.999	1153
56.025	785
56.051	688
56.077	765
56.103	868
56.129	837
56.155	653
56.181	473
56.207	385
56.233	359
56.259	342
56.285	335
56.311	394
56.337	457
56.363	563
56.389	810
56.415	1251
56.441	1861
56.467	2576
56.493	2859
56.519	2140
56.545	1255
56.571	1035
56.597	1199
56.623	1509
56.649	1496
56.675	1098
56.701	627
56.727	400
56.753	323
56.779	283
56.805	280
56.831	263
56.857	261
56.883	266
56.909	268
56.935	280
56.961	244
[truncated: 1,270 more rows]
