# Supplementary material for: Extraction of alumina from alumina rich coal gangue by a hydro-chemical process
Source: R Soc Open Sci. 2020 Apr 29;7(4):192132. doi: 10.1098/rsos.192132 (PMC7211850; doi:10.1098/rsos.192132)
Supplement: Supplementary material [file rsos192132supp1.zip › electronic supplementary material/original source data/XRD data of ARCG residue obtained at different alkali to gangue ratio/XRD data of alkali to gangue ratio of 5.0.csv]

pos.[��2Th]	Iobs [cts]
5.013	1235
5.039	1279
5.065	1337
5.091	1333
5.117	1208
5.143	1215
5.169	1241
5.195	1199
5.221	1169
5.247	1221
5.273	1196
5.299	1182
5.325	1231
5.351	1269
5.377	1180
5.403	1196
5.429	1210
5.455	1202
5.481	1175
5.507	1256
5.533	1223
5.559	1186
5.585	1264
5.611	1225
5.637	1206
5.663	1190
5.689	1235
5.715	1231
5.741	1182
5.767	1202
5.793	1198			1
5.819	1171			2
5.845	1183
5.871	1171
5.897	1182
5.923	1183
5.949	1201
5.975	1195
6.001	1161
6.027	1152
6.053	1144
6.079	1151
6.105	1175
6.131	1176
6.157	1188
6.183	1148
6.209	1140
6.235	1170
6.261	1186
6.287	1205
6.313	1209
6.339	1182
6.365	1172
6.391	1177
6.417	1164
6.443	1158
6.469	1158
6.495	1161
6.521	1146
6.547	1161
6.573	1152
6.599	1141
6.625	1160
6.651	1207
6.677	1212
6.703	1196
6.729	1156
6.755	1147
6.781	1131
6.807	1197
6.833	1158
6.859	1170
6.885	1165
6.911	1105
6.937	1127
6.963	1144
6.989	1126
7.015	1094
7.041	1166
7.067	1159
7.093	1140
7.119	1131
7.145	1113
7.171	1132
7.197	1106
7.223	1092
7.249	1134
7.275	1149
7.301	1165
7.327	1093
7.353	1088
7.379	1096
7.405	1038
7.431	1131
7.457	1116
7.483	1087
7.509	1157
7.535	1139
7.561	1081
7.587	1073
7.613	1103
7.639	1056
7.665	1086
7.691	1107
7.717	1145
7.743	1115
7.769	1119
7.795	1096
7.821	1085
7.847	1101
7.873	1020
7.899	1087
7.925	1075
7.951	1090
7.977	1079
8.003	1030
8.029	1066
8.055	1031
8.081	1083
8.107	1130
8.133	1072
8.159	1078
8.185	1067
8.211	1092
8.237	1141
8.263	1050
8.289	1049
8.315	1099
8.341	1074
8.367	1028
8.393	1024
8.419	1057
8.445	1040
8.471	1074
8.497	1054
8.523	1030
8.549	1055
8.575	1049
8.601	1019
8.627	1059
8.653	1098
8.679	1062
8.705	1070
8.731	1041
8.757	1000
8.783	1004
8.809	1054
8.835	1033
8.861	1013
8.887	1043
8.913	1083
8.939	1056
8.965	980
8.991	1001
9.017	1016
9.043	1003
9.069	1020
9.095	1036
9.121	1026
9.147	1059
9.173	1041
9.199	985
9.225	1034
9.251	1038
9.277	1025
9.303	1058
9.329	1020
9.355	1013
9.381	1023
9.407	1019
9.433	1029
9.459	1030
9.485	1029
9.511	981
9.537	991
9.563	998
9.589	977
9.615	942
9.641	1006
9.667	1031
9.693	1012
9.719	1028
9.745	1035
9.771	1032
9.797	1009
9.823	1014
9.849	961
9.875	1000
9.901	963
9.927	975
9.953	975
9.979	956
10.005	991
10.031	964
10.057	927
10.083	944
10.109	982
10.135	983
10.161	897
10.187	979
10.213	984
10.239	957
10.265	904
10.291	939
10.317	994
10.343	981
10.369	905
10.395	944
10.421	942
10.447	933
10.473	938
10.499	987
10.525	1005
10.551	988
10.577	971
10.603	946
10.629	1003
10.655	913
10.681	972
10.707	930
10.733	922
10.759	933
10.785	951
10.811	907
10.837	908
10.863	941
10.889	925
10.915	912
10.941	902
10.967	918
10.993	912
11.019	941
11.045	948
11.071	938
11.097	901
11.123	899
11.149	907
11.175	908
11.201	970
11.227	943
11.253	948
11.279	977
11.305	954
11.331	955
11.357	923
11.383	972
11.409	979
11.435	966
11.461	988
11.487	991
11.513	1000
11.539	1042
11.565	1065
11.591	1075
11.617	1081
11.643	1114
11.669	1161
11.695	1153
11.721	1083
11.747	1058
11.773	1036
11.799	1007
11.825	975
11.851	947
11.877	916
11.903	854
11.929	879
11.955	876
11.981	871
12.007	876
12.033	835
12.059	832
12.085	834
12.111	843
12.137	863
12.163	867
12.189	882
12.215	891
12.241	860
12.267	853
12.293	840
12.319	864
12.345	880
12.371	852
12.397	843
12.423	844
12.449	824
12.475	783
12.501	825
12.527	812
12.553	801
12.579	841
12.605	825
12.631	836
12.657	802
12.683	790
12.709	788
12.735	856
12.761	837
12.787	802
12.813	769
12.839	821
12.865	744
12.891	820
12.917	802
12.943	772
12.969	813
12.995	836
13.021	843
13.047	787
13.073	769
13.099	783
13.125	829
13.151	776
13.177	723
13.203	741
13.229	803
13.255	736
13.281	742
13.307	757
13.333	742
13.359	753
13.385	793
13.411	787
13.437	806
13.463	763
13.489	810
13.515	805
13.541	767
13.567	778
13.593	830
13.619	881
13.645	870
13.671	886
13.697	923
13.723	959
13.749	988
13.775	1044
13.801	1101
13.827	1195
13.853	1310
13.879	1433
13.905	1578
13.931	1775
13.957	2187
13.983	2684
14.009	3388
14.035	4075
14.061	3971
14.087	3057
14.113	2020
14.139	1295
14.165	995
14.191	898
14.217	863
14.243	855
14.269	802
14.295	771
14.321	801
14.347	816
14.373	755
14.399	739
14.425	768
14.451	762
14.477	785
14.503	739
14.529	698
14.555	688
14.581	710
14.607	704
14.633	725
14.659	708
14.685	718
14.711	745
14.737	693
14.763	699
14.789	709
14.815	718
14.841	696
14.867	685
14.893	687
14.919	674
14.945	680
14.971	665
14.997	661
15.023	678
15.049	691
15.075	700
15.101	659
15.127	678
15.153	676
15.179	655
15.205	663
15.231	655
15.257	673
15.283	697
15.309	694
15.335	697
15.361	691
15.387	640
15.413	666
15.439	696
15.465	688
15.491	637
15.517	633
15.543	739
15.569	665
15.595	649
15.621	626
15.647	693
15.673	670
15.699	616
15.725	686
15.751	685
15.777	646
15.803	611
15.829	630
15.855	690
15.881	686
15.907	680
15.933	691
15.959	598
15.985	632
16.011	634
16.037	625
16.063	619
16.089	674
16.115	679
16.141	641
16.167	646
16.193	627
16.219	606
16.245	626
16.271	626
16.297	644
16.323	657
16.349	623
16.375	617
16.401	631
16.427	623
16.453	617
16.479	605
16.505	608
16.531	598
16.557	593
16.583	579
16.609	582
16.635	632
16.661	634
16.687	601
16.713	570
16.739	564
16.765	605
16.791	602
16.817	579
16.843	592
16.869	603
16.895	591
16.921	572
16.947	563
16.973	570
16.999	578
17.025	598
17.051	609
17.077	594
17.103	572
17.129	592
17.155	597
17.181	592
17.207	562
17.233	587
17.259	585
17.285	560
17.311	580
17.337	584
17.363	571
17.389	575
17.415	577
17.441	622
17.467	635
17.493	593
17.519	577
17.545	611
17.571	653
17.597	623
17.623	583
17.649	622
17.675	648
17.701	654
17.727	722
17.753	753
17.779	709
17.805	773
17.831	842
17.857	969
17.883	1138
17.909	1318
17.935	1580
17.961	2102
17.987	2832
18.013	3947
18.039	5361
18.065	4621
18.091	3400
18.117	2129
18.143	1256
18.169	973
18.195	812
18.221	832
18.247	939
18.273	1054
18.299	1222
18.325	1703
18.351	2155
18.377	1697
18.403	1339
18.429	855
18.455	669
18.481	613
18.507	607
18.533	572
18.559	539
18.585	567
18.611	559
18.637	566
18.663	538
18.689	514
18.715	527
18.741	562
18.767	539
18.793	508
18.819	518
18.845	559
18.871	557
18.897	536
18.923	520
18.949	567
18.975	543
19.001	564
19.027	548
19.053	584
19.079	619
19.105	643
19.131	713
19.157	743
19.183	704
19.209	636
19.235	589
19.261	553
19.287	528
19.313	515
19.339	514
19.365	543
19.391	520
19.417	512
19.443	526
19.469	502
19.495	502
19.521	509
19.547	476
19.573	496
19.599	511
19.625	533
19.651	524
19.677	526
19.703	474
19.729	466
19.755	517
19.781	571
19.807	601
19.833	620
19.859	614
19.885	643
19.911	745
19.937	759
19.963	663
19.989	601
20.015	549
20.041	538
20.067	528
20.093	524
20.119	545
20.145	507
20.171	485
20.197	469
20.223	522
20.249	478
20.275	469
20.301	454
20.327	488
20.353	466
20.379	491
20.405	485
20.431	480
20.457	438
20.483	458
20.509	468
20.535	467
20.561	451
20.587	440
20.613	472
20.639	445
20.665	442
20.691	491
20.717	420
20.743	429
20.769	439
20.795	461
20.821	451
20.847	486
20.873	475
20.899	494
20.925	426
20.951	408
20.977	444
21.003	427
21.029	400
21.055	500
21.081	442
21.107	420
21.133	379
21.159	404
21.185	399
21.211	438
21.237	453
21.263	471
21.289	449
21.315	439
21.341	412
21.367	412
21.393	421
21.419	410
21.445	437
21.471	467
21.497	456
21.523	428
21.549	424
21.575	440
21.601	444
21.627	454
21.653	428
21.679	414
21.705	425
21.731	426
21.757	428
21.783	415
21.809	418
21.835	429
21.861	437
21.887	445
21.913	453
21.939	462
21.965	465
21.991	482
22.017	501
22.043	556
22.069	584
22.095	587
22.121	529
22.147	517
22.173	566
22.199	597
22.225	689
22.251	820
22.277	869
22.303	824
22.329	711
22.355	638
22.381	539
22.407	446
22.433	459
22.459	433
22.485	447
22.511	406
22.537	407
22.563	443
22.589	416
22.615	422
22.641	441
22.667	441
22.693	446
22.719	431
22.745	475
22.771	475
22.797	455
22.823	477
22.849	544
22.875	649
22.901	738
22.927	900
22.953	1175
22.979	1142
23.005	916
23.031	790
23.057	554
23.083	484
23.109	473
23.135	415
23.161	424
23.187	402
23.213	403
23.239	423
23.265	443
23.291	454
23.317	405
23.343	406
23.369	410
23.395	430
23.421	462
23.447	456
23.473	466
23.499	434
23.525	466
23.551	449
23.577	461
23.603	458
23.629	437
23.655	419
23.681	420
23.707	414
23.733	430
23.759	416
23.785	435
23.811	393
23.837	418
23.863	421
23.889	402
23.915	411
23.941	406
23.967	414
23.993	391
24.019	429
24.045	423
24.071	449
24.097	418
24.123	452
24.149	493
24.175	541
24.201	610
24.227	676
24.253	799
24.279	1003
24.305	1247
24.331	1562
24.357	2069
24.383	2783
24.409	3724
24.435	4919
24.461	5910
24.487	5816
24.513	4803
24.539	3565
24.565	2383
24.591	1468
24.617	968
24.643	747
24.669	650
24.695	581
24.721	520
24.747	500
24.773	445
24.799	436
24.825	436
24.851	409
24.877	393
24.903	403
24.929	395
24.955	423
24.981	416
25.007	384
25.033	388
25.059	387
25.085	425
25.111	395
25.137	385
25.163	421
25.189	376
25.215	376
25.241	377
25.267	372
25.293	367
25.319	394
25.345	406
25.371	394
25.397	379
25.423	307
25.449	335
25.475	361
25.501	374
25.527	354
25.553	374
25.579	347
25.605	334
25.631	350
25.657	338
25.683	365
25.709	340
25.735	374
25.761	351
25.787	372
25.813	359
25.839	355
25.865	383
25.891	341
25.917	346
25.943	309
25.969	350
25.995	310
26.021	353
26.047	349
26.073	320
26.099	344
26.125	364
26.151	337
26.177	337
26.203	382
26.229	355
26.255	321
26.281	337
26.307	366
26.333	320
26.359	321
26.385	341
26.411	326
26.437	354
26.463	362
26.489	321
26.515	298
26.541	325
26.567	312
26.593	324
26.619	342
26.645	345
26.671	359
26.697	344
26.723	336
26.749	320
26.775	320
26.801	339
26.827	319
26.853	315
26.879	316
26.905	296
26.931	314
26.957	320
26.983	327
27.009	316
27.035	307
27.061	313
27.087	329
27.113	336
27.139	333
27.165	312
27.191	310
27.217	324
27.243	301
27.269	319
27.295	334
27.321	320
27.347	333
27.373	311
27.399	307
27.425	302
27.451	304
27.477	317
27.503	287
27.529	293
27.555	304
27.581	331
27.607	364
27.633	327
27.659	301
27.685	297
27.711	299
27.737	308
27.763	312
27.789	297
27.815	316
27.841	306
27.867	312
27.893	317
27.919	306
27.945	316
27.971	314
27.997	311
28.023	309
28.049	329
28.075	350
28.101	320
28.127	327
28.153	364
28.179	381
28.205	412
28.231	375
28.257	422
28.283	462
28.309	465
28.335	458
28.361	561
28.387	453
28.413	422
28.439	385
28.465	367
28.491	364
28.517	433
28.543	480
28.569	576
28.595	697
28.621	919
28.647	989
28.673	786
28.699	603
28.725	590
28.751	419
28.777	347
28.803	327
28.829	301
28.855	308
28.881	331
28.907	320
28.933	306
28.959	298
28.985	304
29.011	311
29.037	328
29.063	322
29.089	321
29.115	366
29.141	328
29.167	361
29.193	370
29.219	472
29.245	480
29.271	571
29.297	656
29.323	772
29.349	868
29.375	916
29.401	867
29.427	770
29.453	697
29.479	600
29.505	481
29.531	463
29.557	413
29.583	381
29.609	351
29.635	338
29.661	325
29.687	283
29.713	313
29.739	303
29.765	300
29.791	308
29.817	303
29.843	316
29.869	316
29.895	326
29.921	316
29.947	296
29.973	300
29.999	300
30.025	302
30.051	290
30.077	292
30.103	278
30.129	286
30.155	316
30.181	322
30.207	310
30.233	320
30.259	342
30.285	322
30.311	324
30.337	319
30.363	309
30.389	311
30.415	284
30.441	322
30.467	348
30.493	312
30.519	318
30.545	315
30.571	315
30.597	290
30.623	303
30.649	310
30.675	344
30.701	331
30.727	316
30.753	324
30.779	363
30.805	327
30.831	334
30.857	322
30.883	311
30.909	337
30.935	363
30.961	375
30.987	377
31.013	422
31.039	533
31.065	612
31.091	823
31.117	1118
31.143	1448
31.169	1943
31.195	2711
31.221	4112
31.247	6841
31.273	11639
31.299	10103
31.325	5917
31.351	6990
31.377	5935
31.403	2510
31.429	1489
31.455	1266
31.481	849
31.507	660
31.533	615
31.559	626
31.585	678
31.611	720
31.637	865
31.663	999
31.689	1224
31.715	1486
31.741	1852
31.767	1966
31.793	1835
31.819	1588
31.845	1313
31.871	1041
31.897	759
31.923	577
31.949	515
31.975	411
32.001	396
32.027	393
32.053	376
32.079	335
32.105	358
32.131	376
32.157	347
32.183	321
32.209	324
32.235	317
32.261	308
32.287	341
32.313	349
32.339	311
32.365	317
32.391	309
32.417	322
32.443	328
32.469	342
32.495	347
32.521	384
32.547	398
32.573	455
32.599	603
32.625	781
32.651	1057
32.677	1488
32.703	2226
32.729	3314
32.755	4183
32.781	3896
32.807	2704
32.833	2255
32.859	2029
32.885	1210
32.911	578
32.937	453
32.963	435
32.989	414
33.015	445
33.041	518
33.067	628
33.093	794
33.119	1153
33.145	1481
33.171	2036
33.197	2387
33.223	1709
33.249	1236
33.275	1251
33.301	958
33.327	532
33.353	395
33.379	367
33.405	318
33.431	320
33.457	301
33.483	306
33.509	286
33.535	275
33.561	333
33.587	315
33.613	312
33.639	282
33.665	373
33.691	350
33.717	426
33.743	464
33.769	594
33.795	686
33.821	770
33.847	625
33.873	694
33.899	737
33.925	816
33.951	932
33.977	1397
34.003	1985
34.029	2981
34.055	4001
34.081	3704
34.107	2511
34.133	2228
34.159	2048
34.185	1273
34.211	659
34.237	458
34.263	367
34.289	357
34.315	379
34.341	324
34.367	298
34.393	311
34.419	308
34.445	309
34.471	301
34.497	297
34.523	277
34.549	326
34.575	334
34.601	334
34.627	367
34.653	358
34.679	405
34.705	464
34.731	542
34.757	679
34.783	920
34.809	1254
34.835	1653
34.861	2079
34.887	2330
34.913	2213
34.939	1884
34.965	1586
34.991	1312
35.017	956
35.043	672
35.069	477
35.095	420
35.121	381
35.147	341
35.173	320
35.199	331
35.225	312
35.251	300
35.277	297
35.303	282
35.329	284
35.355	274
35.381	269
35.407	263
35.433	267
35.459	271
35.485	260
35.511	265
35.537	268
35.563	309
35.589	323
35.615	284
35.641	274
35.667	287
35.693	295
35.719	315
35.745	307
35.771	271
35.797	303
35.823	318
35.849	325
35.875	351
35.901	350
35.927	354
35.953	316
35.979	294
36.005	288
36.031	295
36.057	315
36.083	306
36.109	293
36.135	302
36.161	281
36.187	257
36.213	253
36.239	257
36.265	258
36.291	294
36.317	299
36.343	285
36.369	283
36.395	265
36.421	244
36.447	289
36.473	272
36.499	280
36.525	334
36.551	322
36.577	387
36.603	451
36.629	616
36.655	837
36.681	1035
36.707	951
36.733	642
36.759	638
36.785	606
36.811	500
36.837	318
36.863	312
36.889	298
36.915	271
36.941	251
36.967	267
36.993	264
37.019	259
37.045	319
37.071	295
37.097	282
37.123	350
37.149	422
37.175	524
37.201	644
37.227	618
37.253	473
37.279	422
37.305	459
37.331	396
37.357	295
37.383	271
37.409	249
37.435	258
37.461	275
37.487	255
37.513	243
37.539	247
37.565	283
37.591	310
37.617	303
37.643	327
37.669	405
37.695	452
37.721	502
37.747	585
37.773	655
37.799	680
37.825	621
37.851	540
37.877	506
37.903	477
37.929	395
37.955	328
37.981	295
38.007	252
38.033	253
38.059	285
38.085	270
38.111	230
38.137	232
38.163	244
38.189	220
38.215	218
38.241	262
38.267	250
38.293	247
38.319	227
38.345	252
38.371	242
38.397	239
38.423	226
38.449	241
38.475	248
38.501	230
38.527	259
38.553	243
38.579	248
38.605	220
38.631	230
38.657	250
38.683	217
38.709	243
38.735	275
38.761	299
38.787	361
38.813	394
38.839	549
38.865	747
38.891	912
38.917	922
38.943	631
38.969	551
38.995	618
39.021	504
39.047	295
39.073	274
39.099	248
39.125	211
39.151	269
39.177	238
39.203	255
39.229	270
39.255	271
39.281	305
39.307	333
39.333	388
39.359	371
39.385	418
39.411	420
39.437	395
39.463	324
39.489	288
39.515	323
39.541	296
39.567	248
39.593	247
39.619	259
39.645	226
39.671	228
39.697	224
39.723	213
39.749	203
39.775	201
39.801	208
39.827	216
39.853	195
39.879	186
39.905	194
39.931	202
39.957	201
39.983	199
40.009	195
40.035	183
40.061	171
40.087	181
40.113	183
40.139	191
40.165	200
40.191	193
40.217	204
40.243	208
40.269	189
40.295	205
40.321	205
40.347	187
40.373	199
40.399	228
40.425	220
40.451	216
40.477	257
40.503	311
40.529	362
40.555	454
40.581	509
40.607	464
40.633	355
40.659	317
40.685	305
40.711	291
40.737	252
40.763	229
40.789	207
40.815	208
40.841	222
40.867	196
40.893	197
40.919	228
40.945	259
40.971	309
40.997	433
41.023	567
41.049	502
41.075	338
41.101	341
41.127	378
41.153	314
41.179	233
41.205	201
41.231	193
41.257	183
41.283	192
41.309	201
41.335	193
41.361	193
41.387	199
41.413	186
41.439	162
41.465	188
41.491	213
41.517	187
41.543	188
41.569	199
41.595	216
41.621	182
41.647	178
41.673	163
41.699	208
41.725	226
41.751	214
41.777	181
41.803	224
41.829	215
41.855	210
41.881	163
41.907	179
41.933	155
41.959	175
41.985	191
42.011	212
42.037	203
42.063	199
42.089	210
42.115	213
42.141	190
42.167	219
42.193	203
42.219	198
42.245	191
42.271	181
42.297	182
42.323	197
42.349	204
42.375	211
42.401	192
42.427	190
42.453	206
42.479	200
42.505	202
42.531	224
42.557	234
42.583	258
42.609	277
42.635	277
42.661	261
42.687	256
42.713	289
42.739	287
42.765	286
42.791	282
42.817	316
42.843	331
42.869	345
42.895	418
42.921	537
42.947	662
42.973	834
42.999	1092
43.025	1423
43.051	1749
43.077	1925
43.103	1904
43.129	1735
43.155	1494
43.181	1311
43.207	1190
43.233	973
43.259	747
43.285	554
43.311	424
43.337	359
43.363	296
43.389	258
43.415	261
43.441	248
43.467	230
43.493	212
43.519	188
43.545	195
43.571	221
43.597	207
43.623	200
43.649	213
43.675	207
43.701	199
43.727	209
43.753	175
43.779	184
43.805	188
43.831	191
43.857	174
43.883	205
43.909	169
43.935	201
43.961	191
43.987	200
44.013	208
44.039	171
44.065	177
44.091	185
44.117	210
44.143	220
44.169	194
44.195	215
44.221	187
44.247	167
44.273	199
44.299	185
44.325	200
44.351	153
44.377	172
44.403	193
44.429	183
44.455	171
44.481	177
44.507	160
44.533	157
44.559	168
44.585	197
44.611	221
44.637	190
44.663	201
44.689	173
44.715	200
44.741	190
44.767	182
44.793	174
44.819	213
44.845	228
44.871	224
44.897	239
44.923	266
44.949	328
44.975	392
45.001	598
45.027	826
45.053	848
45.079	572
45.105	409
45.131	453
45.157	499
45.183	401
45.209	281
45.235	211
45.261	206
45.287	235
45.313	241
45.339	234
45.365	293
45.391	335
45.417	422
45.443	565
45.469	696
45.495	684
45.521	534
45.547	443
45.573	461
45.599	469
45.625	393
45.651	297
45.677	238
45.703	228
45.729	236
45.755	207
45.781	200
45.807	213
45.833	195
45.859	189
45.885	179
45.911	189
45.937	193
45.963	193
45.989	180
46.015	171
46.041	179
46.067	179
46.093	191
46.119	177
46.145	200
46.171	184
46.197	162
46.223	165
46.249	198
46.275	192
46.301	187
46.327	183
46.353	188
46.379	183
46.405	197
46.431	183
46.457	183
46.483	183
46.509	188
46.535	190
46.561	179
46.587	193
46.613	209
46.639	201
46.665	188
46.691	203
46.717	238
46.743	238
46.769	217
46.795	226
46.821	264
46.847	355
46.873	564
46.899	695
46.925	896
46.951	834
46.977	717
47.003	800
47.029	1063
47.055	1522
47.081	1869
47.107	1870
47.133	1395
47.159	896
47.185	891
47.211	1015
47.237	1014
47.263	667
47.289	398
47.315	244
47.341	230
47.367	256
47.393	241
47.419	263
47.445	277
47.471	281
47.497	270
47.523	259
47.549	244
47.575	254
47.601	246
47.627	232
47.653	233
47.679	219
47.705	201
47.731	209
47.757	203
47.783	225
47.809	224
47.835	219
47.861	218
47.887	254
47.913	239
47.939	223
47.965	207
47.991	196
48.017	207
48.043	189
48.069	177
48.095	194
48.121	190
48.147	183
48.173	197
48.199	184
48.225	199
48.251	180
48.277	187
48.303	193
48.329	215
48.355	217
48.381	243
48.407	255
48.433	266
48.459	261
48.485	268
48.511	264
48.537	255
48.563	262
48.589	267
48.615	270
48.641	274
48.667	234
48.693	223
48.719	221
48.745	225
48.771	222
48.797	237
48.823	263
48.849	309
48.875	399
48.901	544
48.927	741
48.953	726
48.979	486
49.005	359
49.031	378
49.057	486
49.083	403
49.109	317
49.135	229
49.161	176
49.187	192
49.213	160
49.239	190
49.265	207
49.291	188
49.317	167
49.343	159
49.369	156
49.395	128
49.421	177
49.447	168
49.473	180
49.499	163
49.525	169
49.551	164
49.577	178
49.603	179
49.629	197
49.655	161
49.681	164
49.707	168
49.733	173
49.759	173
49.785	189
49.811	166
49.837	168
49.863	192
49.889	189
49.915	182
49.941	190
49.967	216
49.993	231
50.019	206
50.045	280
50.071	307
50.097	386
50.123	415
50.149	493
50.175	494
50.201	495
50.227	478
50.253	465
50.279	492
50.305	510
50.331	542
50.357	456
50.383	353
50.409	298
50.435	307
50.461	291
50.487	277
50.513	248
50.539	216
50.565	218
50.591	229
50.617	264
50.643	368
50.669	505
50.695	716
50.721	978
50.747	1168
50.773	1034
50.799	694
50.825	551
50.851	598
50.877	660
50.903	611
50.929	404
50.955	268
50.981	211
51.007	220
51.033	193
51.059	195
51.085	215
51.111	232
51.137	249
51.163	267
51.189	278
51.215	290
51.241	255
51.267	216
51.293	248
51.319	235
51.345	225
51.371	217
51.397	201
51.423	179
51.449	192
51.475	226
51.501	238
51.527	248
51.553	221
51.579	199
51.605	209
51.631	253
51.657	259
51.683	257
51.709	238
51.735	235
51.761	285
51.787	338
51.813	295
51.839	239
51.865	223
51.891	229
51.917	277
51.943	270
51.969	170
51.995	175
52.021	202
52.047	218
52.073	268
52.099	279
52.125	273
52.151	269
52.177	273
52.203	254
52.229	345
52.255	336
52.281	418
52.307	442
52.333	559
52.359	600
52.385	704
52.411	637
52.437	591
52.463	488
52.489	453
52.515	428
52.541	408
52.567	336
52.593	292
52.619	230
52.645	203
52.671	169
52.697	175
52.723	158
52.749	149
52.775	159
52.801	180
52.827	196
52.853	168
52.879	183
52.905	180
52.931	175
52.957	149
52.983	166
53.009	169
53.035	177
53.061	170
53.087	164
53.113	148
53.139	125
53.165	159
53.191	150
53.217	150
53.243	136
53.269	133
53.295	162
53.321	171
53.347	186
53.373	190
53.399	156
53.425	149
53.451	168
53.477	185
53.503	165
53.529	167
53.555	153
53.581	142
53.607	142
53.633	156
53.659	137
53.685	155
53.711	140
53.737	140
53.763	140
53.789	149
53.815	148
53.841	168
53.867	150
53.893	145
53.919	150
53.945	160
53.971	147
53.997	141
54.023	137
54.049	161
54.075	144
54.101	141
54.127	159
54.153	155
54.179	200
54.205	234
54.231	310
54.257	446
54.283	555
54.309	659
54.335	549
54.361	371
54.387	309
54.413	338
54.439	364
54.465	378
54.491	289
54.517	174
54.543	173
54.569	157
54.595	149
54.621	134
54.647	135
54.673	139
54.699	163
54.725	124
54.751	139
54.777	133
54.803	141
54.829	168
54.855	147
54.881	140
54.907	164
54.933	123
54.959	147
54.985	145
55.011	129
55.037	162
55.063	162
55.089	153
55.115	157
55.141	148
55.167	159
55.193	154
55.219	169
55.245	170
55.271	158
55.297	157
55.323	172
55.349	191
55.375	174
55.401	175
55.427	171
55.453	204
55.479	248
55.505	274
55.531	306
55.557	296
55.583	259
55.609	226
55.635	218
55.661	243
55.687	305
55.713	337
55.739	347
55.765	399
55.791	480
55.817	580
55.843	566
55.869	441
55.895	321
55.921	318
55.947	320
55.973	374
55.999	345
56.025	268
56.051	218
56.077	193
56.103	195
56.129	209
56.155	231
56.181	238
56.207	245
56.233	292
56.259	403
56.285	570
56.311	775
56.337	944
56.363	966
56.389	732
56.415	477
56.441	433
56.467	517
56.493	594
56.519	565
56.545	424
56.571	266
56.597	222
56.623	215
56.649	210
56.675	196
56.701	166
56.727	163
56.753	168
56.779	167
56.805	144
56.831	161
56.857	155
56.883	166
56.909	190
56.935	184
56.961	185
[truncated: 1,270 more rows]
