# Supplementary material for: Extraction of alumina from alumina rich coal gangue by a hydro-chemical process
Source: R Soc Open Sci. 2020 Apr 29;7(4):192132. doi: 10.1098/rsos.192132 (PMC7211850; doi:10.1098/rsos.192132)
Supplement: Supplementary material [file rsos192132supp1.zip › electronic supplementary material/original source data/XRD data of ARCG residue obtained at different alkali to gangue ratio/XRD data of alkali to gangue ratio of 5.5.csv]

pos.[��2Th]	Iobs [cts]
5.013	943
5.039	933
5.065	933
5.091	921
5.117	884
5.143	902
5.169	905
5.195	915
5.221	926
5.247	927
5.273	910
5.299	861
5.325	938
5.351	914
5.377	841
5.403	911
5.429	926
5.455	921
5.481	956
5.507	925
5.533	916
5.559	917
5.585	916
5.611	913
5.637	898
5.663	882
5.689	890
5.715	853
5.741	871
5.767	943
5.793	912
5.819	900
5.845	907
5.871	904
5.897	946
5.923	921
5.949	896
5.975	917
6.001	915
6.027	908
6.053	891
6.079	933
6.105	937
6.131	915
6.157	909
6.183	934
6.209	905
6.235	870
6.261	907
6.287	937
6.313	910
6.339	880
6.365	883
6.391	907
6.417	898
6.443	926
6.469	945
6.495	955
6.521	939
6.547	950
6.573	951
6.599	904
6.625	903
6.651	907
6.677	906
6.703	929
6.729	908
6.755	915
6.781	950
6.807	952
6.833	920
6.859	912
6.885	918
6.911	929
6.937	991
6.963	898
6.989	945
7.015	907
7.041	902
7.067	927
7.093	947
7.119	912
7.145	914
7.171	914
7.197	949
7.223	917
7.249	957
7.275	960
7.301	948
7.327	931
7.353	960
7.379	916
7.405	854
7.431	974
7.457	923
7.483	898
7.509	900
7.535	967
7.561	965
7.587	958
7.613	940
7.639	953
7.665	923
7.691	910
7.717	894
7.743	917
7.769	977
7.795	956
7.821	955
7.847	923
7.873	906
7.899	903
7.925	881
7.951	979
7.977	926
8.003	902
8.029	921
8.055	973
8.081	921
8.107	896
8.133	956
8.159	949
8.185	885
8.211	899
8.237	866
8.263	896
8.289	918
8.315	893
8.341	945
8.367	918
8.393	918
8.419	914
8.445	914
8.471	925
8.497	923
8.523	948
8.549	940
8.575	905
8.601	923
8.627	918
8.653	903
8.679	943
8.705	940
8.731	920
8.757	913
8.783	911
8.809	912
8.835	916
8.861	868
8.887	868
8.913	880
8.939	871
8.965	914
8.991	924
9.017	946
9.043	960
9.069	914
9.095	920
9.121	929
9.147	915
9.173	909
9.199	908
9.225	890
9.251	869
9.277	900
9.303	933
9.329	903
9.355	897
9.381	904
9.407	904
9.433	895
9.459	917
9.485	916
9.511	908
9.537	882
9.563	925
9.589	930
9.615	895
9.641	880
9.667	885
9.693	913
9.719	936
9.745	939
9.771	887
9.797	887
9.823	879
9.849	858
9.875	869
9.901	871
9.927	876
9.953	913
9.979	875
10.005	836
10.031	867
10.057	878
10.083	856
10.109	807
10.135	895
10.161	873
10.187	899
10.213	858
10.239	858
10.265	897
10.291	899
10.317	878
10.343	874
10.369	857
10.395	860
10.421	845
10.447	862
10.473	838
10.499	819
10.525	888
10.551	850
10.577	855
10.603	783
10.629	823
10.655	867
10.681	900
10.707	859
10.733	832
10.759	812
10.785	831
10.811	807
10.837	861
10.863	875
10.889	893
10.915	860
10.941	840
10.967	887
10.993	940
11.019	896
11.045	838
11.071	853
11.097	845
11.123	853
11.149	868
11.175	843
11.201	837
11.227	869
11.253	810
11.279	786
11.305	824
11.331	848
11.357	858
11.383	840
11.409	845
11.435	860
11.461	825
11.487	832
11.513	861
11.539	826
11.565	790
11.591	812
11.617	807
11.643	796
11.669	824
11.695	803
11.721	832
11.747	849
11.773	836
11.799	846
11.825	822
11.851	821
11.877	847
11.903	867
11.929	850
11.955	908
11.981	955
12.007	932
12.033	928
12.059	933
12.085	931
12.111	902
12.137	915
12.163	926
12.189	908
12.215	925
12.241	919
12.267	925
12.293	892
12.319	863
12.345	825
12.371	856
12.397	843
12.423	839
12.449	887
12.475	799
12.501	776
12.527	821
12.553	801
12.579	845
12.605	794
12.631	791
12.657	784
12.683	733
12.709	828
12.735	775
12.761	784
12.787	776
12.813	800
12.839	795
12.865	792
12.891	821
12.917	757
12.943	771
12.969	793
12.995	783
13.021	798
13.047	792
13.073	748
13.099	726
13.125	783
13.151	781
13.177	748
13.203	717
13.229	762
13.255	803
13.281	745
13.307	713
13.333	730
13.359	788
13.385	775
13.411	783
13.437	805
13.463	840
13.489	752
13.515	735
13.541	728
13.567	742
13.593	758
13.619	764
13.645	753
13.671	737
13.697	763
13.723	795
13.749	779
13.775	753
13.801	739
13.827	751
13.853	732
13.879	724
13.905	728
13.931	752
13.957	787
13.983	788
14.009	761
14.035	779
14.061	776
14.087	774
14.113	800
14.139	843
14.165	873
14.191	883
14.217	912
14.243	953
14.269	1033
14.295	1206
14.321	1467
14.347	1723
14.373	1778
14.399	1645
14.425	1336
14.451	1018
14.477	822
14.503	767
14.529	760
14.555	779
14.581	727
14.607	711
14.633	710
14.659	731
14.685	726
14.711	707
14.737	723
14.763	721
14.789	696
14.815	711
14.841	690
14.867	692
14.893	701
14.919	707
14.945	685
14.971	696
14.997	699
15.023	733
15.049	667
15.075	652
15.101	701
15.127	676
15.153	685
15.179	659
15.205	693
15.231	677
15.257	653
15.283	677
15.309	692
15.335	671
15.361	693
15.387	630
15.413	698
15.439	679
15.465	668
15.491	630
15.517	657
15.543	671
15.569	668
15.595	650
15.621	655
15.647	649
15.673	659
15.699	669
15.725	645
15.751	627
15.777	620
15.803	619
15.829	598
15.855	607
15.881	654
15.907	663
15.933	614
15.959	645
15.985	601
16.011	592
16.037	617
16.063	641
16.089	668
16.115	659
16.141	651
16.167	642
16.193	669
16.219	652
16.245	638
16.271	626
16.297	628
16.323	624
16.349	628
16.375	620
16.401	643
16.427	616
16.453	623
16.479	636
16.505	644
16.531	660
16.557	686
16.583	647
16.609	581
16.635	595
16.661	604
16.687	615
16.713	594
16.739	589
16.765	611
16.791	630
16.817	628
16.843	609
16.869	640
16.895	641
16.921	622
16.947	602
16.973	607
16.999	597
17.025	592
17.051	555
17.077	563
17.103	578
17.129	615
17.155	619
17.181	592
17.207	591
17.233	624
17.259	590
17.285	567
17.311	568
17.337	587
17.363	602
17.389	609
17.415	609
17.441	593
17.467	587
17.493	578
17.519	634
17.545	577
17.571	545
17.597	593
17.623	588
17.649	612
17.675	562
17.701	565
17.727	571
17.753	535
17.779	594
17.805	600
17.831	569
17.857	581
17.883	604
17.909	581
17.935	636
17.961	579
17.987	614
18.013	646
18.039	594
18.065	621
18.091	586
18.117	723
18.143	666
18.169	593
18.195	682
18.221	744
18.247	866
18.273	1249
18.299	1276
18.325	1573
18.351	1951
18.377	2270
18.403	2249
18.429	1767
18.455	1296
18.481	1023
18.507	925
18.533	967
18.559	1115
18.585	1337
18.611	1691
18.637	2573
18.663	2904
18.689	2535
18.715	1907
18.741	1187
18.767	838
18.793	682
18.819	615
18.845	588
18.871	617
18.897	604
18.923	600
18.949	592
18.975	577
19.001	593
19.027	612
19.053	585
19.079	596
19.105	561
19.131	572
19.157	585
19.183	563
19.209	551
19.235	550
19.261	557
19.287	573
19.313	604
19.339	640
19.365	673
19.391	699
19.417	732
19.443	739
19.469	783
19.495	806
19.521	747
19.547	607
19.573	537
19.599	534
19.625	546
19.651	514
19.677	526
19.703	545
19.729	530
19.755	475
19.781	503
19.807	518
19.833	486
19.859	477
19.885	480
19.911	496
19.937	556
19.963	541
19.989	539
20.015	535
20.041	512
20.067	564
20.093	503
20.119	514
20.145	533
20.171	539
20.197	614
20.223	604
20.249	583
20.275	553
20.301	580
20.327	537
20.353	514
20.379	475
20.405	468
20.431	493
20.457	479
20.483	522
20.509	533
20.535	484
20.561	500
20.587	479
20.613	460
20.639	426
20.665	501
20.691	461
20.717	463
20.743	418
20.769	458
20.795	513
20.821	483
20.847	467
20.873	463
20.899	460
20.925	467
20.951	450
20.977	467
21.003	488
21.029	483
21.055	494
21.081	475
21.107	455
21.133	486
21.159	461
21.185	468
21.211	493
21.237	449
21.263	442
21.289	466
21.315	463
21.341	452
21.367	474
21.393	463
21.419	423
21.445	412
21.471	440
21.497	468
21.523	492
21.549	486
21.575	511
21.601	487
21.627	431
21.653	432
21.679	419
21.705	451
21.731	467
21.757	445
21.783	414
21.809	435
21.835	445
21.861	467
21.887	463
21.913	443
21.939	472
21.965	472
21.991	438
22.017	428
22.043	418
22.069	415
22.095	434
22.121	447
22.147	449
22.173	421
22.199	428
22.225	439
22.251	485
22.277	493
22.303	523
22.329	611
22.355	664
22.381	668
22.407	640
22.433	633
22.459	619
22.485	684
22.511	760
22.537	901
22.563	1174
22.589	1248
22.615	1065
22.641	922
22.667	647
22.693	520
22.719	464
22.745	438
22.771	434
22.797	480
22.823	460
22.849	441
22.875	464
22.901	416
22.927	426
22.953	424
22.979	432
23.005	468
23.031	491
23.057	536
23.083	587
23.109	584
23.135	637
23.161	741
23.187	924
23.213	1103
23.239	1317
23.265	1567
23.291	1528
23.317	1129
23.343	942
23.369	615
23.395	503
23.421	457
23.447	445
23.473	413
23.499	434
23.525	439
23.551	434
23.577	400
23.603	449
23.629	429
23.655	457
23.681	444
23.707	400
23.733	389
23.759	402
23.785	421
23.811	427
23.837	431
23.863	453
23.889	448
23.915	467
23.941	464
23.967	462
23.993	423
24.019	406
24.045	409
24.071	458
24.097	420
24.123	421
24.149	430
24.175	433
24.201	418
24.227	427
24.253	416
24.279	416
24.305	429
24.331	416
24.357	397
24.383	379
24.409	402
24.435	426
24.461	427
24.487	468
24.513	492
24.539	496
24.565	533
24.591	594
24.617	669
24.643	773
24.669	931
24.695	1195
24.721	1604
24.747	2079
24.773	2411
24.799	2347
24.825	1923
24.851	1453
24.877	1034
24.903	693
24.929	528
24.955	447
24.981	423
25.007	386
25.033	391
25.059	432
25.085	398
25.111	365
25.137	388
25.163	390
25.189	408
25.215	393
25.241	406
25.267	400
25.293	355
25.319	383
25.345	392
25.371	432
25.397	399
25.423	399
25.449	440
25.475	395
25.501	385
25.527	404
25.553	422
25.579	369
25.605	358
25.631	325
25.657	366
25.683	409
25.709	370
25.735	391
25.761	362
25.787	339
25.813	343
25.839	357
25.865	341
25.891	351
25.917	323
25.943	351
25.969	325
25.995	369
26.021	351
26.047	356
26.073	366
26.099	345
26.125	367
26.151	379
26.177	404
26.203	377
26.229	379
26.255	359
26.281	351
26.307	359
26.333	352
26.359	349
26.385	353
26.411	355
26.437	362
26.463	370
26.489	339
26.515	335
26.541	334
26.567	356
26.593	323
26.619	359
26.645	363
26.671	350
26.697	338
26.723	327
26.749	337
26.775	351
26.801	361
26.827	359
26.853	346
26.879	316
26.905	339
26.931	339
26.957	348
26.983	365
27.009	310
27.035	309
27.061	359
27.087	337
27.113	334
27.139	331
27.165	305
27.191	315
27.217	317
27.243	302
27.269	330
27.295	333
27.321	339
27.347	330
27.373	302
27.399	315
27.425	315
27.451	319
27.477	342
27.503	338
27.529	324
27.555	331
27.581	342
27.607	344
27.633	323
27.659	320
27.685	292
27.711	311
27.737	323
27.763	324
27.789	328
27.815	345
27.841	331
27.867	338
27.893	336
27.919	328
27.945	324
27.971	310
27.997	325
28.023	320
28.049	322
28.075	348
28.101	306
28.127	303
28.153	305
28.179	283
28.205	347
28.231	298
28.257	318
28.283	304
28.309	320
28.335	286
28.361	315
28.387	316
28.413	320
28.439	382
28.465	323
28.491	373
28.517	387
28.543	357
28.569	383
28.595	348
28.621	375
28.647	411
28.673	397
28.699	372
28.725	333
28.751	342
28.777	302
28.803	327
28.829	361
28.855	329
28.881	365
28.907	401
28.933	372
28.959	433
28.985	365
29.011	359
29.037	371
29.063	325
29.089	306
29.115	287
29.141	298
29.167	302
29.193	317
29.219	311
29.245	340
29.271	329
29.297	337
29.323	333
29.349	316
29.375	342
29.401	336
29.427	361
29.453	364
29.479	356
29.505	349
29.531	380
29.557	395
29.583	434
29.609	514
29.635	563
29.661	547
29.687	587
29.713	615
29.739	546
29.765	534
29.791	504
29.817	431
29.843	402
29.869	370
29.895	355
29.921	363
29.947	341
29.973	330
29.999	327
30.025	329
30.051	330
30.077	308
30.103	310
30.129	299
30.155	293
30.181	302
30.207	291
30.233	307
30.259	309
30.285	307
30.311	296
30.337	308
30.363	318
30.389	302
30.415	305
30.441	315
30.467	335
30.493	361
30.519	364
30.545	357
30.571	349
30.597	359
30.623	365
30.649	339
30.675	343
30.701	369
30.727	364
30.753	328
30.779	329
30.805	376
30.831	373
30.857	352
30.883	384
30.909	345
30.935	371
30.961	367
30.987	350
31.013	359
31.039	336
31.065	347
31.091	370
31.117	381
31.143	349
31.169	356
31.195	384
31.221	440
31.247	456
31.273	485
31.299	512
31.325	658
31.351	815
31.377	1046
31.403	1406
31.429	1869
31.455	2710
31.481	4022
31.507	6245
31.533	9671
31.559	14739
31.585	16597
31.611	11957
31.637	10302
31.663	9708
31.689	5699
31.715	2943
31.741	1932
31.767	1288
31.793	832
31.819	646
31.845	619
31.871	561
31.897	555
31.923	573
31.949	581
31.975	652
32.001	767
32.027	861
32.053	985
32.079	971
32.105	892
32.131	787
32.157	672
32.183	562
32.209	437
32.235	399
32.261	396
32.287	392
32.313	394
32.339	406
32.365	396
32.391	372
32.417	354
32.443	340
32.469	349
32.495	350
32.521	344
32.547	351
32.573	351
32.599	353
32.625	354
32.651	357
32.677	372
32.703	382
32.729	365
32.755	366
32.781	417
32.807	430
32.833	481
32.859	584
32.885	738
32.911	994
32.937	1446
32.963	2044
32.989	3169
33.015	4930
33.041	6917
33.067	7123
33.093	5018
33.119	4058
33.145	3696
33.171	2139
33.197	1005
33.223	646
33.249	527
33.275	561
33.301	608
33.327	663
33.353	803
33.379	1132
33.405	1693
33.431	2451
33.457	3364
33.483	4436
33.509	3986
33.535	2347
33.561	2314
33.587	2105
33.613	968
33.639	563
33.665	420
33.691	373
33.717	367
33.743	363
33.769	340
33.795	324
33.821	315
33.847	368
33.873	348
33.899	376
33.925	392
33.951	362
33.977	426
34.003	448
34.029	548
34.055	739
34.081	970
34.107	1045
34.133	844
34.159	756
34.185	733
34.211	661
34.237	509
34.263	533
34.289	580
34.315	658
34.341	829
34.367	827
34.393	682
34.419	663
34.445	619
34.471	505
34.497	378
34.523	336
34.549	297
34.575	297
34.601	300
34.627	289
34.653	285
34.679	292
34.705	283
34.731	288
34.757	285
34.783	276
34.809	277
34.835	291
34.861	269
34.887	292
34.913	305
34.939	325
34.965	341
34.991	335
35.017	358
35.043	405
35.069	442
35.095	526
35.121	693
35.147	883
35.173	1018
35.199	1023
35.225	867
35.251	737
35.277	676
35.303	577
35.329	462
35.355	349
35.381	308
35.407	301
35.433	319
35.459	339
35.485	358
35.511	349
35.537	346
35.563	332
35.589	310
35.615	285
35.641	307
35.667	281
35.693	271
35.719	293
35.745	286
35.771	284
35.797	301
35.823	332
35.849	308
35.875	323
35.901	338
35.927	322
35.953	273
35.979	272
36.005	322
36.031	294
36.057	299
36.083	314
36.109	301
36.135	316
36.161	319
36.187	315
36.213	307
36.239	326
36.265	311
36.291	316
36.317	342
36.343	317
36.369	307
36.395	320
36.421	297
36.447	314
36.473	346
36.499	287
36.525	332
36.551	331
36.577	315
36.603	333
36.629	336
36.655	281
36.681	290
36.707	321
36.733	351
36.759	314
36.785	333
36.811	364
36.837	461
36.863	464
36.889	516
36.915	849
36.941	1478
36.967	2116
36.993	1769
37.019	1106
37.045	1131
37.071	1191
37.097	798
37.123	468
37.149	358
37.175	304
37.201	317
37.227	329
37.253	283
37.279	304
37.305	318
37.331	347
37.357	357
37.383	383
37.409	450
37.435	612
37.461	965
37.487	1353
37.513	1373
37.539	1006
37.565	827
37.591	868
37.617	754
37.643	467
37.669	322
37.695	285
37.721	258
37.747	241
37.773	259
37.799	274
37.825	258
37.851	275
37.877	270
37.903	251
37.929	262
37.955	295
37.981	299
38.007	308
38.033	337
38.059	356
38.085	413
38.111	392
38.137	356
38.163	346
38.189	334
38.215	293
38.241	244
38.267	258
38.293	261
38.319	275
38.345	263
38.371	260
38.397	274
38.423	283
38.449	264
38.475	249
38.501	250
38.527	245
38.553	285
38.579	263
38.605	236
38.631	271
38.657	274
38.683	297
38.709	291
38.735	275
38.761	276
38.787	253
38.813	272
38.839	265
38.865	266
38.891	232
38.917	265
38.943	275
38.969	261
38.995	309
39.021	328
39.047	356
39.073	403
39.099	503
39.125	643
39.151	927
39.177	1199
39.203	1131
39.229	770
39.255	646
39.281	721
39.307	610
39.333	404
39.359	295
39.385	275
39.411	273
39.437	284
39.463	267
39.489	283
39.515	316
39.541	306
39.567	325
39.593	331
39.619	383
39.645	454
39.671	536
39.697	625
39.723	537
39.749	448
39.775	453
39.801	446
39.827	347
39.853	301
39.879	292
39.905	277
39.931	234
39.957	231
39.983	245
40.009	241
40.035	216
40.061	211
40.087	209
40.113	211
40.139	234
40.165	250
40.191	231
40.217	238
40.243	237
40.269	252
40.295	228
40.321	208
40.347	221
40.373	222
40.399	236
40.425	229
40.451	214
40.477	202
40.503	207
40.529	233
40.555	249
40.581	231
40.607	215
40.633	210
40.659	233
40.685	277
40.711	287
40.737	252
40.763	283
40.789	363
40.815	471
40.841	669
40.867	813
40.893	793
40.919	570
40.945	474
40.971	547
40.997	485
41.023	370
41.049	256
41.075	226
41.101	243
41.127	236
41.153	274
41.179	303
41.205	355
41.231	349
41.257	476
41.283	661
41.309	723
41.335	617
41.361	406
41.387	390
41.413	428
41.439	365
41.465	264
41.491	209
41.517	227
41.543	210
41.569	192
41.595	200
41.621	259
41.647	229
41.673	195
41.699	218
41.725	229
41.751	204
41.777	226
41.803	216
41.829	211
41.855	203
41.881	213
41.907	217
41.933	197
41.959	202
41.985	191
42.011	222
42.037	233
42.063	201
42.089	231
42.115	221
42.141	233
42.167	209
42.193	209
42.219	203
42.245	185
42.271	217
42.297	187
42.323	198
42.349	231
42.375	224
42.401	212
42.427	197
42.453	203
42.479	230
42.505	212
42.531	237
42.557	206
42.583	180
42.609	194
42.635	196
42.661	220
42.687	209
42.713	219
42.739	233
42.765	209
42.791	221
42.817	229
42.843	249
42.869	281
42.895	310
42.921	288
42.947	277
42.973	297
42.999	313
43.025	269
43.051	249
43.077	251
43.103	240
43.129	259
43.155	273
43.181	271
43.207	300
43.233	343
43.259	394
43.285	517
43.311	652
43.337	794
43.363	906
43.389	925
43.415	816
43.441	690
43.467	638
43.493	574
43.519	494
43.545	363
43.571	312
43.597	264
43.623	248
43.649	237
43.675	216
43.701	221
43.727	233
43.753	201
43.779	233
43.805	240
43.831	233
43.857	234
43.883	204
43.909	214
43.935	201
43.961	201
43.987	184
44.013	197
44.039	210
44.065	207
44.091	209
44.117	192
44.143	195
44.169	205
44.195	234
44.221	175
44.247	218
44.273	209
44.299	183
44.325	193
44.351	209
44.377	170
44.403	198
44.429	202
44.455	187
44.481	190
44.507	162
44.533	173
44.559	176
44.585	192
44.611	181
44.637	174
44.663	188
44.689	205
44.715	210
44.741	194
44.767	213
44.793	197
44.819	187
44.845	181
44.871	198
44.897	181
44.923	212
44.949	209
44.975	224
45.001	211
45.027	218
45.053	220
45.079	213
45.105	227
45.131	250
45.157	285
45.183	315
45.209	364
45.235	557
45.261	732
45.287	1003
45.313	1211
45.339	1013
45.365	680
45.391	600
45.417	688
45.443	683
45.469	503
45.495	325
45.521	257
45.547	274
45.573	257
45.599	271
45.625	312
45.651	359
45.677	447
45.703	639
45.729	946
45.755	1127
45.781	945
45.807	656
45.833	590
45.859	647
45.885	634
45.911	479
45.937	309
45.963	241
45.989	234
46.015	231
46.041	211
46.067	240
46.093	221
46.119	193
46.145	188
46.171	184
46.197	213
46.223	192
46.249	195
46.275	198
46.301	207
46.327	202
46.353	203
46.379	181
46.405	175
46.431	183
46.457	219
46.483	206
46.509	175
46.535	183
46.561	178
46.587	200
46.613	194
46.639	220
46.665	185
46.691	194
46.717	185
46.743	194
46.769	192
46.795	186
46.821	187
46.847	192
46.873	191
46.899	198
46.925	215
46.951	208
46.977	188
47.003	220
47.029	229
47.055	292
47.081	322
47.107	371
47.133	505
47.159	650
47.185	715
47.211	756
47.237	686
47.263	577
47.289	565
47.315	629
47.341	651
47.367	686
47.393	516
47.419	393
47.445	337
47.471	345
47.497	346
47.523	321
47.549	265
47.575	218
47.601	208
47.627	215
47.653	215
47.679	223
47.705	235
47.731	226
47.757	230
47.783	219
47.809	213
47.835	233
47.861	230
47.887	225
47.913	220
47.939	222
47.965	200
47.991	196
48.017	200
48.043	203
48.069	197
48.095	204
48.121	196
48.147	221
48.173	219
48.199	223
48.225	202
48.251	193
48.277	183
48.303	197
48.329	215
48.355	202
48.381	188
48.407	190
48.433	202
48.459	213
48.485	208
48.511	208
48.537	214
48.563	193
48.589	214
48.615	201
48.641	192
48.667	198
48.693	221
48.719	227
48.745	222
48.771	241
48.797	244
48.823	259
48.849	250
48.875	258
48.901	270
48.927	272
48.953	239
48.979	233
49.005	262
49.031	257
49.057	274
49.083	301
49.109	340
49.135	492
49.161	757
49.187	1077
49.213	1288
49.239	916
49.265	570
49.291	526
49.317	627
49.343	702
49.369	518
49.395	308
49.421	225
49.447	256
49.473	195
49.499	210
49.525	182
49.551	197
49.577	183
49.603	187
49.629	194
49.655	185
49.681	191
49.707	174
49.733	169
49.759	169
49.785	189
49.811	192
49.837	188
49.863	182
49.889	194
49.915	170
49.941	180
49.967	194
49.993	177
50.019	182
50.045	162
50.071	168
50.097	192
50.123	195
50.149	171
50.175	157
50.201	166
50.227	175
50.253	202
50.279	199
50.305	202
50.331	196
50.357	233
50.383	224
50.409	267
50.435	307
50.461	312
50.487	335
50.513	348
50.539	352
50.565	403
50.591	475
50.617	482
50.643	387
50.669	306
50.695	298
50.721	309
50.747	317
50.773	275
50.799	229
50.825	226
50.851	215
50.877	214
50.903	265
50.929	316
50.955	408
50.981	517
51.007	555
51.033	458
51.059	364
51.085	311
51.111	329
51.137	332
51.163	311
51.189	243
51.215	208
51.241	198
51.267	202
51.293	195
51.319	214
51.345	214
51.371	254
51.397	326
51.423	361
51.449	321
51.475	310
51.501	293
51.527	287
51.553	276
51.579	283
51.605	266
51.631	239
51.657	222
51.683	196
51.709	215
51.735	268
51.761	287
51.787	315
51.813	267
51.839	234
51.865	223
51.891	233
51.917	274
51.943	274
51.969	254
51.995	205
52.021	249
52.047	335
52.073	261
52.099	219
52.125	244
52.151	234
52.177	220
52.203	199
52.229	185
52.255	194
52.281	221
52.307	237
52.333	302
52.359	362
52.385	345
52.411	344
52.437	330
52.463	294
52.489	301
52.515	300
52.541	328
52.567	317
52.593	273
52.619	293
52.645	358
52.671	340
52.697	332
52.723	286
52.749	262
52.775	270
52.801	251
52.827	229
52.853	234
52.879	206
52.905	179
52.931	173
52.957	177
52.983	164
53.009	138
53.035	162
53.061	174
53.087	183
53.113	180
53.139	195
53.165	211
53.191	185
53.217	181
53.243	186
53.269	174
53.295	165
53.321	159
53.347	157
53.373	160
53.399	155
53.425	163
53.451	181
53.477	173
53.503	154
53.529	154
53.555	164
53.581	210
53.607	238
53.633	257
53.659	227
53.685	211
53.711	206
53.737	199
53.763	218
53.789	208
53.815	191
53.841	145
53.867	139
53.893	148
53.919	159
53.945	157
53.971	157
53.997	180
54.023	201
54.049	186
54.075	175
54.101	179
54.127	166
54.153	175
54.179	166
54.205	130
54.231	159
54.257	173
54.283	167
54.309	170
54.335	159
54.361	207
54.387	159
54.413	170
54.439	188
54.465	185
54.491	193
54.517	212
54.543	227
54.569	238
54.595	190
54.621	184
54.647	170
54.673	195
54.699	206
54.725	210
54.751	191
54.777	147
54.803	147
54.829	122
54.855	157
54.881	153
54.907	146
54.933	166
54.959	170
54.985	154
55.011	179
55.037	151
55.063	168
55.089	151
55.115	160
55.141	153
55.167	160
55.193	154
55.219	135
55.245	150
55.271	163
55.297	180
55.323	159
55.349	159
55.375	175
55.401	157
55.427	175
55.453	168
55.479	178
55.505	185
55.531	203
55.557	212
55.583	175
55.609	185
55.635	193
55.661	198
55.687	207
55.713	221
55.739	270
55.765	312
55.791	330
55.817	352
55.843	313
55.869	287
55.895	310
55.921	330
55.947	368
55.973	429
55.999	451
56.025	516
56.051	699
56.077	903
56.103	945
56.129	727
56.155	529
56.181	427
56.207	470
56.233	579
56.259	570
56.285	410
56.311	310
56.337	250
56.363	258
56.389	226
56.415	225
56.441	241
56.467	307
56.493	403
56.519	552
56.545	903
56.571	1500
56.597	2258
56.623	2461
56.649	1513
56.675	829
56.701	722
56.727	956
56.753	1265
56.779	1302
56.805	805
56.831	416
56.857	288
56.883	239
56.909	216
56.935	226
56.961	204
[truncated: 1,270 more rows]
