# Supplementary material for: Extraction of alumina from alumina rich coal gangue by a hydro-chemical process
Source: R Soc Open Sci. 2020 Apr 29;7(4):192132. doi: 10.1098/rsos.192132 (PMC7211850; doi:10.1098/rsos.192132)
Supplement: Supplementary material [file rsos192132supp1.zip › electronic supplementary material/original source data/XRD data of ARCG residue obtained at different alkali to gangue ratio/XRD data of alkali to gangue ratio of 6.0.csv]

pos.[��2Th]	Iobs [cts]
4.99	169
5.023	168
5.056	177
5.089	185
5.122	156
5.155	148
5.188	158
5.221	150
5.254	169
5.287	168
5.32	177
5.353	185
5.386	156
5.419	148
5.452	158
5.485	150
5.518	158
5.551	159
5.584	151
5.617	143
5.65	136
5.683	169
5.716	168
5.749	177
5.782	185
5.815	156
5.848	148
5.881	158
5.914	150
5.947	158
5.98	159
6.013	151
6.046	143
6.079	136
6.112	166
6.145	122
6.178	120
6.211	133
6.244	137
6.277	142
6.31	169
6.343	168
6.376	177
6.409	185
6.442	156
6.475	148
6.508	158
6.541	150
6.574	158
6.607	159
6.64	151
6.673	143
6.706	136
6.739	166
6.772	131
6.805	115
6.838	116
6.871	127
6.904	140
6.937	124
6.97	118
7.003	124
7.036	136
7.069	127
7.102	127
7.135	118
7.168	112
7.201	107
7.234	132
7.267	114
7.3	120
7.333	98
7.366	120
7.399	129
7.432	126
7.465	123
7.498	103
7.531	104
7.564	120
7.597	117
7.63	107
7.663	103
7.696	108
7.729	130
7.762	111
7.795	109
7.828	110
7.861	93
7.894	113
7.927	101
7.96	114
7.993	108
8.026	109
8.059	98
8.092	103
8.125	101
8.158	123
8.191	121
8.224	119
8.257	108
8.29	102
8.323	109
8.356	111
8.389	109
8.422	113
8.455	99
8.488	115
8.521	119
8.554	116
8.587	122
8.62	106
8.653	102
8.686	103
8.719	99
8.752	94
8.785	104
8.818	109
8.851	102
8.884	105
8.917	107
8.95	103
8.983	103
9.016	111
9.049	116
9.082	112
9.115	105
9.148	103
9.181	106
9.214	110
9.247	112
9.28	102
9.313	97
9.346	85
9.379	90
9.412	113
9.445	113
9.478	103
9.511	94
9.544	102
9.577	107
9.61	103
9.643	99
9.676	97
9.709	114
9.742	98
9.775	93
9.808	102
9.841	109
9.874	100
9.907	103
9.94	102
9.973	98
10.006	109
10.039	114
10.072	93
10.105	94
10.138	99
10.171	107
10.204	95
10.237	91
10.27	97
10.303	96
10.336	86
10.369	92
10.402	85
10.435	102
10.468	100
10.501	97
10.534	100
10.567	113
10.6	103
10.633	101
10.666	97
10.699	112
10.732	91
10.765	91
10.798	92
10.831	105
10.864	123
10.897	101
10.93	79
10.963	93
10.996	96
11.029	97
11.062	105
11.095	93
11.128	95
11.161	100
11.194	89
11.227	88
11.26	91
11.293	97
11.326	94
11.359	104
11.392	104
11.425	90
11.458	95
11.491	106
11.524	99
11.557	90
11.59	90
11.623	88
11.656	99
11.689	99
11.722	84
11.755	88
11.788	88
11.821	78
11.854	88
11.887	98
11.92	94
11.953	106
11.986	93
12.019	88
12.052	97
12.085	96
12.118	93
12.151	95
12.184	96
12.217	86
12.25	83
12.283	92
12.316	105
12.349	93
12.382	85
12.415	95
12.448	90
12.481	119
12.514	90
12.547	82
12.58	86
12.613	82
12.646	86
12.679	81
12.712	102
12.745	78
12.778	106
12.811	73
12.844	88
12.877	96
12.91	77
12.943	86
12.976	88
13.009	85
13.042	77
13.075	94
13.108	79
13.141	77
13.174	80
13.207	72
13.24	84
13.273	92
13.306	79
13.339	79
13.372	73
13.405	71
13.438	95
13.471	87
13.504	82
13.537	86
13.57	86
13.603	81
13.636	78
13.669	84
13.702	92
13.735	92
13.768	85
13.801	81
13.834	75
13.867	76
13.9	82
13.933	96
13.966	97
13.999	104
14.032	119
14.065	129
14.098	117
14.131	98
14.164	92
14.197	86
14.23	76
14.263	76
14.296	87
14.329	90
14.362	84
14.395	77
14.428	73
14.461	64
14.494	69
14.527	66
14.56	81
14.593	84
14.626	67
14.659	64
14.692	74
14.725	69
14.758	63
14.791	74
14.824	76
14.857	78
14.89	70
14.923	72
14.956	66
14.989	79
15.022	77
15.055	75
15.088	71
15.121	79
15.154	68
15.187	78
15.22	58
15.253	67
15.286	83
15.319	72
15.352	74
15.385	66
15.418	74
15.451	89
15.484	71
15.517	78
15.55	80
15.583	65
15.616	77
15.649	76
15.682	67
15.715	70
15.748	63
15.781	65
15.814	62
15.847	72
15.88	79
15.913	63
15.946	75
15.979	60
16.012	72
16.045	80
16.078	77
16.111	69
16.144	60
16.177	57
16.21	62
16.243	69
16.276	63
16.309	73
16.342	81
16.375	64
16.408	64
16.441	70
16.474	61
16.507	64
16.54	70
16.573	67
16.606	67
16.639	70
16.672	63
16.705	55
16.738	58
16.771	70
16.804	68
16.837	57
16.87	58
16.903	56
16.936	60
16.969	69
17.002	70
17.035	70
17.068	71
17.101	70
17.134	80
17.167	76
17.2	73
17.233	86
17.266	95
17.299	118
17.332	143
17.365	152
17.398	159
17.431	133
17.464	95
17.497	72
17.53	70
17.563	80
17.596	63
17.629	65
17.662	66
17.695	79
17.728	67
17.761	82
17.794	65
17.827	86
17.86	61
17.893	67
17.926	84
17.959	72
17.992	97
18.025	115
18.058	129
18.091	122
18.124	111
18.157	110
18.19	104
18.223	94
18.256	107
18.289	119
18.322	165
18.355	246
18.388	266
18.421	194
18.454	115
18.487	71
18.52	63
18.553	81
18.586	72
18.619	63
18.652	65
18.685	72
18.718	67
18.751	58
18.784	70
18.817	67
18.85	71
18.883	69
18.916	64
18.949	59
18.982	49
19.015	52
19.048	68
19.081	70
19.114	79
19.147	91
19.18	99
19.213	94
19.246	72
19.279	57
19.312	60
19.345	63
19.378	62
19.411	55
19.444	49
19.477	47
19.51	53
19.543	63
19.576	67
19.609	76
19.642	68
19.675	55
19.708	47
19.741	58
19.774	56
19.807	57
19.84	68
19.873	67
19.906	77
19.939	83
19.972	81
20.005	82
20.038	74
20.071	98
20.104	95
20.137	99
20.17	95
20.203	69
20.236	64
20.269	68
20.302	53
20.335	63
20.368	66
20.401	75
20.434	56
20.467	52
20.5	51
20.533	57
20.566	43
20.599	46
20.632	63
20.665	48
20.698	40
20.731	55
20.764	58
20.797	62
20.83	48
20.863	52
20.896	61
20.929	64
20.962	71
20.995	69
21.028	65
21.061	69
21.094	67
21.127	77
21.16	68
21.193	82
21.226	103
21.259	106
21.292	94
21.325	83
21.358	61
21.391	61
21.424	53
21.457	43
21.49	55
21.523	46
21.556	45
21.589	46
21.622	46
21.655	52
21.688	59
21.721	49
21.754	49
21.787	55
21.82	60
21.853	59
21.886	59
21.919	54
21.952	54
21.985	66
22.018	74
22.051	79
22.084	94
22.117	100
22.15	94
22.183	102
22.216	107
22.249	138
22.282	208
22.315	234
22.348	163
22.381	123
22.414	83
22.447	62
22.48	61
22.513	60
22.546	51
22.579	52
22.612	53
22.645	60
22.678	70
22.711	69
22.744	61
22.777	76
22.81	74
22.843	104
22.876	119
22.909	175
22.942	251
22.975	335
23.008	331
23.041	207
23.074	144
23.107	80
23.14	77
23.173	50
23.206	49
23.239	62
23.272	70
23.305	71
23.338	52
23.371	51
23.404	66
23.437	55
23.47	52
23.503	52
23.536	48
23.569	48
23.602	61
23.635	52
23.668	57
23.701	61
23.734	59
23.767	52
23.8	64
23.833	71
23.866	60
23.899	55
23.932	61
23.965	59
23.998	58
24.031	51
24.064	52
24.097	57
24.13	51
24.163	55
24.196	52
24.229	54
24.262	58
24.295	67
24.328	62
24.361	67
24.394	87
24.427	93
24.46	118
24.493	129
24.526	119
24.559	94
24.592	61
24.625	55
24.658	53
24.691	55
24.724	62
24.757	55
24.79	55
24.823	61
24.856	59
24.889	52
24.922	42
24.955	49
24.988	44
25	55
25.02	57
25.04	61
25.06	62
25.08	67
25.1	61
25.12	76
25.14	72
25.16	70
25.18	64
25.2	57
25.22	54
25.24	62
25.26	49
25.28	57
25.3	56
25.32	47
25.34	51
25.36	46
25.38	69
25.4	68
25.42	55
25.44	46
25.46	47
25.48	58
25.5	57
25.52	47
25.54	58
25.56	55
25.58	37
25.6	50
25.62	50
25.64	40
25.66	49
25.68	44
25.7	47
25.72	51
25.74	54
25.76	57
25.78	60
25.8	40
25.82	52
25.84	53
25.86	43
25.88	52
25.9	60
25.92	54
25.94	62
25.96	82
25.98	93
26	81
26.02	93
26.04	94
26.06	82
26.08	64
26.1	53
26.12	58
26.14	62
26.16	66
26.18	56
26.2	42
26.22	40
26.24	47
26.26	50
26.28	50
26.3	53
26.32	48
26.34	41
26.36	42
26.38	47
26.4	47
26.42	45
26.44	54
26.46	55
26.48	45
26.5	44
26.52	47
26.54	51
26.56	48
26.58	42
26.6	51
26.62	45
26.64	42
26.66	36
26.68	37
26.7	44
26.72	57
26.74	52
26.76	50
26.78	41
26.8	58
26.82	50
26.84	53
26.86	38
26.88	56
26.9	53
26.92	61
26.94	74
26.96	77
26.98	64
27	59
27.02	54
27.04	47
27.06	74
27.08	65
27.1	76
27.12	81
27.14	86
27.16	86
27.18	97
27.2	94
27.22	75
27.24	64
27.26	64
27.28	52
27.3	44
27.32	63
27.34	60
27.36	51
27.38	70
27.4	52
27.42	47
27.44	50
27.46	63
27.48	58
27.5	60
27.52	64
27.54	54
27.56	71
27.58	37
27.6	44
27.62	57
27.64	52
27.66	50
27.68	41
27.7	58
27.72	50
27.74	53
27.76	38
27.78	50
27.8	49
27.82	47
27.84	47
27.86	46
27.88	41
27.9	46
27.92	55
27.94	57
27.96	61
27.98	62
28	67
28.02	61
28.04	76
28.06	72
28.08	70
28.1	64
28.12	57
28.14	54
28.16	62
28.18	49
28.2	57
28.22	56
28.24	47
28.26	51
28.28	46
28.3	69
28.32	68
28.34	55
28.36	46
28.38	47
28.4	58
28.42	57
28.44	47
28.46	58
28.48	55
28.5	37
28.52	50
28.54	50
28.56	40
28.58	49
28.6	44
28.62	47
28.64	51
28.66	54
28.68	57
28.7	60
28.72	40
28.74	52
28.76	53
28.78	43
28.8	52
28.82	60
28.84	54
28.86	62
28.88	82
28.9	93
28.92	81
28.94	93
28.96	94
28.98	82
29	64
29.02	53
29.04	58
29.06	62
29.08	66
29.1	56
29.12	42
29.14	40
29.16	47
29.18	37
29.2	44
29.22	57
29.24	52
29.26	50
29.28	41
29.3	58
29.32	50
29.34	53
29.36	38
29.38	56
29.4	37
29.42	44
29.44	57
29.46	52
29.48	50
29.5	41
29.52	58
29.54	50
29.56	53
29.58	38
29.6	56
29.62	53
29.64	61
29.66	74
29.68	77
29.7	64
29.72	59
29.74	54
29.76	47
29.78	38
29.8	56
29.82	53
29.84	61
29.86	74
29.88	77
29.9	64
29.92	59
29.94	54
29.96	47
29.98	74
30	65
30.02	76
30.04	81
30.06	86
30.08	86
30.1	97
30.12	94
30.14	75
30.16	64
30.18	64
30.2	52
30.22	44
30.24	63
30.26	60
30.28	51
30.3	70
30.32	52
30.34	47
30.36	50
30.38	63
30.4	58
30.42	60
30.44	64
30.46	54
30.48	50
30.5	63
30.52	58
30.54	60
30.56	64
30.58	54
30.6	71
30.62	64
30.64	54
30.66	71
30.68	61
30.7	50
30.72	49
30.74	47
30.76	47
30.78	46
30.8	41
30.82	46
30.84	45
30.86	43
30.88	43
30.9	44
30.92	48
30.94	50
30.96	56
30.98	57
31	72
31.02	82
31.04	64
31.06	54
31.08	71
31.1	89
31.12	83
31.14	70
31.16	58
31.18	58
31.2	50
31.22	46
31.24	48
31.26	161
31.28	176
31.3	195
31.32	218
31.34	264
31.36	355
31.38	464
31.4	633
31.42	956
31.44	1313
31.46	1861
31.48	2372
31.5	2186
31.52	1653
31.54	1549
31.56	1723
31.58	1526
31.6	911
31.62	567
31.64	512
31.66	445
31.68	339
31.7	220
31.72	167
31.74	146
31.76	134
31.78	149
31.8	155
31.82	141
31.84	143
31.86	124
31.88	128
31.9	124
31.92	113
31.94	124
31.96	133
31.98	117
32	115
32.02	126
32.04	133
32.06	131
32.08	140
32.1	136
32.12	116
32.14	133
32.16	123
32.18	125
32.2	116
32.22	122
32.24	114
32.26	111
32.28	130
32.3	123
32.32	124
32.34	120
32.36	118
32.38	122
32.4	124
32.42	129
32.44	120
32.46	110
32.48	119
32.5	120
32.52	139
32.54	154
32.56	152
32.58	148
32.6	166
32.62	192
32.64	177
32.66	175
32.68	163
32.7	167
32.72	162
32.74	165
32.76	143
32.78	151
32.8	174
32.82	215
32.84	215
32.86	252
32.88	379
32.9	515
32.92	822
32.94	1235
32.96	1604
32.98	1474
33	1058
33.02	879
33.04	916
33.06	796
33.08	526
33.1	301
33.12	215
33.14	187
33.16	166
33.18	170
33.2	266
33.22	155
33.24	179
33.26	184
33.28	206
33.3	233
33.32	285
33.34	219
33.36	180
33.38	148
33.4	138
33.42	139
33.44	160
33.46	104
33.48	115
33.5	121
33.52	163
33.54	183
33.56	146
33.58	141
33.6	125
33.62	138
33.64	117
33.66	122
33.68	111
33.7	106
33.72	111
33.74	110
33.76	105
33.78	96
33.8	95
33.82	95
33.84	114
33.86	114
33.88	118
33.9	121
33.92	123
33.94	111
33.96	106
33.98	111
34	110
34.02	105
34.04	96
34.06	95
34.08	95
34.1	114
34.12	114
34.14	118
34.16	121
34.18	111
34.2	106
34.22	111
34.24	110
34.26	105
34.28	96
34.3	95
34.32	95
34.34	114
34.36	114
34.38	118
34.4	121
34.42	101
34.44	126
34.46	112
34.48	103
34.5	95
34.52	100
34.54	116
34.56	98
34.58	95
34.6	98
34.62	88
34.64	106
34.66	92
34.68	98
34.7	107
34.72	76
34.74	91
34.76	103
34.78	86
34.8	84
34.82	101
34.84	118
34.86	105
34.88	99
34.9	102
34.92	105
34.94	83
34.96	89
34.98	113
35	103
35.02	80
35.04	85
35.06	104
35.08	113
35.1	93
35.12	106
35.14	94
35.16	94
35.18	87
35.2	110
35.22	96
35.24	108
35.26	95
35.28	94
35.3	96
35.32	103
35.34	95
35.36	97
35.38	115
35.4	100
35.42	114
35.44	115
35.46	105
35.48	122
35.5	104
35.52	100
35.54	95
35.56	90
35.58	96
35.6	98
35.62	119
35.64	118
35.66	120
35.68	116
35.7	115
35.72	118
35.74	119
35.76	123
35.78	113
35.8	153
35.82	121
35.84	115
35.86	118
35.88	122
35.9	128
35.92	124
35.94	100
35.96	113
35.98	112
36	103
36.02	90
36.04	81
36.06	112
36.08	92
36.1	89
36.12	73
36.14	94
36.16	99
36.18	95
36.2	114
36.22	101
36.24	105
36.26	91
36.28	97
36.3	89
36.32	78
36.34	77
36.36	84
36.38	84
36.4	80
36.42	65
36.44	99
36.46	82
36.48	88
36.5	83
36.52	82
36.54	77
36.56	87
36.58	83
36.6	92
36.62	89
36.64	93
36.66	87
36.68	83
36.7	94
36.72	97
36.74	87
36.76	83
36.78	94
36.8	97
36.82	87
36.84	83
36.86	92
36.88	89
36.9	83
36.92	92
36.94	89
36.96	93
36.98	87
37	83
37.02	94
37.04	97
37.06	87
37.08	83
37.1	94
37.12	97
37.14	87
37.16	83
37.18	92
37.2	89
37.22	83
37.24	92
37.26	89
37.28	93
37.3	87
37.32	83
37.34	94
37.36	97
37.38	87
37.4	83
37.42	94
37.44	97
37.46	87
37.48	83
37.5	92
37.52	89
37.54	93
37.56	87
37.58	98
37.6	98
37.62	79
37.64	80
37.66	76
37.68	84
37.7	79
37.72	86
37.74	71
37.76	77
37.78	79
37.8	78
37.82	69
37.84	65
37.86	99
37.88	78
37.9	85
37.92	89
37.94	69
37.96	70
37.98	86
38	74
38.02	81
38.04	81
38.06	69
38.08	76
38.1	62
38.12	80
38.14	75
38.16	72
38.18	79
38.2	69
38.22	78
38.24	84
38.26	73
38.28	81
38.3	80
38.32	83
38.34	83
38.36	84
38.38	82
38.4	76
38.42	77
38.44	86
38.46	73
38.48	73
38.5	87
38.52	83
38.54	74
38.56	79
38.58	94
38.6	71
38.62	79
38.64	79
38.66	88
38.68	91
38.7	89
38.72	91
38.74	79
38.76	78
38.78	87
38.8	82
38.82	77
38.84	70
38.86	83
38.88	84
38.9	93
38.92	91
38.94	76
38.96	93
38.98	99
39	107
39.02	105
39.04	149
39.06	205
39.08	268
39.1	354
39.12	355
39.14	292
39.16	190
39.18	208
39.2	208
39.22	214
39.24	189
39.26	123
39.28	91
39.3	84
39.32	90
39.34	83
39.36	36
39.38	41
39.4	45
39.42	48
39.44	48
39.46	47
39.48	40
39.5	37
39.52	42
39.54	40
39.56	43
39.58	52
39.6	43
39.62	39
39.64	44
39.66	108
39.68	100
39.7	107
39.72	99
39.74	101
39.76	92
39.78	81
39.8	75
39.82	80
39.84	78
39.86	74
39.88	81
39.9	77
39.92	87
39.94	70
39.96	83
39.98	74
40	65
40.02	74
40.04	67
40.06	70
40.08	64
40.1	88
40.12	80
40.14	85
40.16	86
40.18	74
40.2	63
40.22	72
40.24	78
40.26	71
40.28	74
40.3	67
40.32	67
40.34	72
40.36	61
40.38	80
40.4	67
40.42	68
40.44	67
40.46	74
40.48	70
40.5	76
40.52	84
40.54	78
40.56	74
40.58	87
40.6	83
40.62	87
40.64	61
40.66	71
40.68	77
40.7	96
40.72	96
40.74	104
40.76	143
40.78	191
40.8	202
40.82	185
40.84	130
40.86	132
40.88	121
40.9	144
40.92	134
40.94	104
40.96	88
40.98	73
41	87
41.02	99
41.04	74
41.06	88
41.08	69
41.1	81
41.12	80
41.14	88
41.16	115
41.18	119
41.2	147
41.22	154
41.24	219
41.26	194
41.28	137
41.3	147
41.32	120
41.34	140
41.36	120
41.38	89
41.4	103
41.42	77
41.44	77
41.46	95
41.48	86
41.5	73
41.52	70
41.54	70
41.56	69
41.58	77
41.6	69
41.62	71
41.64	66
41.66	71
41.68	80
41.7	79
41.72	61
41.74	47
41.76	62
41.78	63
41.8	66
41.82	72
41.84	67
41.86	67
41.88	66
41.9	70
41.92	74
41.94	74
41.96	72
41.98	76
42	73
42.02	59
42.04	71
42.06	72
42.08	66
42.1	72
42.12	64
42.14	68
42.16	77
42.18	81
42.2	61
42.22	81
42.24	68
42.26	78
42.28	71
42.3	63
42.32	82
42.34	62
42.36	68
42.38	66
42.4	64
42.42	63
42.44	67
42.46	66
42.48	69
42.5	60
42.52	68
42.54	68
42.56	59
42.58	69
42.6	62
42.62	63
42.64	56
42.66	65
42.68	71
42.7	65
42.72	72
42.74	92
42.76	93
42.78	92
42.8	87
42.82	97
42.84	74
42.86	75
42.88	83
42.9	79
42.92	87
42.94	73
42.96	75
42.98	73
43	76
43.02	78
43.04	77
43.06	80
43.08	82
43.1	77
43.12	61
43.14	55
43.16	76
43.18	79
43.2	81
43.22	76
43.24	91
43.26	88
43.28	94
43.3	95
43.32	85
43.34	87
43.36	91
43.38	94
43.4	95
43.42	77
43.44	82
43.46	91
43.48	80
43.5	77
43.52	77
43.54	74
43.56	74
43.58	63
43.6	70
43.62	69
43.64	67
43.66	74
43.68	66
43.7	69
43.72	72
43.74	72
43.76	66
43.78	70
43.8	74
43.82	63
43.84	69
43.86	78
43.88	71
43.9	77
43.92	75
43.94	65
43.96	69
43.98	63
44	60
44.02	63
44.04	68
44.06	71
44.08	63
44.1	65
44.12	61
44.14	53
44.16	61
44.18	61
44.2	69
44.22	76
44.24	68
44.26	69
44.28	67
44.3	68
44.32	69
44.34	57
44.36	61
44.38	69
44.4	71
44.42	73
44.44	61
44.46	76
44.48	68
44.5	58
44.52	63
44.54	72
44.56	67
44.58	65
44.6	65
44.62	70
44.64	62
44.66	57
44.68	71
44.7	72
44.72	72
44.74	72
44.76	63
44.78	63
44.8	71
44.82	64
44.84	65
44.86	72
44.88	72
44.9	66
44.92	75
44.94	79
44.96	66
44.98	72
45	80
45.02	89
45.04	76
45.06	67
45.08	70
45.1	79
45.12	88
45.14	90
45.16	103
45.18	134
45.2	176
45.22	249
45.24	308
45.26	292
45.28	243
45.3	167
45.32	147
45.34	187
45.36	208
45.38	182
45.4	153
45.42	115
45.44	102
45.46	102
45.48	111
45.5	105
45.52	89
45.54	90
45.56	88
45.58	92
45.6	97
45.62	127
45.64	160
45.66	220
45.68	282
45.7	267
45.72	226
45.74	176
45.76	136
45.78	150
45.8	167
45.82	159
45.84	135
45.86	100
45.88	76
45.9	68
45.92	70
45.94	62
45.96	67
45.98	66
46	77
46.02	81
46.04	63
46.06	67
46.08	67
46.1	58
46.12	62
46.14	65
46.16	66
46.18	70
46.2	74
46.22	72
46.24	61
46.26	61
46.28	69
46.3	61
46.32	61
46.34	62
46.36	61
46.38	65
46.4	75
46.42	68
46.44	57
46.46	74
46.48	72
46.5	64
46.52	66
46.54	65
46.56	60
46.58	78
46.6	71
46.62	58
46.64	60
46.66	62
46.68	61
46.7	71
46.72	74
46.74	73
46.76	65
46.78	69
46.8	72
46.82	73
46.84	83
46.86	78
46.88	71
46.9	69
46.92	72
46.94	73
46.96	67
46.98	81
47	88
47.02	95
47.04	117
47.06	206
47.08	250
47.1	191
47.12	128
47.14	150
47.16	158
47.18	98
47.2	185
47.22	193
47.24	248
47.26	319
47.28	358
47.3	362
47.32	296
47.34	201
47.36	153
47.38	147
47.4	166
47.42	185
47.44	183
47.46	140
47.48	108
47.5	87
47.52	90
47.54	90
47.56	76
47.58	79
47.6	83
47.62	71
47.64	74
47.66	67
47.68	66
47.7	80
47.72	80
47.74	73
47.76	69
47.78	77
47.8	70
47.82	80
47.84	73
47.86	72
47.88	70
47.9	71
47.92	67
47.94	60
47.96	63
47.98	61
48	59
48.02	62
48.04	63
48.06	64
48.08	56
48.1	63
48.12	68
48.14	62
48.16	68
48.18	57
48.2	63
48.22	65
48.24	56
48.26	64
48.28	59
48.3	58
48.32	58
48.34	54
48.36	56
48.38	59
48.4	59
48.42	60
48.44	55
48.46	51
48.48	51
48.5	62
48.52	74
48.54	70
48.56	72
48.58	69
48.6	69
48.62	70
48.64	72
48.66	71
48.68	64
48.7	61
48.72	58
48.74	63
48.76	69
48.78	63
48.8	60
48.82	69
48.84	67
48.86	67
48.88	68
48.9	64
48.92	66
48.94	66
48.96	72
48.98	80
49	79
49.02	88
49.04	83
49.06	85
49.08	97
49.1	120
49.12	145
49.14	157
49.16	148
49.18	119
49.2	97
49.22	94
49.24	103
49.26	117
49.28	129
49.3	110
49.32	87
49.34	73
49.36	59
49.38	51
49.4	57
49.42	63
49.44	66
49.46	66
49.48	71
49.5	66
49.52	61
49.54	57
49.56	55
49.58	55
49.6	60
49.62	65
49.64	58
49.66	64
49.68	64
49.7	57
49.72	66
49.74	59
49.76	53
49.78	55
49.8	60
49.82	62
49.84	66
49.86	66
49.88	57
49.9	65
49.92	65
49.94	64
49.96	62
49.98	51
50	60
50.02	67
50.04	61
50.06	58
50.08	59
50.1	65
50.12	64
50.14	58
50.16	59
50.18	62
50.2	69
50.22	76
50.24	64
50.26	54
50.28	54
50.3	54
50.32	57
50.34	63
50.36	67
50.38	66
50.4	62
50.42	67
50.44	65
50.46	61
50.48	75
50.5	88
50.52	121
50.54	128
50.56	115
50.58	113
50.6	104
50.62	86
50.64	82
50.66	99
50.68	91
50.7	77
50.72	81
50.74	79
50.76	71
50.78	71
50.8	62
50.82	69
50.84	81
50.86	83
50.88	102
50.9	136
50.92	178
50.94	187
50.96	180
50.98	133
51	100
51.02	100
51.04	100
51.06	113
51.08	126
51.1	115
51.12	96
51.14	79
51.16	66
51.18	65
51.2	65
51.22	65
51.24	60
51.26	66
51.28	72
51.3	78
51.32	85
51.34	81
51.36	79
51.38	103
51.4	117
51.42	107
51.44	106
51.46	94
51.48	73
51.5	70
51.52	80
51.54	82
51.56	86
51.58	78
51.6	79
51.62	79
51.64	78
51.66	80
51.68	89
51.7	102
51.72	102
51.74	92
51.76	86
51.78	75
51.8	71
51.82	86
51.84	95
51.86	100
51.88	93
51.9	86
51.92	88
51.94	101
51.96	112
51.98	131
52	142
52.02	122
52.04	95
52.06	84
52.08	87
52.1	83
52.12	79
52.14	82
52.16	82
52.18	81
52.2	72
52.22	66
52.24	72
52.26	79
52.28	79
52.3	99
52.32	102
52.34	96
52.36	95
52.38	94
52.4	91
52.42	88
52.44	91
52.46	83
52.48	78
52.5	72
52.52	64
52.54	69
52.56	74
52.58	69
52.6	64
52.62	61
52.64	61
52.66	60
52.68	59
52.7	62
52.72	56
52.74	60
52.76	69
52.78	62
52.8	56
52.82	62
[truncated: 1,563 more rows]
