# Supplementary material for: Extraction of alumina from alumina rich coal gangue by a hydro-chemical process
Source: R Soc Open Sci. 2020 Apr 29;7(4):192132. doi: 10.1098/rsos.192132 (PMC7211850; doi:10.1098/rsos.192132)
Supplement: Supplementary material [file rsos192132supp1.zip › electronic supplementary material/original source data/XRD data of ARCG residue obtained at different alkali to gangue ratio/XRD data of alkali to gangue ratio of 6.5.csv]

pos.[��2Th]	Iobs [cts]
4.99	175
5.023	170
5.056	182
5.089	187
5.122	156
5.155	152
5.188	159
5.221	156
5.254	173
5.287	168
5.32	177
5.353	186
5.386	162
5.419	151
5.452	161
5.485	153
5.518	163
5.551	166
5.584	157
5.617	148
5.65	143
5.683	173
5.716	171
5.749	182
5.782	191
5.815	156
5.848	154
5.881	164
5.914	154
5.947	161
5.98	163
6.013	157
6.046	144
6.079	140
6.112	169
6.145	128
6.178	125
6.211	138
6.244	142
6.277	147
6.31	170
6.343	172
6.376	180
6.409	188
6.442	160
6.475	150
6.508	164
6.541	155
6.574	160
6.607	162
6.64	158
6.673	144
6.706	140
6.739	169
6.772	133
6.805	118
6.838	122
6.871	128
6.904	142
6.937	127
6.97	124
7.003	125
7.036	139
7.069	129
7.102	130
7.135	120
7.168	112
7.201	107
7.234	138
7.267	121
7.3	125
7.333	103
7.366	127
7.399	135
7.432	130
7.465	129
7.498	108
7.531	108
7.564	122
7.597	120
7.63	109
7.663	107
7.696	108
7.729	136
7.762	114
7.795	112
7.828	110
7.861	98
7.894	119
7.927	104
7.96	117
7.993	111
8.026	113
8.059	102
8.092	107
8.125	102
8.158	124
8.191	123
8.224	122
8.257	113
8.29	105
8.323	113
8.356	115
8.389	112
8.422	118
8.455	102
8.488	122
8.521	122
8.554	117
8.587	127
8.62	111
8.653	108
8.686	107
8.719	104
8.752	97
8.785	105
8.818	111
8.851	108
8.884	110
8.917	110
8.95	110
8.983	108
9.016	112
9.049	122
9.082	113
9.115	111
9.148	107
9.181	111
9.214	113
9.247	114
9.28	102
9.313	103
9.346	86
9.379	93
9.412	113
9.445	113
9.478	108
9.511	97
9.544	104
9.577	107
9.61	107
9.643	101
9.676	98
9.709	119
9.742	102
9.775	100
9.808	107
9.841	110
9.874	101
9.907	105
9.94	102
9.973	105
10.006	111
10.039	117
10.072	95
10.105	96
10.138	106
10.171	108
10.204	102
10.237	96
10.27	100
10.303	96
10.336	87
10.369	98
10.402	87
10.435	103
10.468	102
10.501	101
10.534	102
10.567	114
10.6	110
10.633	104
10.666	98
10.699	114
10.732	95
10.765	95
10.798	98
10.831	108
10.864	126
10.897	103
10.93	80
10.963	98
10.996	99
11.029	98
11.062	110
11.095	95
11.128	101
11.161	102
11.194	89
11.227	93
11.26	97
11.293	99
11.326	99
11.359	105
11.392	106
11.425	95
11.458	102
11.491	111
11.524	102
11.557	94
11.59	93
11.623	95
11.656	101
11.689	106
11.722	86
11.755	91
11.788	90
11.821	84
11.854	92
11.887	102
11.92	98
11.953	107
11.986	99
12.019	92
12.052	101
12.085	100
12.118	100
12.151	96
12.184	101
12.217	91
12.25	89
12.283	94
12.316	105
12.349	94
12.382	86
12.415	95
12.448	94
12.481	124
12.514	91
12.547	84
12.58	92
12.613	83
12.646	91
12.679	87
12.712	104
12.745	82
12.778	112
12.811	80
12.844	89
12.877	96
12.91	83
12.943	86
12.976	89
13.009	89
13.042	78
13.075	99
13.108	80
13.141	81
13.174	84
13.207	78
13.24	88
13.273	93
13.306	83
13.339	83
13.372	74
13.405	71
13.438	101
13.471	88
13.504	87
13.537	87
13.57	90
13.603	85
13.636	80
13.669	89
13.702	97
13.735	97
13.768	86
13.801	82
13.834	81
13.867	77
13.9	85
13.933	98
13.966	100
13.999	110
14.032	125
14.065	132
14.098	118
14.131	104
14.164	96
14.197	93
14.23	77
14.263	78
14.296	94
14.329	95
14.362	87
14.395	84
14.428	73
14.461	70
14.494	72
14.527	68
14.56	84
14.593	91
14.626	67
14.659	70
14.692	79
14.725	75
14.758	67
14.791	76
14.824	81
14.857	82
14.89	74
14.923	74
14.956	67
14.989	85
15.022	82
15.055	76
15.088	78
15.121	85
15.154	74
15.187	81
15.22	61
15.253	70
15.286	83
15.319	77
15.352	77
15.385	67
15.418	79
15.451	89
15.484	78
15.517	84
15.55	83
15.583	69
15.616	82
15.649	79
15.682	71
15.715	70
15.748	66
15.781	67
15.814	64
15.847	76
15.88	80
15.913	69
15.946	77
15.979	65
16.012	75
16.045	86
16.078	80
16.111	72
16.144	62
16.177	62
16.21	68
16.243	73
16.276	64
16.309	79
16.342	82
16.375	69
16.408	69
16.441	73
16.474	64
16.507	69
16.54	72
16.573	74
16.606	73
16.639	76
16.672	69
16.705	61
16.738	62
16.771	74
16.804	75
16.837	58
16.87	62
16.903	59
16.936	65
16.969	75
17.002	74
17.035	71
17.068	74
17.101	73
17.134	81
17.167	77
17.2	75
17.233	88
17.266	101
17.299	122
17.332	149
17.365	157
17.398	166
17.431	135
17.464	101
17.497	76
17.53	73
17.563	86
17.596	65
17.629	66
17.662	71
17.695	79
17.728	72
17.761	88
17.794	67
17.827	90
17.86	65
17.893	69
17.926	90
17.959	76
17.992	101
18.025	122
18.058	129
18.091	123
18.124	114
18.157	115
18.19	109
18.223	101
18.256	111
18.289	120
18.322	166
18.355	247
18.388	268
18.421	196
18.454	120
18.487	75
18.52	69
18.553	84
18.586	73
18.619	67
18.652	68
18.685	75
18.718	68
18.751	65
18.784	75
18.817	69
18.85	72
18.883	76
18.916	66
18.949	62
18.982	52
19.015	57
19.048	70
19.081	73
19.114	81
19.147	94
19.18	103
19.213	99
19.246	77
19.279	61
19.312	65
19.345	66
19.378	67
19.411	55
19.444	51
19.477	50
19.51	54
19.543	67
19.576	73
19.609	82
19.642	74
19.675	57
19.708	48
19.741	60
19.774	57
19.807	60
19.84	74
19.873	73
19.906	79
19.939	86
19.972	81
20.005	85
20.038	76
20.071	100
20.104	96
20.137	103
20.17	101
20.203	74
20.236	69
20.269	68
20.302	58
20.335	67
20.368	68
20.401	79
20.434	62
20.467	56
20.5	52
20.533	59
20.566	47
20.599	51
20.632	68
20.665	51
20.698	46
20.731	58
20.764	61
20.797	64
20.83	49
20.863	54
20.896	61
20.929	70
20.962	74
20.995	72
21.028	68
21.061	69
21.094	68
21.127	82
21.16	74
21.193	89
21.226	109
21.259	110
21.292	99
21.325	85
21.358	68
21.391	65
21.424	53
21.457	44
21.49	56
21.523	48
21.556	46
21.589	49
21.622	47
21.655	52
21.688	65
21.721	51
21.754	53
21.787	56
21.82	65
21.853	62
21.886	62
21.919	55
21.952	59
21.985	73
22.018	78
22.051	85
22.084	96
22.117	100
22.15	98
22.183	106
22.216	108
22.249	145
22.282	210
22.315	235
22.348	164
22.381	128
22.414	84
22.447	67
22.48	64
22.513	64
22.546	55
22.579	57
22.612	58
22.645	67
22.678	72
22.711	72
22.744	61
22.777	81
22.81	79
22.843	109
22.876	119
22.909	180
22.942	252
22.975	341
23.008	333
23.041	209
23.074	150
23.107	80
23.14	80
23.173	54
23.206	54
23.239	69
23.272	74
23.305	71
23.338	58
23.371	56
23.404	71
23.437	56
23.47	58
23.503	53
23.536	53
23.569	54
23.602	62
23.635	57
23.668	59
23.701	65
23.734	59
23.767	53
23.8	70
23.833	73
23.866	66
23.899	55
23.932	64
23.965	62
23.998	59
24.031	58
24.064	58
24.097	62
24.13	53
24.163	60
24.196	57
24.229	55
24.262	59
24.295	67
24.328	66
24.361	72
24.394	92
24.427	95
24.46	124
24.493	132
24.526	122
24.559	95
24.592	61
24.625	58
24.658	55
24.691	62
24.724	64
24.757	59
24.79	61
24.823	68
24.856	64
24.889	53
24.922	42
24.955	52
24.988	49
25	58
25.02	63
25.04	65
25.06	68
25.08	72
25.1	67
25.12	78
25.14	72
25.16	75
25.18	69
25.2	57
25.22	60
25.24	62
25.26	53
25.28	59
25.3	58
25.32	52
25.34	56
25.36	46
25.38	76
25.4	70
25.42	57
25.44	47
25.46	52
25.48	61
25.5	62
25.52	49
25.54	63
25.56	62
25.58	42
25.6	52
25.62	55
25.64	40
25.66	55
25.68	45
25.7	48
25.72	52
25.74	55
25.76	61
25.78	66
25.8	47
25.82	54
25.84	55
25.86	49
25.88	53
25.9	63
25.92	59
25.94	62
25.96	84
25.98	98
26	84
26.02	93
26.04	100
26.06	87
26.08	67
26.1	57
26.12	63
26.14	68
26.16	72
26.18	62
26.2	43
26.22	41
26.24	51
26.26	51
26.28	53
26.3	58
26.32	54
26.34	44
26.36	43
26.38	53
26.4	49
26.42	50
26.44	57
26.46	59
26.48	50
26.5	47
26.52	50
26.54	52
26.56	53
26.58	47
26.6	58
26.62	49
26.64	49
26.66	38
26.68	40
26.7	47
26.72	60
26.74	52
26.76	56
26.78	41
26.8	58
26.82	52
26.84	58
26.86	42
26.88	60
26.9	57
26.92	66
26.94	77
26.96	78
26.98	70
27	65
27.02	59
27.04	50
27.06	75
27.08	68
27.1	81
27.12	84
27.14	93
27.16	87
27.18	101
27.2	99
27.22	82
27.24	68
27.26	65
27.28	57
27.3	49
27.32	67
27.34	62
27.36	53
27.38	73
27.4	53
27.42	53
27.44	51
27.46	67
27.48	60
27.5	63
27.52	68
27.54	58
27.56	78
27.58	41
27.6	44
27.62	61
27.64	55
27.66	53
27.68	46
27.7	58
27.72	54
27.74	55
27.76	39
27.78	56
27.8	55
27.82	53
27.84	51
27.86	46
27.88	42
27.9	47
27.92	59
27.94	61
27.96	63
27.98	68
28	73
28.02	62
28.04	76
28.06	76
28.08	75
28.1	65
28.12	63
28.14	54
28.16	64
28.18	53
28.2	60
28.22	57
28.24	53
28.26	56
28.28	53
28.3	69
28.32	69
28.34	57
28.36	52
28.38	48
28.4	62
28.42	60
28.44	47
28.46	62
28.48	56
28.5	41
28.52	53
28.54	55
28.56	41
28.58	56
28.6	48
28.62	48
28.64	55
28.66	61
28.68	61
28.7	60
28.72	43
28.74	58
28.76	54
28.78	50
28.8	58
28.82	62
28.84	58
28.86	65
28.88	84
28.9	93
28.92	84
28.94	97
28.96	98
28.98	83
29	65
29.02	57
29.04	62
29.06	62
29.08	71
29.1	57
29.12	46
29.14	47
29.16	50
29.18	39
29.2	49
29.22	61
29.24	57
29.26	55
29.28	43
29.3	60
29.32	53
29.34	53
29.36	45
29.38	63
29.4	40
29.42	47
29.44	58
29.46	54
29.48	51
29.5	46
29.52	62
29.54	50
29.56	57
29.58	40
29.6	59
29.62	56
29.64	61
29.66	77
29.68	77
29.7	69
29.72	62
29.74	57
29.76	48
29.78	39
29.8	58
29.82	54
29.84	62
29.86	75
29.88	83
29.9	65
29.92	62
29.94	56
29.96	52
29.98	76
30	69
30.02	82
30.04	82
30.06	90
30.08	87
30.1	97
30.12	99
30.14	77
30.16	66
30.18	67
30.2	55
30.22	44
30.24	67
30.26	60
30.28	54
30.3	74
30.32	52
30.34	52
30.36	56
30.38	69
30.4	63
30.42	64
30.44	68
30.46	56
30.48	50
30.5	66
30.52	65
30.54	60
30.56	66
30.58	54
30.6	72
30.62	69
30.64	60
30.66	72
30.68	65
30.7	52
30.72	54
30.74	52
30.76	50
30.78	46
30.8	48
30.82	52
30.84	46
30.86	44
30.88	44
30.9	46
30.92	50
30.94	52
30.96	57
30.98	58
31	75
31.02	83
31.04	65
31.06	58
31.08	74
31.1	90
31.12	86
31.14	71
31.16	61
31.18	62
31.2	57
31.22	49
31.24	49
31.26	166
31.28	183
31.3	196
31.32	220
31.34	264
31.36	357
31.38	465
31.4	639
31.42	959
31.44	1318
31.46	1867
31.48	2379
31.5	2193
31.52	1657
31.54	1550
31.56	1725
31.58	1532
31.6	915
31.62	569
31.64	519
31.66	450
31.68	345
31.7	222
31.72	170
31.74	146
31.76	135
31.78	150
31.8	156
31.82	147
31.84	146
31.86	127
31.88	133
31.9	128
31.92	115
31.94	126
31.96	134
31.98	119
32	116
32.02	127
32.04	138
32.06	132
32.08	141
32.1	141
32.12	117
32.14	137
32.16	127
32.18	130
32.2	120
32.22	127
32.24	120
32.26	118
32.28	135
32.3	126
32.32	128
32.34	126
32.36	123
32.38	127
32.4	125
32.42	130
32.44	124
32.46	117
32.48	123
32.5	127
32.52	145
32.54	157
32.56	155
32.58	151
32.6	170
32.62	195
32.64	182
32.66	176
32.68	165
32.7	168
32.72	169
32.74	170
32.76	148
32.78	156
32.8	180
32.82	222
32.84	219
32.86	252
32.88	385
32.9	522
32.92	823
32.94	1238
32.96	1604
32.98	1477
33	1059
33.02	882
33.04	917
33.06	799
33.08	530
33.1	302
33.12	222
33.14	193
33.16	171
33.18	170
33.2	271
33.22	156
33.24	180
33.26	189
33.28	206
33.3	234
33.32	287
33.34	223
33.36	185
33.38	151
33.4	138
33.42	140
33.44	162
33.46	111
33.48	119
33.5	125
33.52	163
33.54	185
33.56	151
33.58	145
33.6	127
33.62	139
33.64	117
33.66	129
33.68	115
33.7	106
33.72	112
33.74	110
33.76	107
33.78	102
33.8	95
33.82	99
33.84	114
33.86	119
33.88	123
33.9	124
33.92	127
33.94	116
33.96	110
33.98	116
34	115
34.02	110
34.04	98
34.06	98
34.08	97
34.1	119
34.12	115
34.14	120
34.16	125
34.18	117
34.2	110
34.22	116
34.24	112
34.26	107
34.28	99
34.3	95
34.32	97
34.34	119
34.36	116
34.38	120
34.4	124
34.42	107
34.44	131
34.46	119
34.48	104
34.5	100
34.52	104
34.54	120
34.56	98
34.58	101
34.6	102
34.62	95
34.64	108
34.66	96
34.68	101
34.7	109
34.72	80
34.74	97
34.76	105
34.78	92
34.8	89
34.82	104
34.84	119
34.86	106
34.88	103
34.9	103
34.92	106
34.94	88
34.96	92
34.98	114
35	103
35.02	87
35.04	91
35.06	111
35.08	116
35.1	100
35.12	109
35.14	96
35.16	101
35.18	91
35.2	113
35.22	97
35.24	115
35.26	96
35.28	100
35.3	102
35.32	106
35.34	99
35.36	98
35.38	115
35.4	102
35.42	117
35.44	117
35.46	107
35.48	122
35.5	111
35.52	106
35.54	101
35.56	91
35.58	100
35.6	99
35.62	123
35.64	119
35.66	123
35.68	121
35.7	120
35.72	125
35.74	120
35.76	127
35.78	119
35.8	160
35.82	124
35.84	119
35.86	122
35.88	125
35.9	129
35.92	125
35.94	106
35.96	116
35.98	114
36	104
36.02	93
36.04	83
36.06	113
36.08	96
36.1	92
36.12	80
36.14	99
36.16	100
36.18	101
36.2	117
36.22	102
36.24	111
36.26	93
36.28	104
36.3	91
36.32	79
36.34	78
36.36	88
36.38	88
36.4	80
36.42	68
36.44	105
36.46	84
36.48	92
36.5	84
36.52	84
36.54	78
36.56	93
36.58	86
36.6	92
36.62	92
36.64	93
36.66	89
36.68	84
36.7	99
36.72	102
36.74	89
36.76	89
36.78	96
36.8	100
36.82	93
36.84	89
36.86	97
36.88	90
36.9	83
36.92	95
36.94	92
36.96	99
36.98	90
37	90
37.02	101
37.04	102
37.06	90
37.08	89
37.1	100
37.12	99
37.14	87
37.16	87
37.18	98
37.2	91
37.22	85
37.24	92
37.26	91
37.28	96
37.3	89
37.32	88
37.34	97
37.36	104
37.38	88
37.4	89
37.42	100
37.44	100
37.46	91
37.48	86
37.5	98
37.52	95
37.54	100
37.56	91
37.58	105
37.6	101
37.62	81
37.64	86
37.66	80
37.68	91
37.7	81
37.72	88
37.74	74
37.76	79
37.78	80
37.8	85
37.82	74
37.84	67
37.86	103
37.88	80
37.9	87
37.92	89
37.94	75
37.96	72
37.98	91
38	74
38.02	86
38.04	84
38.06	70
38.08	81
38.1	63
38.12	86
38.14	76
38.16	76
38.18	83
38.2	70
38.22	79
38.24	90
38.26	73
38.28	86
38.3	84
38.32	83
38.34	85
38.36	89
38.38	83
38.4	79
38.42	83
38.44	87
38.46	75
38.48	75
38.5	91
38.52	90
38.54	79
38.56	83
38.58	100
38.6	76
38.62	83
38.64	84
38.66	94
38.68	96
38.7	95
38.72	97
38.74	85
38.76	84
38.78	89
38.8	82
38.82	77
38.84	76
38.86	89
38.88	85
38.9	94
38.92	98
38.94	81
38.96	100
38.98	100
39	107
39.02	109
39.04	156
39.06	207
39.08	274
39.1	354
39.12	356
39.14	295
39.16	190
39.18	209
39.2	213
39.22	217
39.24	190
39.26	126
39.28	96
39.3	87
39.32	90
39.34	85
39.36	40
39.38	43
39.4	45
39.42	50
39.44	49
39.46	52
39.48	42
39.5	41
39.52	48
39.54	47
39.56	45
39.58	56
39.6	46
39.62	44
39.64	48
39.66	108
39.68	106
39.7	112
39.72	105
39.74	107
39.76	93
39.78	82
39.8	78
39.82	86
39.84	80
39.86	80
39.88	84
39.9	77
39.92	91
39.94	72
39.96	88
39.98	78
40	72
40.02	78
40.04	70
40.06	72
40.08	71
40.1	91
40.12	83
40.14	89
40.16	86
40.18	80
40.2	70
40.22	76
40.24	78
40.26	75
40.28	75
40.3	71
40.32	68
40.34	74
40.36	62
40.38	81
40.4	73
40.42	75
40.44	70
40.46	77
40.48	71
40.5	83
40.52	86
40.54	81
40.56	77
40.58	92
40.6	84
40.62	89
40.64	64
40.66	74
40.68	81
40.7	99
40.72	97
40.74	106
40.76	144
40.78	197
40.8	203
40.82	188
40.84	133
40.86	133
40.88	121
40.9	146
40.92	137
40.94	109
40.96	89
40.98	74
41	88
41.02	102
41.04	76
41.06	90
41.08	73
41.1	83
41.12	80
41.14	89
41.16	117
41.18	121
41.2	147
41.22	159
41.24	226
41.26	194
41.28	143
41.3	149
41.32	123
41.34	146
41.36	125
41.38	95
41.4	109
41.42	77
41.44	78
41.46	97
41.48	86
41.5	76
41.52	76
41.54	71
41.56	74
41.58	83
41.6	71
41.62	73
41.64	71
41.66	71
41.68	82
41.7	80
41.72	61
41.74	51
41.76	64
41.78	65
41.8	66
41.82	74
41.84	67
41.86	74
41.88	68
41.9	76
41.92	75
41.94	75
41.96	78
41.98	82
42	73
42.02	61
42.04	77
42.06	75
42.08	68
42.1	72
42.12	68
42.14	71
42.16	79
42.18	85
42.2	67
42.22	83
42.24	75
42.26	84
42.28	75
42.3	66
42.32	86
42.34	67
42.36	70
42.38	70
42.4	68
42.42	66
42.44	72
42.46	68
42.48	73
42.5	67
42.52	72
42.54	70
42.56	66
42.58	75
42.6	67
42.62	66
42.64	57
42.66	65
42.68	74
42.7	68
42.72	73
42.74	93
42.76	98
42.78	92
42.8	90
42.82	101
42.84	80
42.86	80
42.88	89
42.9	83
42.92	90
42.94	77
42.96	78
42.98	78
43	81
43.02	85
43.04	79
43.06	80
43.08	83
43.1	78
43.12	67
43.14	60
43.16	79
43.18	85
43.2	84
43.22	76
43.24	92
43.26	91
43.28	96
43.3	101
43.32	86
43.34	92
43.36	92
43.38	98
43.4	96
43.42	80
43.44	86
43.46	91
43.48	86
43.5	79
43.52	82
43.54	80
43.56	79
43.58	64
43.6	71
43.62	74
43.64	72
43.66	77
43.68	70
43.7	69
43.72	72
43.74	75
43.76	69
43.78	75
43.8	76
43.82	67
43.84	75
43.86	82
43.88	72
43.9	77
43.92	76
43.94	67
43.96	74
43.98	69
44	65
44.02	66
44.04	74
44.06	77
44.08	64
44.1	66
44.12	62
44.14	56
44.16	62
44.18	65
44.2	71
44.22	79
44.24	70
44.26	69
44.28	71
44.3	68
44.32	71
44.34	60
44.36	65
44.38	69
44.4	73
44.42	76
44.44	61
44.46	76
44.48	71
44.5	63
44.52	65
44.54	74
44.56	69
44.58	70
44.6	71
44.62	72
44.64	65
44.66	59
44.68	76
44.7	76
44.72	76
44.74	73
44.76	68
44.78	63
44.8	73
44.82	68
44.84	70
44.86	78
44.88	76
44.9	67
44.92	78
44.94	83
44.96	71
44.98	78
45	85
45.02	93
45.04	79
45.06	71
45.08	70
45.1	81
45.12	91
45.14	97
45.16	103
45.18	138
45.2	177
45.22	251
45.24	308
45.26	299
45.28	246
45.3	169
45.32	151
45.34	190
45.36	211
45.38	188
45.4	156
45.42	118
45.44	108
45.46	102
45.48	113
45.5	109
45.52	92
45.54	93
45.56	89
45.58	98
45.6	103
45.62	127
45.64	161
45.66	223
45.68	285
45.7	272
45.72	227
45.74	179
45.76	143
45.78	152
45.8	173
45.82	159
45.84	138
45.86	105
45.88	82
45.9	71
45.92	75
45.94	65
45.96	73
45.98	70
46	81
46.02	87
46.04	65
46.06	72
46.08	71
46.1	63
46.12	66
46.14	72
46.16	67
46.18	71
46.2	75
46.22	77
46.24	66
46.26	67
46.28	76
46.3	63
46.32	68
46.34	63
46.36	64
46.38	70
46.4	79
46.42	72
46.44	62
46.46	75
46.48	75
46.5	66
46.52	69
46.54	72
46.56	62
46.58	83
46.6	76
46.62	62
46.64	67
46.66	68
46.68	65
46.7	72
46.72	78
46.74	78
46.76	66
46.78	71
46.8	75
46.82	78
46.84	84
46.86	81
46.88	71
46.9	74
46.92	77
46.94	74
46.96	69
46.98	85
47	92
47.02	98
47.04	123
47.06	210
47.08	251
47.1	192
47.12	133
47.14	156
47.16	159
47.18	104
47.2	190
47.22	198
47.24	254
47.26	321
47.28	361
47.3	366
47.32	302
47.34	202
47.36	155
47.38	150
47.4	170
47.42	188
47.44	187
47.46	143
47.48	109
47.5	88
47.52	94
47.54	94
47.56	77
47.58	84
47.6	83
47.62	73
47.64	76
47.66	68
47.68	68
47.7	83
47.72	87
47.74	75
47.76	74
47.78	78
47.8	71
47.82	82
47.84	73
47.86	77
47.88	75
47.9	77
47.92	67
47.94	63
47.96	70
47.98	62
48	60
48.02	64
48.04	70
48.06	68
48.08	62
48.1	63
48.12	73
48.14	64
48.16	69
48.18	58
48.2	68
48.22	70
48.24	59
48.26	64
48.28	61
48.3	61
48.32	59
48.34	61
48.36	63
48.38	65
48.4	60
48.42	66
48.44	58
48.46	55
48.48	56
48.5	65
48.52	77
48.54	72
48.56	77
48.58	72
48.6	73
48.62	72
48.64	73
48.66	76
48.68	67
48.7	62
48.72	63
48.74	67
48.76	72
48.78	64
48.8	63
48.82	71
48.84	73
48.86	69
48.88	75
48.9	71
48.92	67
48.94	69
48.96	78
48.98	85
49	85
49.02	89
49.04	89
49.06	90
49.08	100
49.1	122
49.12	151
49.14	158
49.16	152
49.18	126
49.2	101
49.22	96
49.24	108
49.26	121
49.28	132
49.3	115
49.32	93
49.34	77
49.36	60
49.38	56
49.4	58
49.42	69
49.44	71
49.46	67
49.48	73
49.5	70
49.52	67
49.54	60
49.56	55
49.58	61
49.6	65
49.62	66
49.64	61
49.66	71
49.68	67
49.7	63
49.72	68
49.74	61
49.76	54
49.78	59
49.8	65
49.82	67
49.84	71
49.86	68
49.88	59
49.9	71
49.92	66
49.94	67
49.96	68
49.98	55
50	63
50.02	67
50.04	66
50.06	62
50.08	63
50.1	70
50.12	69
50.14	59
50.16	61
50.18	65
50.2	73
50.22	83
50.24	67
50.26	59
50.28	56
50.3	56
50.32	58
50.34	67
50.36	71
50.38	67
50.4	63
50.42	69
50.44	68
50.46	65
50.48	78
50.5	93
50.52	126
50.54	134
50.56	119
50.58	119
50.6	108
50.62	92
50.64	83
50.66	102
50.68	92
50.7	80
50.72	86
50.74	83
50.76	72
50.78	78
50.8	62
50.82	75
50.84	86
50.86	88
50.88	106
50.9	140
50.92	182
50.94	191
50.96	182
50.98	137
51	107
51.02	106
51.04	105
51.06	118
51.08	128
51.1	121
51.12	101
51.14	85
51.16	67
51.18	68
51.2	69
51.22	70
51.24	66
51.26	69
51.28	75
51.3	82
51.32	86
51.34	84
51.36	83
51.38	106
51.4	123
51.42	110
51.44	107
51.46	98
51.48	78
51.5	74
51.52	84
51.54	88
51.56	89
51.58	80
51.6	79
51.62	85
51.64	83
51.66	83
51.68	96
51.7	106
51.72	103
51.74	96
51.76	92
51.78	81
51.8	71
51.82	92
51.84	96
51.86	102
51.88	98
51.9	92
51.92	88
51.94	101
51.96	114
51.98	137
52	148
52.02	128
52.04	102
52.06	87
52.08	88
52.1	84
52.12	81
52.14	87
52.16	85
52.18	85
52.2	73
52.22	73
52.24	75
52.26	85
52.28	83
52.3	99
52.32	105
52.34	103
52.36	100
52.38	100
52.4	97
52.42	92
52.44	93
52.46	89
52.48	83
52.5	78
52.52	67
52.54	72
52.56	76
52.58	71
52.6	65
52.62	63
52.64	64
52.66	63
52.68	59
52.7	65
52.72	56
52.74	65
52.76	75
52.78	69
52.8	58
52.82	65
[truncated: 1,563 more rows]
