# Supplementary material for: Extraction of alumina from alumina rich coal gangue by a hydro-chemical process
Source: R Soc Open Sci. 2020 Apr 29;7(4):192132. doi: 10.1098/rsos.192132 (PMC7211850; doi:10.1098/rsos.192132)
Supplement: Supplementary material [file rsos192132supp1.zip › electronic supplementary material/original source data/XRD data of ARCG residue obtained at different alkali to gangue ratio/XRD data of alkali to gangue ratio of 7.0.csv]

pos.[��2Th]	Iobs [cts]
4.99	185
5.023	174
5.056	187
5.089	194
5.122	165
5.155	158
5.188	160
5.221	164
5.254	181
5.287	173
5.32	179
5.353	192
5.386	163
5.419	160
5.452	168
5.485	159
5.518	172
5.551	171
5.584	169
5.617	151
5.65	148
5.683	182
5.716	173
5.749	186
5.782	197
5.815	162
5.848	159
5.881	174
5.914	165
5.947	163
5.98	173
6.013	160
6.046	154
6.079	148
6.112	173
6.145	133
6.178	131
6.211	145
6.244	149
6.277	156
6.31	173
6.343	178
6.376	186
6.409	196
6.442	165
6.475	154
6.508	173
6.541	163
6.574	166
6.607	169
6.64	162
6.673	147
6.706	145
6.739	177
6.772	144
6.805	121
6.838	127
6.871	135
6.904	150
6.937	129
6.97	132
7.003	132
7.036	147
7.069	135
7.102	139
7.135	127
7.168	120
7.201	112
7.234	146
7.267	130
7.3	133
7.333	110
7.366	137
7.399	143
7.432	136
7.465	135
7.498	114
7.531	114
7.564	126
7.597	124
7.63	117
7.663	117
7.696	115
7.729	141
7.762	122
7.795	117
7.828	116
7.861	102
7.894	123
7.927	109
7.96	123
7.993	116
8.026	122
8.059	103
8.092	110
8.125	104
8.158	130
8.191	125
8.224	132
8.257	121
8.29	115
8.323	120
8.356	119
8.389	118
8.422	122
8.455	109
8.488	128
8.521	131
8.554	123
8.587	136
8.62	122
8.653	118
8.686	113
8.719	111
8.752	106
8.785	113
8.818	117
8.851	109
8.884	117
8.917	115
8.95	115
8.983	114
9.016	123
9.049	129
9.082	123
9.115	123
9.148	117
9.181	120
9.214	118
9.247	122
9.28	107
9.313	109
9.346	86
9.379	99
9.412	120
9.445	117
9.478	119
9.511	105
9.544	111
9.577	114
9.61	114
9.643	108
9.676	100
9.709	124
9.742	110
9.775	108
9.808	111
9.841	114
9.874	111
9.907	108
9.94	111
9.973	113
10.006	116
10.039	127
10.072	103
10.105	105
10.138	106
10.171	119
10.204	112
10.237	103
10.27	106
10.303	105
10.336	88
10.369	103
10.402	98
10.435	114
10.468	113
10.501	111
10.534	104
10.567	121
10.6	114
10.633	116
10.666	104
10.699	123
10.732	103
10.765	103
10.798	100
10.831	115
10.864	137
10.897	110
10.93	89
10.963	111
10.996	106
11.029	108
11.062	119
11.095	99
11.128	108
11.161	115
11.194	93
11.227	94
11.26	103
11.293	107
11.326	106
11.359	110
11.392	112
11.425	97
11.458	111
11.491	119
11.524	107
11.557	100
11.59	98
11.623	103
11.656	105
11.689	113
11.722	88
11.755	95
11.788	93
11.821	91
11.854	95
11.887	108
11.92	108
11.953	114
11.986	103
12.019	99
12.052	109
12.085	109
12.118	111
12.151	105
12.184	106
12.217	94
12.25	99
12.283	101
12.316	108
12.349	97
12.382	93
12.415	99
12.448	99
12.481	130
12.514	95
12.547	91
12.58	98
12.613	84
12.646	100
12.679	90
12.712	116
12.745	92
12.778	122
12.811	90
12.844	100
12.877	104
12.91	94
12.943	91
12.976	99
13.009	95
13.042	82
13.075	100
13.108	85
13.141	86
13.174	90
13.207	84
13.24	92
13.273	104
13.306	89
13.339	87
13.372	81
13.405	79
13.438	110
13.471	94
13.504	91
13.537	94
13.57	96
13.603	94
13.636	85
13.669	95
13.702	104
13.735	103
13.768	96
13.801	87
13.834	85
13.867	84
13.9	88
13.933	102
13.966	107
13.999	116
14.032	133
14.065	137
14.098	122
14.131	110
14.164	98
14.197	96
14.23	86
14.263	84
14.296	103
14.329	101
14.362	95
14.395	88
14.428	82
14.461	76
14.494	81
14.527	75
14.56	92
14.593	97
14.626	78
14.659	81
14.692	91
14.725	85
14.758	75
14.791	80
14.824	87
14.857	92
14.89	76
14.923	82
14.956	73
14.989	91
15.022	89
15.055	80
15.088	81
15.121	94
15.154	84
15.187	86
15.22	72
15.253	72
15.286	87
15.319	79
15.352	82
15.385	68
15.418	86
15.451	96
15.484	80
15.517	93
15.55	88
15.583	73
15.616	90
15.649	90
15.682	80
15.715	75
15.748	72
15.781	73
15.814	72
15.847	82
15.88	81
15.913	76
15.946	81
15.979	68
16.012	83
16.045	93
16.078	91
16.111	78
16.144	72
16.177	68
16.21	76
16.243	83
16.276	72
16.309	86
16.342	85
16.375	79
16.408	72
16.441	81
16.474	71
16.507	76
16.54	81
16.573	79
16.606	76
16.639	85
16.672	76
16.705	69
16.738	65
16.771	78
16.804	81
16.837	61
16.87	68
16.903	63
16.936	70
16.969	82
17.002	82
17.035	80
17.068	79
17.101	79
17.134	89
17.167	82
17.2	86
17.233	95
17.266	104
17.299	127
17.332	156
17.365	165
17.398	175
17.431	147
17.464	107
17.497	78
17.53	84
17.563	96
17.596	76
17.629	69
17.662	77
17.695	89
17.728	77
17.761	95
17.794	71
17.827	92
17.86	70
17.893	80
17.926	93
17.959	86
17.992	108
18.025	126
18.058	137
18.091	127
18.124	118
18.157	120
18.19	117
18.223	109
18.256	114
18.289	128
18.322	178
18.355	251
18.388	274
18.421	203
18.454	126
18.487	82
18.52	81
18.553	90
18.586	76
18.619	76
18.652	77
18.685	78
18.718	71
18.751	76
18.784	82
18.817	75
18.85	78
18.883	82
18.916	72
18.949	65
18.982	59
19.015	63
19.048	80
19.081	81
19.114	87
19.147	97
19.18	112
19.213	107
19.246	83
19.279	69
19.312	76
19.345	76
19.378	75
19.411	59
19.444	62
19.477	57
19.51	60
19.543	77
19.576	80
19.609	88
19.642	83
19.675	60
19.708	56
19.741	68
19.774	63
19.807	63
19.84	82
19.873	75
19.906	89
19.939	92
19.972	85
20.005	93
20.038	87
20.071	105
20.104	98
20.137	110
20.17	105
20.203	79
20.236	75
20.269	77
20.302	69
20.335	70
20.368	74
20.401	85
20.434	63
20.467	67
20.5	60
20.533	64
20.566	56
20.599	61
20.632	76
20.665	55
20.698	49
20.731	61
20.764	65
20.797	69
20.83	50
20.863	65
20.896	68
20.929	74
20.962	83
20.995	81
21.028	74
21.061	74
21.094	74
21.127	88
21.16	81
21.193	98
21.226	116
21.259	114
21.292	107
21.325	90
21.358	73
21.391	74
21.424	60
21.457	52
21.49	61
21.523	52
21.556	57
21.589	55
21.622	53
21.655	59
21.688	73
21.721	60
21.754	54
21.787	65
21.82	71
21.853	69
21.886	70
21.919	60
21.952	64
21.985	80
22.018	87
22.051	88
22.084	103
22.117	106
22.15	106
22.183	110
22.216	116
22.249	154
22.282	221
22.315	243
22.348	170
22.381	138
22.414	96
22.447	73
22.48	74
22.513	66
22.546	57
22.579	59
22.612	66
22.645	73
22.678	81
22.711	79
22.744	68
22.777	88
22.81	85
22.843	118
22.876	123
22.909	184
22.942	253
22.975	350
23.008	344
23.041	211
23.074	156
23.107	87
23.14	88
23.173	64
23.206	60
23.239	76
23.272	77
23.305	80
23.338	62
23.371	61
23.404	82
23.437	63
23.47	63
23.503	59
23.536	59
23.569	62
23.602	64
23.635	63
23.668	65
23.701	75
23.734	72
23.767	58
23.8	79
23.833	76
23.866	73
23.899	62
23.932	70
23.965	71
23.998	65
24.031	67
24.064	69
24.097	67
24.13	62
24.163	68
24.196	63
24.229	66
24.262	69
24.295	79
24.328	78
24.361	74
24.394	103
24.427	102
24.46	128
24.493	142
24.526	129
24.559	102
24.592	64
24.625	68
24.658	61
24.691	73
24.724	71
24.757	69
24.79	66
24.823	74
24.856	72
24.889	57
24.922	50
24.955	59
24.988	55
25	65
25.02	70
25.04	67
25.06	75
25.08	83
25.1	77
25.12	89
25.14	77
25.16	82
25.18	76
25.2	63
25.22	62
25.24	69
25.26	64
25.28	66
25.3	63
25.32	58
25.34	66
25.36	54
25.38	78
25.4	77
25.42	65
25.44	56
25.46	63
25.48	67
25.5	64
25.52	57
25.54	72
25.56	66
25.58	49
25.6	52
25.62	65
25.64	49
25.66	63
25.68	56
25.7	54
25.72	59
25.74	64
25.76	66
25.78	71
25.8	57
25.82	59
25.84	62
25.86	55
25.88	64
25.9	69
25.92	65
25.94	68
25.96	87
25.98	105
26	89
26.02	102
26.04	104
26.06	96
26.08	73
26.1	66
26.12	69
26.14	73
26.16	76
26.18	63
26.2	50
26.22	52
26.24	59
26.26	53
26.28	61
26.3	61
26.32	64
26.34	53
26.36	53
26.38	58
26.4	54
26.42	59
26.44	68
26.46	63
26.48	61
26.5	55
26.52	56
26.54	57
26.56	60
26.58	56
26.6	62
26.62	57
26.64	60
26.66	46
26.68	51
26.7	57
26.72	68
26.74	57
26.76	66
26.78	47
26.8	68
26.82	58
26.84	69
26.86	46
26.88	69
26.9	61
26.92	75
26.94	84
26.96	89
26.98	79
27	69
27.02	67
27.04	57
27.06	85
27.08	79
27.1	88
27.12	89
27.14	101
27.16	96
27.18	106
27.2	108
27.22	85
27.24	75
27.26	68
27.28	67
27.3	55
27.32	73
27.34	72
27.36	61
27.38	81
27.4	62
27.42	62
27.44	56
27.46	77
27.48	70
27.5	73
27.52	76
27.54	63
27.56	88
27.58	45
27.6	51
27.62	68
27.64	63
27.66	59
27.68	52
27.7	61
27.72	60
27.74	62
27.76	45
27.78	57
27.8	62
27.82	59
27.84	60
27.86	51
27.88	50
27.9	53
27.92	66
27.94	69
27.96	69
27.98	71
28	78
28.02	71
28.04	82
28.06	77
28.08	78
28.1	72
28.12	71
28.14	61
28.16	69
28.18	61
28.2	64
28.22	65
28.24	57
28.26	60
28.28	56
28.3	76
28.32	72
28.34	64
28.36	55
28.38	50
28.4	68
28.42	71
28.44	53
28.46	71
28.48	63
28.5	47
28.52	56
28.54	61
28.56	46
28.58	67
28.6	56
28.62	59
28.64	62
28.66	72
28.68	70
28.7	70
28.72	48
28.74	63
28.76	64
28.78	59
28.8	65
28.82	69
28.84	64
28.86	72
28.88	90
28.9	101
28.92	87
28.94	101
28.96	100
28.98	91
29	71
29.02	62
29.04	69
29.06	69
29.08	75
29.1	64
29.12	49
29.14	54
29.16	58
29.18	47
29.2	49
29.22	69
29.24	62
29.26	59
29.28	48
29.3	68
29.32	62
29.34	57
29.36	57
29.38	75
29.4	47
29.42	53
29.44	60
29.46	62
29.48	60
29.5	48
29.52	72
29.54	58
29.56	61
29.58	47
29.6	62
29.62	64
29.64	68
29.66	85
29.68	83
29.7	73
29.72	68
29.74	67
29.76	57
29.78	43
29.8	66
29.82	62
29.84	68
29.86	76
29.88	86
29.9	72
29.92	67
29.94	66
29.96	60
29.98	85
30	73
30.02	91
30.04	91
30.06	93
30.08	92
30.1	101
30.12	104
30.14	87
30.16	69
30.18	79
30.2	60
30.22	49
30.24	75
30.26	65
30.28	58
30.3	76
30.32	57
30.34	57
30.36	67
30.38	75
30.4	70
30.42	66
30.44	76
30.46	66
30.48	54
30.5	71
30.52	74
30.54	63
30.56	74
30.58	58
30.6	77
30.62	78
30.64	68
30.66	75
30.68	71
30.7	54
30.72	60
30.74	55
30.76	54
30.78	55
30.8	57
30.82	58
30.84	50
30.86	44
30.88	49
30.9	51
30.92	56
30.94	59
30.96	64
30.98	67
31	87
31.02	91
31.04	70
31.06	67
31.08	81
31.1	101
31.12	93
31.14	77
31.16	66
31.18	69
31.2	63
31.22	54
31.24	61
31.26	172
31.28	189
31.3	203
31.32	230
31.34	268
31.36	360
31.38	472
31.4	644
31.42	966
31.44	1325
31.46	1876
31.48	2385
31.5	2196
31.52	1665
31.54	1558
31.56	1730
31.58	1535
31.6	918
31.62	575
31.64	526
31.66	457
31.68	353
31.7	227
31.72	173
31.74	155
31.76	143
31.78	151
31.8	164
31.82	156
31.84	152
31.86	137
31.88	136
31.9	138
31.92	126
31.94	134
31.96	140
31.98	126
32	122
32.02	133
32.04	144
32.06	140
32.08	143
32.1	148
32.12	124
32.14	145
32.16	134
32.18	135
32.2	126
32.22	136
32.24	124
32.26	125
32.28	139
32.3	132
32.32	136
32.34	132
32.36	132
32.38	136
32.4	128
32.42	140
32.44	131
32.46	121
32.48	134
32.5	133
32.52	155
32.54	164
32.56	161
32.58	158
32.6	179
32.62	197
32.64	184
32.66	181
32.68	174
32.7	178
32.72	175
32.74	175
32.76	159
32.78	164
32.8	186
32.82	227
32.84	221
32.86	261
32.88	388
32.9	528
32.92	829
32.94	1248
32.96	1611
32.98	1484
33	1065
33.02	887
33.04	920
33.06	807
33.08	539
33.1	308
33.12	230
33.14	195
33.16	182
33.18	175
33.2	274
33.22	160
33.24	186
33.26	197
33.28	212
33.3	244
33.32	292
33.34	230
33.36	190
33.38	163
33.4	146
33.42	147
33.44	172
33.46	118
33.48	120
33.5	131
33.52	168
33.54	188
33.56	157
33.58	155
33.6	134
33.62	144
33.64	122
33.66	138
33.68	120
33.7	111
33.72	120
33.74	114
33.76	114
33.78	105
33.8	102
33.82	101
33.84	123
33.86	129
33.88	129
33.9	126
33.92	136
33.94	125
33.96	118
33.98	118
34	122
34.02	118
34.04	104
34.06	105
34.08	100
34.1	131
34.12	124
34.14	122
34.16	129
34.18	121
34.2	114
34.22	122
34.24	120
34.26	110
34.28	101
34.3	97
34.32	106
34.34	121
34.36	123
34.38	128
34.4	134
34.42	112
34.44	137
34.46	126
34.48	111
34.5	109
34.52	108
34.54	127
34.56	106
34.58	107
34.6	109
34.62	104
34.64	112
34.66	101
34.68	107
34.7	111
34.72	88
34.74	102
34.76	108
34.78	99
34.8	97
34.82	110
34.84	123
34.86	108
34.88	114
34.9	111
34.92	119
34.94	97
34.96	95
34.98	120
35	111
35.02	94
35.04	97
35.06	117
35.08	122
35.1	108
35.12	120
35.14	96
35.16	112
35.18	96
35.2	124
35.22	107
35.24	118
35.26	106
35.28	103
35.3	106
35.32	111
35.34	104
35.36	106
35.38	120
35.4	112
35.42	118
35.44	120
35.46	115
35.48	125
35.5	118
35.52	112
35.54	102
35.56	94
35.58	101
35.6	103
35.62	127
35.64	126
35.66	130
35.68	127
35.7	129
35.72	133
35.74	125
35.76	135
35.78	127
35.8	167
35.82	133
35.84	124
35.86	125
35.88	132
35.9	138
35.92	129
35.94	112
35.96	121
35.98	124
36	106
36.02	102
36.04	89
36.06	118
36.08	99
36.1	97
36.12	92
36.14	105
36.16	108
36.18	108
36.2	121
36.22	107
36.24	115
36.26	101
36.28	114
36.3	99
36.32	84
36.34	84
36.36	93
36.38	92
36.4	84
36.42	78
36.44	115
36.46	88
36.48	96
36.5	90
36.52	92
36.54	82
36.56	99
36.58	95
36.6	98
36.62	96
36.64	95
36.66	95
36.68	91
36.7	103
36.72	110
36.74	96
36.76	97
36.78	102
36.8	107
36.82	100
36.84	94
36.86	106
36.88	98
36.9	92
36.92	104
36.94	100
36.96	106
36.98	99
37	95
37.02	106
37.04	105
37.06	98
37.08	94
37.1	108
37.12	104
37.14	93
37.16	94
37.18	103
37.2	96
37.22	94
37.24	100
37.26	92
37.28	101
37.3	96
37.32	92
37.34	106
37.36	106
37.38	91
37.4	94
37.42	108
37.44	104
37.46	96
37.48	93
37.5	104
37.52	101
37.54	102
37.56	98
37.58	114
37.6	108
37.62	89
37.64	90
37.66	90
37.68	99
37.7	87
37.72	92
37.74	82
37.76	87
37.78	83
37.8	93
37.82	79
37.84	69
37.86	110
37.88	88
37.9	94
37.92	97
37.94	83
37.96	75
37.98	102
38	86
38.02	93
38.04	87
38.06	77
38.08	83
38.1	68
38.12	92
38.14	85
38.16	85
38.18	89
38.2	74
38.22	85
38.24	97
38.26	76
38.28	93
38.3	92
38.32	90
38.34	92
38.36	98
38.38	90
38.4	82
38.42	92
38.44	91
38.46	78
38.48	79
38.5	98
38.52	95
38.54	91
38.56	90
38.58	110
38.6	84
38.62	93
38.64	93
38.66	102
38.68	106
38.7	102
38.72	107
38.74	95
38.76	88
38.78	93
38.8	88
38.82	83
38.84	87
38.86	92
38.88	89
38.9	102
38.92	103
38.94	82
38.96	107
38.98	108
39	117
39.02	113
39.04	164
39.06	213
39.08	281
39.1	364
39.12	361
39.14	297
39.16	198
39.18	219
39.2	224
39.22	223
39.24	198
39.26	133
39.28	103
39.3	98
39.32	96
39.34	89
39.36	43
39.38	51
39.4	50
39.42	57
39.44	54
39.46	59
39.48	45
39.5	44
39.52	51
39.54	49
39.56	47
39.58	64
39.6	48
39.62	52
39.64	54
39.66	111
39.68	113
39.7	122
39.72	116
39.74	110
39.76	100
39.78	88
39.8	84
39.82	98
39.84	85
39.86	90
39.88	96
39.9	78
39.92	102
39.94	78
39.96	97
39.98	83
40	79
40.02	86
40.04	75
40.06	78
40.08	79
40.1	97
40.12	90
40.14	97
40.16	98
40.18	90
40.2	78
40.22	83
40.24	81
40.26	86
40.28	87
40.3	76
40.32	75
40.34	82
40.36	67
40.38	88
40.4	80
40.42	81
40.44	78
40.46	83
40.48	78
40.5	90
40.52	94
40.54	86
40.56	84
40.58	94
40.6	94
40.62	93
40.64	70
40.66	79
40.68	88
40.7	107
40.72	102
40.74	109
40.76	151
40.78	198
40.8	209
40.82	195
40.84	143
40.86	145
40.88	128
40.9	158
40.92	142
40.94	116
40.96	101
40.98	78
41	95
41.02	108
41.04	83
41.06	102
41.08	81
41.1	90
41.12	85
41.14	97
41.16	123
41.18	125
41.2	149
41.22	161
41.24	231
41.26	199
41.28	148
41.3	158
41.32	128
41.34	151
41.36	130
41.38	99
41.4	115
41.42	81
41.44	81
41.46	102
41.48	95
41.5	81
41.52	88
41.54	77
41.56	82
41.58	92
41.6	76
41.62	79
41.64	75
41.66	74
41.68	89
41.7	85
41.72	66
41.74	60
41.76	71
41.78	76
41.8	75
41.82	85
41.84	70
41.86	82
41.88	78
41.9	87
41.92	80
41.94	82
41.96	81
41.98	89
42	80
42.02	67
42.04	88
42.06	82
42.08	75
42.1	83
42.12	69
42.14	76
42.16	82
42.18	95
42.2	73
42.22	92
42.24	82
42.26	94
42.28	83
42.3	68
42.32	92
42.34	69
42.36	74
42.38	77
42.4	75
42.42	70
42.44	83
42.46	77
42.48	81
42.5	79
42.52	82
42.54	80
42.56	76
42.58	83
42.6	72
42.62	77
42.64	66
42.66	76
42.68	82
42.7	79
42.72	78
42.74	102
42.76	102
42.78	94
42.8	98
42.82	106
42.84	87
42.86	90
42.88	96
42.9	93
42.92	96
42.94	86
42.96	84
42.98	81
43	90
43.02	94
43.04	83
43.06	91
43.08	88
43.1	85
43.12	77
43.14	67
43.16	87
43.18	93
43.2	93
43.22	79
43.24	104
43.26	100
43.28	103
43.3	107
43.32	95
43.34	96
43.36	98
43.38	108
43.4	108
43.42	84
43.44	90
43.46	98
43.48	92
43.5	86
43.52	91
43.54	90
43.56	82
43.58	69
43.6	77
43.62	76
43.64	80
43.66	87
43.68	77
43.7	78
43.72	76
43.74	78
43.76	75
43.78	79
43.8	85
43.82	70
43.84	85
43.86	90
43.88	81
43.9	80
43.92	83
43.94	68
43.96	81
43.98	75
44	69
44.02	74
44.04	82
44.06	84
44.08	75
44.1	72
44.12	66
44.14	65
44.16	72
44.18	71
44.2	75
44.22	82
44.24	78
44.26	74
44.28	77
44.3	79
44.32	76
44.34	69
44.36	68
44.38	73
44.4	78
44.42	84
44.44	67
44.46	82
44.48	81
44.5	66
44.52	75
44.54	81
44.56	77
44.58	76
44.6	76
44.62	82
44.64	70
44.66	66
44.68	85
44.7	82
44.72	84
44.74	83
44.76	69
44.78	73
44.8	76
44.82	79
44.84	74
44.86	80
44.88	83
44.9	72
44.92	82
44.94	88
44.96	77
44.98	85
45	93
45.02	102
45.04	87
45.06	83
45.08	81
45.1	87
45.12	101
45.14	106
45.16	105
45.18	143
45.2	183
45.22	252
45.24	315
45.26	309
45.28	251
45.3	171
45.32	157
45.34	198
45.36	216
45.38	195
45.4	164
45.42	120
45.44	111
45.46	110
45.48	121
45.5	113
45.52	94
45.54	98
45.56	98
45.58	106
45.6	111
45.62	134
45.64	167
45.66	226
45.68	292
45.7	280
45.72	229
45.74	187
45.76	149
45.78	161
45.8	181
45.82	161
45.84	144
45.86	115
45.88	89
45.9	81
45.92	81
45.94	73
45.96	85
45.98	74
46	90
46.02	94
46.04	72
46.06	80
46.08	78
46.1	70
46.12	71
46.14	83
46.16	75
46.18	82
46.2	80
46.22	83
46.24	74
46.26	75
46.28	81
46.3	68
46.32	75
46.34	69
46.36	71
46.38	81
46.4	83
46.42	76
46.44	73
46.46	83
46.48	81
46.5	75
46.52	77
46.54	78
46.56	69
46.58	85
46.6	79
46.62	70
46.64	73
46.66	74
46.68	74
46.7	81
46.72	81
46.74	83
46.76	68
46.78	80
46.8	81
46.82	87
46.84	93
46.86	85
46.88	82
46.9	81
46.92	78
46.94	78
46.96	71
46.98	92
47	99
47.02	104
47.04	131
47.06	218
47.08	261
47.1	197
47.12	140
47.14	162
47.16	169
47.18	110
47.2	199
47.22	205
47.24	257
47.26	324
47.28	367
47.3	374
47.32	311
47.34	212
47.36	161
47.38	159
47.4	175
47.42	191
47.44	190
47.46	145
47.48	118
47.5	93
47.52	104
47.54	100
47.56	83
47.58	87
47.6	88
47.62	82
47.64	80
47.66	76
47.68	75
47.7	88
47.72	94
47.74	78
47.76	78
47.78	84
47.8	77
47.82	87
47.84	83
47.86	84
47.88	82
47.9	83
47.92	71
47.94	68
47.96	76
47.98	68
48	68
48.02	70
48.04	80
48.06	74
48.08	65
48.1	74
48.12	78
48.14	67
48.16	80
48.18	67
48.2	74
48.22	78
48.24	63
48.26	74
48.28	70
48.3	64
48.32	65
48.34	70
48.36	65
48.38	66
48.4	67
48.42	71
48.44	67
48.46	57
48.48	66
48.5	77
48.52	84
48.54	81
48.56	82
48.58	81
48.6	82
48.62	73
48.64	77
48.66	82
48.68	69
48.7	66
48.72	70
48.74	75
48.76	76
48.78	70
48.8	70
48.82	81
48.84	82
48.86	74
48.88	78
48.9	79
48.92	76
48.94	72
48.96	81
48.98	90
49	91
49.02	93
49.04	98
49.06	95
49.08	112
49.1	133
49.12	156
49.14	166
49.16	157
49.18	133
49.2	113
49.22	105
49.24	116
49.26	128
49.28	144
49.3	120
49.32	101
49.34	82
49.36	62
49.38	61
49.4	60
49.42	79
49.44	78
49.46	72
49.48	80
49.5	79
49.52	72
49.54	69
49.56	59
49.58	65
49.6	71
49.62	70
49.64	72
49.66	77
49.68	76
49.7	71
49.72	73
49.74	64
49.76	64
49.78	63
49.8	69
49.82	74
49.84	75
49.86	76
49.88	70
49.9	74
49.92	73
49.94	70
49.96	78
49.98	62
50	73
50.02	71
50.04	77
50.06	72
50.08	73
50.1	79
50.12	70
50.14	67
50.16	68
50.18	66
50.2	81
50.22	94
50.24	78
50.26	67
50.28	63
50.3	65
50.32	61
50.34	71
50.36	79
50.38	78
50.4	74
50.42	77
50.44	72
50.46	71
50.48	87
50.5	96
50.52	135
50.54	138
50.56	132
50.58	130
50.6	116
50.62	100
50.64	86
50.66	109
50.68	99
50.7	85
50.72	94
50.74	89
50.76	76
50.78	85
50.8	69
50.82	80
50.84	91
50.86	95
50.88	112
50.9	147
50.92	190
50.94	193
50.96	191
50.98	148
51	114
51.02	117
51.04	111
51.06	128
51.08	131
51.1	122
51.12	103
51.14	94
51.16	71
51.18	72
51.2	75
51.22	78
51.24	75
51.26	73
51.28	83
51.3	91
51.32	97
51.34	88
51.36	88
51.38	113
51.4	132
51.42	117
51.44	117
51.46	103
51.48	87
51.5	84
51.52	92
51.54	96
51.56	93
51.58	87
51.6	85
51.62	89
51.64	91
51.66	89
51.68	104
51.7	112
51.72	107
51.74	104
51.76	103
51.78	89
51.8	78
51.82	96
51.84	106
51.86	106
51.88	105
51.9	100
51.92	92
51.94	108
51.96	125
51.98	143
52	152
52.02	135
52.04	109
52.06	93
52.08	97
52.1	89
52.12	85
52.14	92
52.16	90
52.18	90
52.2	80
52.22	79
52.24	81
52.26	91
52.28	93
52.3	106
52.32	116
52.34	109
52.36	106
52.38	105
52.4	102
52.42	100
52.44	104
52.46	100
52.48	85
52.5	86
52.52	70
52.54	74
52.56	79
52.58	79
52.6	76
52.62	70
52.64	68
52.66	67
52.68	61
52.7	71
52.72	67
52.74	73
52.76	83
52.78	76
52.8	69
52.82	69
[truncated: 1,563 more rows]
