# Supplementary material for: Extraction of alumina from alumina rich coal gangue by a hydro-chemical process
Source: R Soc Open Sci. 2020 Apr 29;7(4):192132. doi: 10.1098/rsos.192132 (PMC7211850; doi:10.1098/rsos.192132)
Supplement: Supplementary material [file rsos192132supp1.zip › electronic supplementary material/original source data/XRD data of ARCG residue obtained at different reaction time/XRD data of 120min.csv]

pos.[��2Th]	lobs[cts]
5.013	2308
5.039	2259
5.065	2253
5.091	2241
5.117	2299
5.143	2093
5.169	2121
5.195	2112
5.221	2060
5.247	1973
5.273	1987
5.299	1943
5.325	1925
5.351	1936
5.377	1832
5.403	1839
5.429	1758
5.455	1793
5.481	1807
5.507	1764
5.533	1666
5.559	1693
5.585	1741
5.611	1664
5.637	1674
5.663	1634
5.689	1648
5.715	1680
5.741	1665
5.767	1662
5.793	1675
5.819	1619
5.845	1608
5.871	1611
5.897	1645
5.923	1680
5.949	1631
5.975	1592
6.001	1600
6.027	1612
6.053	1581
6.079	1597
6.105	1611
6.131	1562
6.157	1590
6.183	1592
6.209	1595
6.235	1602
6.261	1573
6.287	1588
6.313	1576
6.339	1582
6.365	1607
6.391	1577
6.417	1561
6.443	1585
6.469	1619
6.495	1590
6.521	1581
6.547	1607
6.573	1555
6.599	1546
6.625	1557
6.651	1536
6.677	1566
6.703	1580
6.729	1560
6.755	1557
6.781	1572
6.807	1562
6.833	1562
6.859	1544
6.885	1541
6.911	1559
6.937	1544
6.963	1541
6.989	1587
7.015	1554
7.041	1541
7.067	1541
7.093	1525
7.119	1556
7.145	1553
7.171	1589
7.197	1498
7.223	1512
7.249	1491
7.275	1466
7.301	1554
7.327	1470
7.353	1494
7.379	1442
7.405	1503
7.431	1530
7.457	1537
7.483	1496
7.509	1486
7.535	1498
7.561	1504
7.587	1455
7.613	1560
7.639	1478
7.665	1464
7.691	1457
7.717	1545
7.743	1498
7.769	1517
7.795	1503
7.821	1564
7.847	1469
7.873	1488
7.899	1478
7.925	1482
7.951	1436
7.977	1432
8.003	1392
8.029	1459
8.055	1405
8.081	1429
8.107	1479
8.133	1440
8.159	1457
8.185	1491
8.211	1463
8.237	1494
8.263	1463
8.289	1482
8.315	1489
8.341	1428
8.367	1412
8.393	1443
8.419	1440
8.445	1442
8.471	1417
8.497	1425
8.523	1392
8.549	1389
8.575	1399
8.601	1411
8.627	1396
8.653	1407
8.679	1440
8.705	1459
8.731	1421
8.757	1409
8.783	1397
8.809	1384
8.835	1405
8.861	1401
8.887	1401
8.913	1389
8.939	1370
8.965	1392
8.991	1399
9.017	1414
9.043	1387
9.069	1323
9.095	1359
9.121	1388
9.147	1373
9.173	1391
9.199	1371
9.225	1364
9.251	1401
9.277	1373
9.303	1384
9.329	1382
9.355	1331
9.381	1310
9.407	1338
9.433	1352
9.459	1331
9.485	1385
9.511	1341
9.537	1384
9.563	1403
9.589	1373
9.615	1393
9.641	1400
9.667	1301
9.693	1362
9.719	1334
9.745	1297
9.771	1339
9.797	1336
9.823	1293
9.849	1344
9.875	1349
9.901	1344
9.927	1312
9.953	1308
9.979	1265
10.005	1372
10.031	1313
10.057	1286
10.083	1301
10.109	1317
10.135	1270
10.161	1261
10.187	1337
10.213	1316
10.239	1322
10.265	1313
10.291	1285
10.317	1273
10.343	1295
10.369	1232
10.395	1261
10.421	1254
10.447	1304
10.473	1213
10.499	1258
10.525	1235
10.551	1277
10.577	1222
10.603	1254
10.629	1253
10.655	1244
10.681	1200
10.707	1253
10.733	1275
10.759	1271
10.785	1198
10.811	1213
10.837	1235
10.863	1263
10.889	1219
10.915	1247
10.941	1245
10.967	1245
10.993	1262
11.019	1258
11.045	1207
11.071	1196
11.097	1221
11.123	1164
11.149	1223
11.175	1226
11.201	1225
11.227	1224
11.253	1172
11.279	1189
11.305	1223
11.331	1221
11.357	1190
11.383	1185
11.409	1175
11.435	1179
11.461	1205
11.487	1200
11.513	1222
11.539	1232
11.565	1211
11.591	1213
11.617	1229
11.643	1239
11.669	1217
11.695	1213
11.721	1211
11.747	1222
11.773	1270
11.799	1274
11.825	1268
11.851	1256
11.877	1278
11.903	1288
11.929	1246
11.955	1227
11.981	1207
12.007	1146
12.033	1197
12.059	1176
12.085	1166
12.111	1153
12.137	1120
12.163	1144
12.189	1139
12.215	1176
12.241	1115
12.267	1127
12.293	1213
12.319	1148
12.345	1127
12.371	1092
12.397	1150
12.423	1187
12.449	1172
12.475	1125
12.501	1126
12.527	1141
12.553	1071
12.579	1124
12.605	1046
12.631	1089
12.657	1110
12.683	1105
12.709	1147
12.735	1122
12.761	1103
12.787	1092
12.813	1041
12.839	1078
12.865	1059
12.891	1116
12.917	1089
12.943	1124
12.969	1026
12.995	1075
13.021	1101
13.047	1099
13.073	1070
13.099	1036
13.125	999
13.151	1079
13.177	1116
13.203	1057
13.229	1130
13.255	1083
13.281	1111
13.307	1040
13.333	1110
13.359	1068
13.385	1092
13.411	1078
13.437	1047
13.463	1053
13.489	1086
13.515	1047
13.541	1041
13.567	1069
13.593	1059
13.619	1053
13.645	1058
13.671	1029
13.697	1075
13.723	1026
13.749	1041
13.775	1010
13.801	1025
13.827	1059
13.853	1043
13.879	1053
13.905	1052
13.931	1065
13.957	1094
13.983	1109
14.009	1091
14.035	1119
14.061	1169
14.087	1198
14.113	1273
14.139	1354
14.165	1443
14.191	1464
14.217	1312
14.243	1185
14.269	1126
14.295	1066
14.321	1046
14.347	1047
14.373	1041
14.399	1028
14.425	1019
14.451	962
14.477	985
14.503	985
14.529	1001
14.555	1024
14.581	965
14.607	954
14.633	976
14.659	942
14.685	966
14.711	1031
14.737	989
14.763	973
14.789	1035
14.815	984
14.841	985
14.867	958
14.893	919
14.919	971
14.945	979
14.971	962
14.997	960
15.023	979
15.049	923
15.075	971
15.101	943
15.127	955
15.153	978
15.179	975
15.205	940
15.231	945
15.257	957
15.283	943
15.309	995
15.335	948
15.361	980
15.387	892
15.413	896
15.439	903
15.465	945
15.491	931
15.517	895
15.543	916
15.569	865
15.595	884
15.621	1030
15.647	914
15.673	959
15.699	954
15.725	880
15.751	939
15.777	909
15.803	869
15.829	893
15.855	878
15.881	830
15.907	844
15.933	881
15.959	881
15.985	953
16.011	912
16.037	870
16.063	878
16.089	841
16.115	877
16.141	890
16.167	922
16.193	846
16.219	873
16.245	865
16.271	859
16.297	892
16.323	868
16.349	873
16.375	879
16.401	874
16.427	839
16.453	864
16.479	883
16.505	878
16.531	886
16.557	873
16.583	860
16.609	857
16.635	861
16.661	876
16.687	848
16.713	829
16.739	824
16.765	825
16.791	861
16.817	862
16.843	803
16.869	801
16.895	804
16.921	804
16.947	888
16.973	889
16.999	844
17.025	846
17.051	838
17.077	825
17.103	821
17.129	823
17.155	805
17.181	838
17.207	846
17.233	807
17.259	803
17.285	774
17.311	797
17.337	791
17.363	805
17.389	785
17.415	842
17.441	844
17.467	816
17.493	832
17.519	834
17.545	798
17.571	792
17.597	804
17.623	809
17.649	780
17.675	803
17.701	797
17.727	800
17.753	788
17.779	798
17.805	768
17.831	839
17.857	778
17.883	801
17.909	770
17.935	800
17.961	878
17.987	901
18.013	884
18.039	914
18.065	911
18.091	989
18.117	1064
18.143	1147
18.169	1382
18.195	1708
18.221	2254
18.247	2581
18.273	2122
18.299	1773
18.325	1366
18.351	1295
18.377	1638
18.403	1919
18.429	2372
18.455	3578
18.481	5193
18.507	5193
18.533	3816
18.559	2319
18.585	1317
18.611	993
18.637	908
18.663	857
18.689	843
18.715	805
18.741	833
18.767	830
18.793	787
18.819	821
18.845	827
18.871	779
18.897	787
18.923	803
18.949	781
18.975	741
19.001	742
19.027	763
19.053	776
19.079	754
19.105	762
19.131	793
19.157	799
19.183	848
19.209	872
19.235	915
19.261	1065
19.287	1281
19.313	1313
19.339	1180
19.365	1015
19.391	828
19.417	730
19.443	711
19.469	715
19.495	744
19.521	731
19.547	687
19.573	692
19.599	698
19.625	696
19.651	709
19.677	711
19.703	719
19.729	710
19.755	721
19.781	733
19.807	694
19.833	663
19.859	707
19.885	684
19.911	717
19.937	709
19.963	680
19.989	718
20.015	759
20.041	728
20.067	698
20.093	690
20.119	688
20.145	665
20.171	685
20.197	739
20.223	710
20.249	655
20.275	688
20.301	687
20.327	688
20.353	691
20.379	720
20.405	649
20.431	631
20.457	683
20.483	687
20.509	615
20.535	627
20.561	687
20.587	666
20.613	698
20.639	665
20.665	606
20.691	679
20.717	633
20.743	671
20.769	659
20.795	696
20.821	699
20.847	666
20.873	651
20.899	649
20.925	630
20.951	661
20.977	628
21.003	678
21.029	666
21.055	671
21.081	651
21.107	635
21.133	650
21.159	635
21.185	647
21.211	648
21.237	594
21.263	612
21.289	606
21.315	617
21.341	644
21.367	630
21.393	648
21.419	617
21.445	612
21.471	633
21.497	642
21.523	603
21.549	606
21.575	625
21.601	649
21.627	648
21.653	654
21.679	661
21.705	641
21.731	658
21.757	627
21.783	596
21.809	632
21.835	639
21.861	638
21.887	634
21.913	653
21.939	658
21.965	631
21.991	629
22.017	634
22.043	643
22.069	666
22.095	690
22.121	724
22.147	783
22.173	860
22.199	966
22.225	1006
22.251	950
22.277	909
22.303	887
22.329	1004
22.355	1227
22.381	1481
22.407	1733
22.433	1711
22.459	1327
22.485	1103
22.511	828
22.537	705
22.563	666
22.589	630
22.615	622
22.641	620
22.667	603
22.693	620
22.719	621
22.745	649
22.771	649
22.797	633
22.823	610
22.849	669
22.875	701
22.901	760
22.927	775
22.953	888
22.979	930
23.005	1063
23.031	1282
23.057	1740
23.083	2276
23.109	2304
23.135	1652
23.161	1362
23.187	924
23.213	725
23.239	710
23.265	618
23.291	613
23.317	632
23.343	622
23.369	605
23.395	598
23.421	551
23.447	527
23.473	558
23.499	603
23.525	578
23.551	618
23.577	592
23.603	540
23.629	594
23.655	578
23.681	592
23.707	584
23.733	578
23.759	603
23.785	588
23.811	568
23.837	577
23.863	593
23.889	589
23.915	562
23.941	576
23.967	532
23.993	541
24.019	574
24.045	622
24.071	551
24.097	546
24.123	548
24.149	512
24.175	547
24.201	589
24.227	566
24.253	517
24.279	516
24.305	549
24.331	582
24.357	568
24.383	584
24.409	621
24.435	631
24.461	690
24.487	734
24.513	820
24.539	967
24.565	1115
24.591	1228
24.617	1256
24.643	1133
24.669	942
24.695	813
24.721	691
24.747	588
24.773	556
24.799	538
24.825	518
24.851	541
24.877	564
24.903	558
24.929	548
24.955	503
24.981	524
25.007	535
25.033	495
25.059	497
25.085	518
25.111	530
25.137	531
25.163	520
25.189	561
25.215	551
25.241	557
25.267	543
25.293	552
25.319	586
25.345	647
25.371	578
25.397	581
25.423	536
25.449	514
25.475	532
25.501	501
25.527	505
25.553	496
25.579	477
25.605	488
25.631	518
25.657	501
25.683	519
25.709	493
25.735	448
25.761	495
25.787	456
25.813	531
25.839	508
25.865	481
25.891	506
25.917	458
25.943	477
25.969	497
25.995	514
26.021	468
26.047	526
26.073	466
26.099	454
26.125	515
26.151	473
26.177	470
26.203	471
26.229	429
26.255	468
26.281	470
26.307	488
26.333	475
26.359	496
26.385	497
26.411	470
26.437	468
26.463	493
26.489	482
26.515	489
26.541	460
26.567	462
26.593	505
26.619	488
26.645	496
26.671	440
26.697	482
26.723	483
26.749	437
26.775	465
26.801	495
26.827	470
26.853	474
26.879	484
26.905	446
26.931	462
26.957	449
26.983	432
27.009	439
27.035	443
27.061	447
27.087	432
27.113	435
27.139	478
27.165	486
27.191	459
27.217	435
27.243	443
27.269	448
27.295	432
27.321	458
27.347	463
27.373	420
27.399	409
27.425	426
27.451	438
27.477	440
27.503	438
27.529	442
27.555	487
27.581	465
27.607	429
27.633	443
27.659	443
27.685	438
27.711	419
27.737	450
27.763	426
27.789	425
27.815	452
27.841	448
27.867	421
27.893	404
27.919	399
27.945	407
27.971	435
27.997	451
28.023	450
28.049	458
28.075	428
28.101	413
28.127	432
28.153	435
28.179	457
28.205	438
28.231	439
28.257	465
28.283	496
28.309	482
28.335	534
28.361	528
28.387	529
28.413	486
28.439	478
28.465	466
28.491	454
28.517	443
28.543	411
28.569	432
28.595	454
28.621	428
28.647	409
28.673	423
28.699	438
28.725	430
28.751	437
28.777	394
28.803	408
28.829	423
28.855	400
28.881	417
28.907	411
28.933	427
28.959	451
28.985	440
29.011	422
29.037	424
29.063	464
29.089	421
29.115	417
29.141	410
29.167	429
29.193	449
29.219	452
29.245	429
29.271	430
29.297	469
29.323	491
29.349	497
29.375	475
29.401	550
29.427	572
29.453	581
29.479	580
29.505	588
29.531	599
29.557	579
29.583	577
29.609	582
29.635	553
29.661	523
29.687	475
29.713	461
29.739	476
29.765	454
29.791	430
29.817	438
29.843	446
29.869	446
29.895	437
29.921	426
29.947	435
29.973	436
29.999	441
30.025	450
30.051	445
30.077	440
30.103	415
30.129	423
30.155	429
30.181	422
30.207	417
30.233	405
30.259	411
30.285	438
30.311	480
30.337	495
30.363	529
30.389	526
30.415	538
30.441	513
30.467	526
30.493	514
30.519	468
30.545	507
30.571	505
30.597	514
30.623	491
30.649	495
30.675	484
30.701	514
30.727	463
30.753	462
30.779	465
30.805	479
30.831	508
30.857	491
30.883	499
30.909	507
30.935	532
30.961	489
30.987	537
31.013	566
31.039	579
31.065	603
31.091	618
31.117	728
31.143	817
31.169	956
31.195	1199
31.221	1464
31.247	1854
31.273	2578
31.299	4018
31.325	6197
31.351	9432
31.377	13861
31.403	22209
31.429	21636
31.455	13502
31.481	14644
31.507	13577
31.533	6675
31.559	3963
31.585	3162
31.611	2118
31.637	1353
31.663	989
31.689	857
31.715	766
31.741	700
31.767	642
31.793	671
31.819	697
31.845	728
31.871	766
31.897	719
31.923	682
31.949	642
31.975	663
32.001	619
32.027	556
32.053	525
32.079	502
32.105	532
32.131	537
32.157	483
32.183	460
32.209	471
32.235	487
32.261	515
32.287	501
32.313	493
32.339	494
32.365	493
32.391	490
32.417	472
32.443	492
32.469	495
32.495	479
32.521	506
32.547	532
32.573	536
32.599	550
32.625	600
32.651	681
32.677	773
32.703	902
32.729	1101
32.755	1420
32.781	1993
32.807	2933
32.833	4742
32.859	7874
32.885	10646
32.911	9436
32.937	5971
32.963	5533
32.989	4943
33.015	2575
33.041	1135
33.067	931
33.093	864
33.119	876
33.145	929
33.171	1025
33.197	1259
33.223	1593
33.249	2382
33.275	3771
33.301	5948
33.327	7249
33.353	5426
33.379	3596
33.405	3984
33.431	3095
33.457	1402
33.483	765
33.509	633
33.535	560
33.561	594
33.587	529
33.613	548
33.639	470
33.665	459
33.691	469
33.717	465
33.743	508
33.769	448
33.795	551
33.821	608
33.847	661
33.873	777
33.899	1084
33.925	1529
33.951	1796
33.977	1248
34.003	946
34.029	1106
34.055	899
34.081	618
34.107	488
34.133	481
34.159	487
34.185	471
34.211	543
34.237	467
34.263	489
34.289	426
34.315	429
34.341	447
34.367	408
34.393	419
34.419	380
34.445	394
34.471	390
34.497	399
34.523	405
34.549	402
34.575	387
34.601	391
34.627	406
34.653	386
34.679	380
34.705	392
34.731	406
34.757	423
34.783	419
34.809	388
34.835	378
34.861	367
34.887	409
34.913	450
34.939	513
34.965	580
34.991	602
35.017	617
35.043	590
35.069	525
35.095	513
35.121	488
35.147	435
35.173	423
35.199	423
35.225	397
35.251	396
35.277	443
35.303	472
35.329	517
35.355	506
35.381	442
35.407	440
35.433	424
35.459	390
35.485	376
35.511	383
35.537	396
35.563	383
35.589	393
35.615	402
35.641	399
35.667	418
35.693	438
35.719	487
35.745	469
35.771	468
35.797	431
35.823	437
35.849	428
35.875	377
35.901	403
35.927	367
35.953	352
35.979	372
36.005	363
36.031	371
36.057	359
36.083	387
36.109	405
36.135	428
36.161	390
36.187	411
36.213	408
36.239	350
36.265	391
36.291	390
36.317	406
36.343	340
36.369	375
36.395	395
36.421	356
36.447	356
36.473	348
36.499	342
36.525	410
36.551	397
36.577	392
36.603	431
36.629	497
36.655	486
36.681	579
36.707	581
36.733	795
36.759	1199
36.785	1908
36.811	3135
36.837	3127
36.863	1734
36.889	1585
36.915	1809
36.941	1298
36.967	733
36.993	486
37.019	454
37.045	437
37.071	414
37.097	407
37.123	397
37.149	415
37.175	421
37.201	458
37.227	483
37.253	614
37.279	821
37.305	1246
37.331	1754
37.357	1739
37.383	1259
37.409	1017
37.435	1101
37.461	955
37.487	623
37.513	449
37.539	395
37.565	375
37.591	374
37.617	370
37.643	358
37.669	353
37.695	351
37.721	352
37.747	336
37.773	325
37.799	331
37.825	335
37.851	363
37.877	376
37.903	365
37.929	381
37.955	388
37.981	357
38.007	349
38.033	370
38.059	361
38.085	339
38.111	303
38.137	307
38.163	337
38.189	342
38.215	357
38.241	356
38.267	334
38.293	341
38.319	331
38.345	319
38.371	317
38.397	321
38.423	334
38.449	336
38.475	339
38.501	330
38.527	364
38.553	350
38.579	330
38.605	348
38.631	348
38.657	339
38.683	347
38.709	352
38.735	399
38.761	392
38.787	385
38.813	387
38.839	382
38.865	441
38.891	482
38.917	553
38.943	706
38.969	1029
38.995	1589
39.021	2340
39.047	2362
39.073	1453
39.099	1241
39.125	1435
39.151	1223
39.177	718
39.203	514
39.229	411
39.255	376
39.281	384
39.307	372
39.333	349
39.359	397
39.385	348
39.411	352
39.437	382
39.463	494
39.489	591
39.515	731
39.541	926
39.567	777
39.593	551
39.619	544
39.645	584
39.671	506
39.697	384
39.723	331
39.749	335
39.775	313
39.801	294
39.827	302
39.853	308
39.879	320
39.905	303
39.931	306
39.957	298
39.983	288
40.009	322
40.035	316
40.061	305
40.087	312
40.113	309
40.139	292
40.165	295
40.191	305
40.217	303
40.243	294
40.269	285
40.295	289
40.321	281
40.347	281
40.373	295
40.399	292
40.425	285
40.451	305
40.477	312
40.503	301
40.529	313
40.555	321
40.581	353
40.607	406
40.633	480
40.659	639
40.685	926
40.711	1248
40.737	1250
40.763	884
40.789	660
40.815	749
40.841	775
40.867	572
40.893	360
40.919	329
40.945	347
40.971	342
40.997	374
41.023	384
41.049	416
41.075	480
41.101	649
41.127	828
41.153	1021
41.179	916
41.205	659
41.231	638
41.257	666
41.283	579
41.309	438
41.335	337
41.361	312
41.387	299
41.413	303
41.439	314
41.465	280
41.491	259
41.517	290
41.543	259
41.569	310
41.595	277
41.621	274
41.647	282
41.673	255
41.699	252
41.725	287
41.751	273
41.777	262
41.803	277
41.829	228
41.855	311
41.881	273
41.907	296
41.933	289
41.959	296
41.985	274
42.011	278
42.037	267
42.063	261
42.089	272
42.115	283
42.141	255
42.167	284
42.193	288
42.219	286
42.245	260
42.271	271
42.297	260
42.323	276
42.349	267
42.375	283
42.401	287
42.427	268
42.453	264
42.479	266
42.505	265
42.531	301
42.557	288
42.583	278
42.609	265
42.635	297
42.661	312
42.687	321
42.713	375
42.739	432
42.765	415
42.791	373
42.817	353
42.843	408
42.869	418
42.895	352
42.921	330
42.947	332
42.973	316
42.999	311
43.025	314
43.051	314
43.077	322
43.103	354
43.129	405
43.155	471
43.181	545
43.207	591
43.233	612
43.259	560
43.285	490
43.311	444
43.337	425
43.363	434
43.389	397
43.415	318
43.441	293
43.467	276
43.493	253
43.519	237
43.545	258
43.571	281
43.597	268
43.623	253
43.649	259
43.675	270
43.701	241
43.727	254
43.753	253
43.779	237
43.805	237
43.831	276
43.857	250
43.883	285
43.909	275
43.935	265
43.961	254
43.987	283
44.013	294
44.039	248
44.065	271
44.091	276
44.117	234
44.143	217
44.169	266
44.195	228
44.221	272
44.247	254
44.273	264
44.299	246
44.325	267
44.351	243
44.377	245
44.403	286
44.429	280
44.455	249
44.481	254
44.507	253
44.533	258
44.559	237
44.585	239
44.611	266
44.637	258
44.663	261
44.689	237
44.715	271
44.741	257
44.767	229
44.793	254
44.819	262
44.845	257
44.871	270
44.897	296
44.923	301
44.949	296
44.975	299
45.001	325
45.027	356
45.053	435
45.079	586
45.105	864
45.131	1384
45.157	1965
45.183	1868
45.209	1174
45.235	870
45.261	1044
45.287	1184
45.313	897
45.339	539
45.365	385
45.391	349
45.417	354
45.443	350
45.469	370
45.495	453
45.521	559
45.547	721
45.573	1056
45.599	1423
45.625	1420
45.651	1003
45.677	723
45.703	784
45.729	889
45.755	769
45.781	481
45.807	342
45.833	300
45.859	280
45.885	255
45.911	242
45.937	257
45.963	265
45.989	252
46.015	257
46.041	270
46.067	258
46.093	246
46.119	248
46.145	254
46.171	256
46.197	240
46.223	270
46.249	254
46.275	237
46.301	266
46.327	275
46.353	264
46.379	264
46.405	245
46.431	236
46.457	260
46.483	262
46.509	261
46.535	264
46.561	247
46.587	219
46.613	248
46.639	225
46.665	243
46.691	231
46.717	260
46.743	276
46.769	259
46.795	281
46.821	281
46.847	287
46.873	301
46.899	305
46.925	337
46.951	460
46.977	609
47.003	881
47.029	1399
47.055	1660
47.081	1323
47.107	783
47.133	741
47.159	953
47.185	963
47.211	665
47.237	400
47.263	351
47.289	331
47.315	306
47.341	275
47.367	267
47.393	287
47.419	280
47.445	300
47.471	275
47.497	259
47.523	262
47.549	256
47.575	232
47.601	241
47.627	262
47.653	278
47.679	283
47.705	253
47.731	261
47.757	271
47.783	247
47.809	259
47.835	255
47.861	261
47.887	242
47.913	257
47.939	261
47.965	247
47.991	239
48.017	230
48.043	239
48.069	249
48.095	248
48.121	235
48.147	229
48.173	233
48.199	232
48.225	241
48.251	252
48.277	252
48.303	243
48.329	233
48.355	239
48.381	256
48.407	251
48.433	249
48.459	265
48.485	255
48.511	244
48.537	249
48.563	259
48.589	262
48.615	260
48.641	260
48.667	291
48.693	315
48.719	318
48.745	322
48.771	338
48.797	302
48.823	308
48.849	327
48.875	308
48.901	313
48.927	332
48.953	351
48.979	446
49.005	668
49.031	926
49.057	1212
49.083	1216
49.109	724
49.135	552
49.161	647
49.187	801
49.213	722
49.239	472
49.265	334
49.291	265
49.317	246
49.343	238
49.369	244
49.395	239
49.421	243
49.447	220
49.473	226
49.499	267
49.525	218
49.551	226
49.577	251
49.603	240
49.629	237
49.655	234
49.681	181
49.707	205
49.733	229
49.759	214
49.785	195
49.811	224
49.837	228
49.863	221
49.889	218
49.915	231
49.941	238
49.967	234
49.993	231
50.019	232
50.045	217
50.071	241
50.097	252
50.123	241
50.149	229
50.175	237
50.201	260
50.227	285
50.253	280
50.279	298
50.305	295
50.331	303
50.357	307
50.383	335
50.409	458
50.435	643
50.461	769
50.487	663
50.513	458
50.539	409
50.565	457
50.591	460
50.617	407
50.643	326
50.669	274
50.695	251
50.721	271
50.747	309
50.773	358
50.799	457
50.825	587
50.851	651
50.877	531
50.903	386
50.929	362
50.955	397
50.981	448
51.007	405
51.033	308
51.059	266
51.085	243
51.111	225
51.137	235
51.163	252
51.189	251
51.215	293
51.241	380
51.267	465
51.293	519
51.319	579
51.345	598
51.371	505
51.397	424
51.423	426
51.449	394
51.475	361
51.501	336
51.527	306
51.553	328
51.579	356
51.605	392
51.631	474
51.657	472
51.683	382
51.709	352
51.735	409
51.761	421
51.787	445
51.813	446
51.839	467
51.865	519
51.891	640
51.917	624
51.943	489
51.969	406
51.995	375
52.021	413
52.047	396
52.073	403
52.099	324
52.125	274
52.151	316
52.177	382
52.203	450
52.229	585
52.255	503
52.281	486
52.307	457
52.333	405
52.359	419
52.385	371
52.411	370
52.437	377
52.463	313
52.489	298
52.515	300
52.541	278
52.567	243
52.593	285
52.619	263
52.645	219
52.671	230
52.697	248
52.723	204
52.749	209
52.775	224
52.801	197
52.827	195
52.853	211
52.879	237
52.905	228
52.931	234
52.957	249
52.983	273
53.009	280
53.035	246
53.061	209
53.087	203
53.113	218
53.139	230
53.165	240
53.191	222
53.217	193
53.243	192
53.269	209
53.295	197
53.321	199
53.347	231
53.373	218
53.399	229
53.425	276
53.451	329
53.477	410
53.503	426
53.529	349
53.555	271
53.581	259
53.607	292
53.633	309
53.659	289
53.685	243
53.711	217
53.737	208
53.763	204
53.789	206
53.815	201
53.841	200
53.867	213
53.893	217
53.919	226
53.945	224
53.971	213
53.997	216
54.023	227
54.049	243
54.075	254
54.101	222
54.127	253
54.153	257
54.179	209
54.205	223
54.231	221
54.257	219
54.283	202
54.309	205
54.335	200
54.361	203
54.387	181
54.413	188
54.439	235
54.465	186
54.491	214
54.517	230
54.543	202
54.569	216
54.595	204
54.621	214
54.647	182
54.673	210
54.699	215
54.725	215
54.751	189
54.777	200
54.803	195
54.829	181
54.855	208
54.881	194
54.907	203
54.933	212
54.959	198
54.985	231
55.011	221
55.037	229
55.063	229
55.089	227
55.115	226
55.141	191
55.167	200
55.193	228
55.219	217
55.245	234
55.271	205
55.297	227
55.323	228
55.349	254
55.375	235
55.401	274
55.427	252
55.453	241
55.479	245
55.505	257
55.531	255
55.557	251
55.583	317
55.609	375
55.635	481
55.661	589
55.687	567
55.713	474
55.739	414
55.765	451
55.791	574
55.817	666
55.843	718
55.869	751
55.895	918
55.921	1273
55.947	1660
55.973	1662
55.999	1149
56.025	722
56.051	716
56.077	854
56.103	945
56.129	869
56.155	631
56.181	446
56.207	368
56.233	342
56.259	364
56.285	363
56.311	359
56.337	441
56.363	570
56.389	840
56.415	1408
56.441	2499
56.467	3782
56.493	3627
56.519	1910
56.545	1007
56.571	1076
56.597	1583
56.623	2025
56.649	1826
56.675	992
56.701	526
56.727	392
56.753	318
56.779	280
56.805	294
56.831	298
56.857	253
56.883	270
56.909	302
56.935	288
56.961	270
[truncated: 1,270 more rows]
