# Supplementary material for: Extraction of alumina from alumina rich coal gangue by a hydro-chemical process
Source: R Soc Open Sci. 2020 Apr 29;7(4):192132. doi: 10.1098/rsos.192132 (PMC7211850; doi:10.1098/rsos.192132)
Supplement: Supplementary material [file rsos192132supp1.zip › electronic supplementary material/original source data/XRD data of ARCG residue obtained at different reaction time/XRD data of 15min.csv]

pos.[��2Th]	Iobs [cts]
5.013	1264
5.039	1280
5.065	1250
5.091	1237
5.117	1191
5.143	1243
5.169	1303
5.195	1220
5.221	1188
5.247	1224
5.273	1194
5.299	1147
5.325	1249
5.351	1295
5.377	1251
5.403	1306
5.429	1270
5.455	1217
5.481	1224
5.507	1239
5.533	1216
5.559	1227
5.585	1258
5.611	1208
5.637	1258
5.663	1239
5.689	1229
5.715	1218
5.741	1261
5.767	1223
5.793	1245
5.819	1224
5.845	1225
5.871	1229
5.897	1234
5.923	1233
5.949	1251
5.975	1265
6.001	1235
6.027	1214
6.053	1208
6.079	1197
6.105	1206
6.131	1262
6.157	1209
6.183	1146
6.209	1189
6.235	1219
6.261	1216
6.287	1226
6.313	1206
6.339	1189
6.365	1210
6.391	1221
6.417	1256
6.443	1233
6.469	1202
6.495	1257
6.521	1258
6.547	1221
6.573	1223
6.599	1265
6.625	1213
6.651	1200
6.677	1177
6.703	1194
6.729	1153
6.755	1171
6.781	1167
6.807	1101
6.833	1153
6.859	1168
6.885	1208
6.911	1198
6.937	1182
6.963	1205
6.989	1188
7.015	1170
7.041	1164
7.067	1190
7.093	1175
7.119	1196
7.145	1200
7.171	1170
7.197	1209
7.223	1221
7.249	1180
7.275	1153
7.301	1207
7.327	1230
7.353	1156
7.379	1170
7.405	1173
7.431	1218
7.457	1255
7.483	1197
7.509	1236
7.535	1226
7.561	1230
7.587	1187
7.613	1165
7.639	1287
7.665	1193
7.691	1174
7.717	1170
7.743	1187
7.769	1154
7.795	1208
7.821	1142
7.847	1146
7.873	1160
7.899	1084
7.925	1123
7.951	1164
7.977	1152
8.003	1153
8.029	1127
8.055	1093
8.081	1156
8.107	1174
8.133	1125
8.159	1163
8.185	1160
8.211	1149
8.237	1104
8.263	1117
8.289	1103
8.315	1074
8.341	1112
8.367	1131
8.393	1114
8.419	1160
8.445	1152
8.471	1117
8.497	1113
8.523	1109
8.549	1126
8.575	1138
8.601	1099
8.627	1105
8.653	1158
8.679	1177
8.705	1154
8.731	1105
8.757	1120
8.783	1084
8.809	1044
8.835	1080
8.861	1085
8.887	1083
8.913	1122
8.939	1172
8.965	1178
8.991	1119
9.017	1064
9.043	1065
9.069	1084
9.095	1101
9.121	1114
9.147	1085
9.173	1088
9.199	1116
9.225	1116
9.251	1096
9.277	1071
9.303	1094
9.329	1054
9.355	1044
9.381	1058
9.407	1087
9.433	1068
9.459	1035
9.485	1021
9.511	1049
9.537	1077
9.563	1083
9.589	1057
9.615	1070
9.641	1079
9.667	1012
9.693	1050
9.719	1048
9.745	1016
9.771	1029
9.797	1070
9.823	1070
9.849	1071
9.875	1022
9.901	1030
9.927	1032
9.953	1049
9.979	1042
10.005	1003
10.031	1014
10.057	1056
10.083	1002
10.109	1091
10.135	1049
10.161	1003
10.187	1023
10.213	1019
10.239	1070
10.265	1012
10.291	1031
10.317	979
10.343	1036
10.369	1004
10.395	1000
10.421	992
10.447	976
10.473	928
10.499	978
10.525	1037
10.551	986
10.577	968
10.603	987
10.629	1022
10.655	955
10.681	957
10.707	942
10.733	965
10.759	966
10.785	948
10.811	950
10.837	991
10.863	986
10.889	976
10.915	981
10.941	965
10.967	953
10.993	925
11.019	928
11.045	967
11.071	988
11.097	965
11.123	947
11.149	923
11.175	942
11.201	1005
11.227	975
11.253	941
11.279	950
11.305	920
11.331	897
11.357	928
11.383	957
11.409	964
11.435	956
11.461	960
11.487	936
11.513	914
11.539	954
11.565	965
11.591	966
11.617	967
11.643	973
11.669	1004
11.695	1014
11.721	1041
11.747	1068
11.773	1092
11.799	1096
11.825	1086
11.851	1091
11.877	1097
11.903	1047
11.929	1036
11.955	1014
11.981	1006
12.007	1011
12.033	989
12.059	953
12.085	907
12.111	931
12.137	950
12.163	939
12.189	989
12.215	976
12.241	972
12.267	945
12.293	880
12.319	908
12.345	886
12.371	880
12.397	865
12.423	872
12.449	871
12.475	846
12.501	905
12.527	857
12.553	862
12.579	860
12.605	847
12.631	919
12.657	928
12.683	869
12.709	883
12.735	883
12.761	947
12.787	884
12.813	906
12.839	911
12.865	875
12.891	848
12.917	867
12.943	859
12.969	850
12.995	863
13.021	851
13.047	850
13.073	834
13.099	821
13.125	847
13.151	858
13.177	870
13.203	868
13.229	826
13.255	843
13.281	868
13.307	814
13.333	802
13.359	860
13.385	886
13.411	857
13.437	863
13.463	834
13.489	853
13.515	865
13.541	876
13.567	840
13.593	830
13.619	872
13.645	870
13.671	890
13.697	901
13.723	925
13.749	959
13.775	1008
13.801	1037
13.827	1053
13.853	1128
13.879	1021
13.905	1028
13.931	1091
13.957	943
13.983	1062
14.009	1083
14.035	1102
14.061	1415
14.087	1719
14.113	1815
14.139	1964
14.165	2194
14.191	2162
14.217	2120
14.243	2153
14.269	1990
14.295	1893
14.321	1742
14.347	1622
14.373	1396
14.399	1239
14.425	1104
14.451	1040
14.477	1040
14.503	942
14.529	908
14.555	908
14.581	854
14.607	841
14.633	806
14.659	832
14.685	815
14.711	839
14.737	843
14.763	854
14.789	836
14.815	800
14.841	840
14.867	812
14.893	808
14.919	819
14.945	795
14.971	757
14.997	791
15.023	819
15.049	791
15.075	749
15.101	747
15.127	787
15.153	800
15.179	753
15.205	804
15.231	766
15.257	751
15.283	744
15.309	722
15.335	746
15.361	720
15.387	743
15.413	723
15.439	744
15.465	658
15.491	724
15.517	712
15.543	691
15.569	711
15.595	715
15.621	747
15.647	694
15.673	726
15.699	747
15.725	694
15.751	697
15.777	683
15.803	710
15.829	725
15.855	718
15.881	735
15.907	678
15.933	747
15.959	704
15.985	706
16.011	736
16.037	722
16.063	712
16.089	687
16.115	678
16.141	676
16.167	727
16.193	701
16.219	659
16.245	677
16.271	675
16.297	714
16.323	707
16.349	672
16.375	665
16.401	693
16.427	700
16.453	682
16.479	675
16.505	658
16.531	663
16.557	664
16.583	714
16.609	752
16.635	733
16.661	717
16.687	699
16.713	668
16.739	651
16.765	651
16.791	677
16.817	696
16.843	686
16.869	677
16.895	689
16.921	679
16.947	651
16.973	646
16.999	648
17.025	677
17.051	655
17.077	634
17.103	655
17.129	663
17.155	651
17.181	647
17.207	665
17.233	626
17.259	608
17.285	641
17.311	633
17.337	675
17.363	651
17.389	613
17.415	616
17.441	615
17.467	633
17.493	657
17.519	668
17.545	685
17.571	675
17.597	678
17.623	697
17.649	694
17.675	668
17.701	703
17.727	694
17.753	685
17.779	758
17.805	747
17.831	726
17.857	759
17.883	790
17.909	831
17.935	919
17.961	993
17.987	1046
18.013	1195
18.039	1381
18.065	1619
18.091	1973
18.117	1929
18.143	2377
18.169	2750
18.195	4200
18.221	4450
18.247	4331
18.273	4078
18.299	2032
18.325	1129
18.351	893
18.377	809
18.403	736
18.429	748
18.455	735
18.481	658
18.507	702
18.533	650
18.559	669
18.585	651
18.611	673
18.637	666
18.663	648
18.689	624
18.715	592
18.741	626
18.767	639
18.793	665
18.819	666
18.845	649
18.871	620
18.897	598
18.923	589
18.949	634
18.975	662
19.001	603
19.027	563
19.053	572
19.079	608
19.105	627
19.131	616
19.157	612
19.183	623
19.209	601
19.235	598
19.261	578
19.287	565
19.313	593
19.339	593
19.365	597
19.391	585
19.417	578
19.443	583
19.469	598
19.495	612
19.521	572
19.547	557
19.573	564
19.599	587
19.625	593
19.651	546
19.677	556
19.703	598
19.729	618
19.755	606
19.781	601
19.807	617
19.833	611
19.859	627
19.885	635
19.911	663
19.937	701
19.963	715
19.989	725
20.015	808
20.041	890
20.067	903
20.093	926
20.119	852
20.145	793
20.171	747
20.197	683
20.223	657
20.249	684
20.275	657
20.301	615
20.327	605
20.353	577
20.379	588
20.405	546
20.431	608
20.457	568
20.483	536
20.509	532
20.535	590
20.561	532
20.587	599
20.613	524
20.639	494
20.665	517
20.691	530
20.717	527
20.743	532
20.769	576
20.795	491
20.821	527
20.847	536
20.873	550
20.899	546
20.925	503
20.951	535
20.977	524
21.003	521
21.029	534
21.055	507
21.081	498
21.107	569
21.133	561
21.159	560
21.185	531
21.211	501
21.237	481
21.263	522
21.289	546
21.315	539
21.341	559
21.367	553
21.393	534
21.419	537
21.445	517
21.471	517
21.497	530
21.523	535
21.549	502
21.575	502
21.601	530
21.627	561
21.653	521
21.679	525
21.705	545
21.731	533
21.757	495
21.783	517
21.809	532
21.835	490
21.861	473
21.887	482
21.913	482
21.939	505
21.965	536
21.991	536
22.017	503
22.043	489
22.069	496
22.095	510
22.121	532
22.147	539
22.173	541
22.199	551
22.225	533
22.251	521
22.277	573
22.303	568
22.329	561
22.355	567
22.381	560
22.407	590
22.433	612
22.459	632
22.485	614
22.511	599
22.537	623
22.563	594
22.589	511
22.615	488
22.641	529
22.667	536
22.693	538
22.719	492
22.745	503
22.771	502
22.797	532
22.823	484
22.849	466
22.875	467
22.901	464
22.927	458
22.953	510
22.979	487
23.005	509
23.031	512
23.057	512
23.083	526
23.109	502
23.135	526
23.161	516
23.187	523
23.213	570
23.239	488
23.265	499
23.291	562
23.317	493
23.343	516
23.369	530
23.395	531
23.421	482
23.447	494
23.473	500
23.499	507
23.525	535
23.551	522
23.577	532
23.603	557
23.629	555
23.655	555
23.681	570
23.707	550
23.733	590
23.759	605
23.785	600
23.811	591
23.837	611
23.863	619
23.889	580
23.915	607
23.941	598
23.967	586
23.993	592
24.019	619
24.045	603
24.071	629
24.097	630
24.123	634
24.149	686
24.175	695
24.201	667
24.227	747
24.253	772
24.279	838
24.305	898
24.331	995
24.357	1143
24.383	1299
24.409	1488
24.435	1868
24.461	2360
24.487	2883
24.513	3656
24.539	4718
24.565	5992
24.591	7200
24.617	8042
24.643	8115
24.669	7374
24.695	6153
24.721	4781
24.747	3521
24.773	2561
24.799	1966
24.825	1518
24.851	1287
24.877	1144
24.903	963
24.929	929
24.955	870
24.981	764
25.007	722
25.033	678
25.059	640
25.085	634
25.111	625
25.137	597
25.163	615
25.189	576
25.215	533
25.241	548
25.267	549
25.293	543
25.319	526
25.345	507
25.371	512
25.397	518
25.423	539
25.449	539
25.475	518
25.501	518
25.527	514
25.553	488
25.579	482
25.605	477
25.631	491
25.657	483
25.683	483
25.709	453
25.735	444
25.761	458
25.787	427
25.813	548
25.839	464
25.865	435
25.891	458
25.917	435
25.943	447
25.969	474
25.995	439
26.021	433
26.047	434
26.073	451
26.099	472
26.125	425
26.151	440
26.177	434
26.203	428
26.229	439
26.255	420
26.281	421
26.307	457
26.333	434
26.359	430
26.385	449
26.411	454
26.437	461
26.463	444
26.489	434
26.515	435
26.541	434
26.567	449
26.593	393
26.619	403
26.645	451
26.671	423
26.697	389
26.723	431
26.749	417
26.775	429
26.801	435
26.827	441
26.853	442
26.879	433
26.905	443
26.931	448
26.957	431
26.983	416
27.009	396
27.035	382
27.061	391
27.087	413
27.113	403
27.139	407
27.165	403
27.191	418
27.217	455
27.243	432
27.269	404
27.295	416
27.321	409
27.347	395
27.373	400
27.399	393
27.425	393
27.451	411
27.477	426
27.503	430
27.529	417
27.555	392
27.581	375
27.607	396
27.633	427
27.659	407
27.685	385
27.711	399
27.737	381
27.763	420
27.789	402
27.815	374
27.841	390
27.867	401
27.893	419
27.919	443
27.945	413
27.971	415
27.997	402
28.023	429
28.049	386
28.075	413
28.101	436
28.127	432
28.153	413
28.179	435
28.205	397
28.231	464
28.257	451
28.283	420
28.309	445
28.335	488
28.361	496
28.387	572
28.413	584
28.439	620
28.465	658
28.491	732
28.517	702
28.543	646
28.569	640
28.595	606
28.621	573
28.647	603
28.673	609
28.699	687
28.725	825
28.751	992
28.777	1337
28.803	1829
28.829	1760
28.855	1327
28.881	1156
28.907	936
28.933	651
28.959	524
28.985	455
29.011	453
29.037	417
29.063	406
29.089	407
29.115	397
29.141	411
29.167	421
29.193	382
29.219	412
29.245	402
29.271	393
29.297	419
29.323	404
29.349	414
29.375	437
29.401	454
29.427	516
29.453	581
29.479	645
29.505	680
29.531	701
29.557	688
29.583	656
29.609	621
29.635	590
29.661	563
29.687	497
29.713	438
29.739	440
29.765	440
29.791	413
29.817	386
29.843	390
29.869	391
29.895	381
29.921	388
29.947	385
29.973	365
29.999	361
30.025	376
30.051	376
30.077	364
30.103	369
30.129	379
30.155	378
30.181	386
30.207	374
30.233	358
30.259	363
30.285	390
30.311	378
30.337	399
30.363	374
30.389	341
30.415	346
30.441	358
30.467	350
30.493	343
30.519	359
30.545	373
30.571	345
30.597	348
30.623	368
30.649	369
30.675	328
30.701	382
30.727	388
30.753	387
30.779	381
30.805	373
30.831	401
30.857	360
30.883	399
30.909	375
30.935	372
30.961	363
30.987	361
31.013	377
31.039	365
31.065	400
31.091	555
31.117	501
31.143	546
31.169	555
31.195	577
31.221	525
31.247	572
31.273	557
31.299	629
31.325	633
31.351	635
31.377	667
31.403	5681
31.429	3763
31.455	869
31.481	455
31.507	588
31.533	402
31.559	517
31.585	655
31.611	575
31.637	511
31.663	314
31.689	578
31.715	508
31.741	586
31.767	409
31.793	572
31.819	619
31.845	581
31.871	536
31.897	436
31.923	430
31.949	679
31.975	546
32.001	453
32.027	575
32.053	418
32.079	718
32.105	436
32.131	430
32.157	679
32.183	546
32.209	453
32.235	575
32.261	418
32.287	718
32.313	730
32.339	488
32.365	423
32.391	431
32.417	414
32.443	389
32.469	388
32.495	413
32.521	424
32.547	390
32.573	360
32.599	371
32.625	375
32.651	369
32.677	389
32.703	376
32.729	357
32.755	380
32.781	359
32.807	343
32.833	353
32.859	367
32.885	375
32.911	359
32.937	359
32.963	366
32.989	367
33.015	364
33.041	381
33.067	358
33.093	351
33.119	352
33.145	395
33.171	391
33.197	366
33.223	356
33.249	349
33.275	383
33.301	388
33.327	366
33.353	324
33.379	333
33.405	382
33.431	349
33.457	340
33.483	370
33.509	378
33.535	337
33.561	343
33.587	372
33.613	395
33.639	374
33.665	354
33.691	355
33.717	364
33.743	393
33.769	401
33.795	347
33.821	377
33.847	407
33.873	410
33.899	410
33.925	398
33.951	447
33.977	486
34.003	522
34.029	637
34.055	872
34.081	1054
34.107	1433
34.133	2049
34.159	3218
34.185	4064
34.211	5033
34.237	5296
34.263	5585
34.289	4913
34.315	4547
34.341	3573
34.367	2025
34.393	1124
34.419	816
34.445	642
34.471	552
34.497	510
34.523	485
34.549	462
34.575	446
34.601	428
34.627	428
34.653	440
34.679	466
34.705	520
34.731	543
34.757	576
34.783	620
34.809	691
34.835	462
34.861	446
34.887	428
34.913	428
34.939	440
34.965	466
34.991	520
35.017	543
35.043	576
35.069	620
35.095	691
35.121	787
35.147	931
35.173	1676
35.199	1287
35.225	1006
35.251	778
35.277	686
35.303	609
35.329	546
35.355	518
35.381	445
35.407	421
35.433	411
35.459	392
35.485	369
35.511	411
35.537	391
35.563	390
35.589	366
35.615	336
35.641	319
35.667	365
35.693	348
35.719	337
35.745	314
35.771	336
35.797	374
35.823	378
35.849	358
35.875	343
35.901	329
35.927	342
35.953	338
35.979	336
36.005	372
36.031	341
36.057	330
36.083	377
36.109	387
36.135	359
36.161	357
36.187	388
36.213	343
36.239	319
36.265	361
36.291	319
36.317	317
36.343	347
36.369	331
36.395	307
36.421	324
36.447	341
36.473	326
36.499	327
36.525	307
36.551	335
36.577	360
36.603	315
36.629	325
36.655	321
36.681	335
36.707	322
36.733	375
36.759	374
36.785	347
36.811	319
36.837	335
36.863	335
36.889	323
36.915	308
36.941	317
36.967	311
36.993	293
37.019	296
37.045	315
37.071	313
37.097	308
37.123	315
37.149	294
37.175	289
37.201	324
37.227	332
37.253	298
37.279	313
37.305	298
37.331	284
37.357	320
37.383	327
37.409	310
37.435	281
37.461	270
37.487	300
37.513	309
37.539	301
37.565	310
37.591	305
37.617	302
37.643	298
37.669	313
37.695	352
37.721	382
37.747	416
37.773	450
37.799	511
37.825	584
37.851	654
37.877	766
37.903	842
37.929	864
37.955	863
37.981	832
38.007	804
38.033	724
38.059	652
38.085	597
38.111	538
38.137	476
38.163	422
38.189	359
38.215	329
38.241	329
38.267	316
38.293	299
38.319	322
38.345	325
38.371	309
38.397	287
38.423	301
38.449	300
38.475	304
38.501	325
38.527	293
38.553	305
38.579	301
38.605	311
38.631	289
38.657	295
38.683	291
38.709	286
38.735	282
38.761	279
38.787	278
38.813	250
38.839	290
38.865	279
38.891	250
38.917	268
38.943	277
38.969	254
38.995	282
39.021	283
39.047	241
39.073	313
39.099	273
39.125	293
39.151	277
39.177	270
39.203	261
39.229	267
39.255	270
39.281	284
39.307	259
39.333	272
39.359	282
39.385	288
39.411	310
39.437	330
39.463	321
39.489	284
39.515	288
39.541	303
39.567	327
39.593	302
39.619	280
39.645	266
39.671	255
39.697	275
39.723	275
39.749	291
39.775	282
39.801	266
39.827	263
39.853	259
39.879	249
39.905	252
39.931	259
39.957	273
39.983	263
40.009	279
40.035	263
40.061	250
40.087	253
40.113	252
40.139	249
40.165	243
40.191	254
40.217	274
40.243	269
40.269	257
40.295	239
40.321	234
40.347	229
40.373	252
40.399	269
40.425	259
40.451	256
40.477	248
40.503	247
40.529	252
40.555	246
40.581	243
40.607	270
40.633	256
40.659	268
40.685	273
40.711	257
40.737	270
40.763	272
40.789	259
40.815	251
40.841	251
40.867	268
40.893	252
40.919	247
40.945	279
40.971	263
40.997	230
41.023	215
41.049	231
41.075	254
41.101	257
41.127	232
41.153	265
41.179	252
41.205	240
41.231	238
41.257	249
41.283	237
41.309	232
41.335	239
41.361	237
41.387	240
41.413	238
41.439	239
41.465	255
41.491	248
41.517	234
41.543	237
41.569	263
41.595	234
41.621	237
41.647	233
41.673	249
41.699	272
41.725	215
41.751	253
41.777	240
41.803	253
41.829	239
41.855	259
41.881	249
41.907	253
41.933	278
41.959	262
41.985	269
42.011	274
42.037	250
42.063	255
42.089	280
42.115	256
42.141	250
42.167	241
42.193	264
42.219	250
42.245	258
42.271	236
42.297	246
42.323	262
42.349	271
42.375	282
42.401	267
42.427	259
42.453	264
42.479	269
42.505	288
42.531	278
42.557	266
42.583	290
42.609	302
42.635	300
42.661	298
42.687	294
42.713	290
42.739	296
42.765	315
42.791	333
42.817	344
42.843	366
42.869	377
42.895	394
42.921	415
42.947	469
42.973	549
42.999	621
43.025	748
43.051	883
43.077	1040
43.103	1277
43.129	1495
43.155	1754
43.181	2094
43.207	2342
43.233	2428
43.259	2357
43.285	2192
43.311	2026
43.337	1820
43.363	1597
43.389	1337
43.415	1113
43.441	915
43.467	747
43.493	647
43.519	562
43.545	494
43.571	420
43.597	410
43.623	402
43.649	360
43.675	346
43.701	338
43.727	327
43.753	285
43.779	292
43.805	292
43.831	296
43.857	279
43.883	274
43.909	284
43.935	291
43.961	284
43.987	266
44.013	260
44.039	243
44.065	229
44.091	255
44.117	250
44.143	244
44.169	243
44.195	255
44.221	270
44.247	247
44.273	247
44.299	246
44.325	254
44.351	235
44.377	212
44.403	233
44.429	244
44.455	254
44.481	247
44.507	244
44.533	227
44.559	243
44.585	253
44.611	249
44.637	240
44.663	240
44.689	248
44.715	248
44.741	226
44.767	201
44.793	218
44.819	188
44.845	193
44.871	214
44.897	234
44.923	271
44.949	244
44.975	245
45.001	224
45.027	201
45.053	236
45.079	216
45.105	220
45.131	226
45.157	231
45.183	229
45.209	228
45.235	215
45.261	221
45.287	224
45.313	243
45.339	231
45.365	223
45.391	236
45.417	238
45.443	249
45.469	242
45.495	232
45.521	231
45.547	239
45.573	287
45.599	332
45.625	330
45.651	325
45.677	316
45.703	317
45.729	336
45.755	330
45.781	307
45.807	283
45.833	282
45.859	275
45.885	280
45.911	287
45.937	268
45.963	253
45.989	252
46.015	242
46.041	234
46.067	253
46.093	256
46.119	234
46.145	232
46.171	222
46.197	225
46.223	231
46.249	246
46.275	235
46.301	241
46.327	219
46.353	231
46.379	226
46.405	219
46.431	209
46.457	235
46.483	234
46.509	197
46.535	206
46.561	228
46.587	249
46.613	247
46.639	222
46.665	232
46.691	219
46.717	235
46.743	244
46.769	259
46.795	242
46.821	239
46.847	227
46.873	238
46.899	256
46.925	223
46.951	258
46.977	284
47.003	259
47.029	334
47.055	336
47.081	396
47.107	496
47.133	689
47.159	916
47.185	1307
47.211	1870
47.237	1763
47.263	2163
47.289	1717
47.315	2614
47.341	1695
47.367	1834
47.393	1736
47.419	1349
47.445	831
47.471	578
47.497	422
47.523	365
47.549	331
47.575	315
47.601	301
47.627	326
47.653	288
47.679	290
47.705	275
47.731	286
47.757	275
47.783	270
47.809	279
47.835	280
47.861	278
47.887	262
47.913	252
47.939	277
47.965	301
47.991	316
48.017	340
48.043	334
48.069	301
48.095	305
48.121	307
48.147	281
48.173	269
48.199	276
48.225	270
48.251	248
48.277	243
48.303	260
48.329	255
48.355	249
48.381	247
48.407	237
48.433	248
48.459	235
48.485	244
48.511	261
48.537	243
48.563	242
48.589	255
48.615	278
48.641	264
48.667	265
48.693	263
48.719	247
48.745	248
48.771	261
48.797	249
48.823	222
48.849	229
48.875	205
48.901	222
48.927	211
48.953	212
48.979	194
49.005	204
49.031	196
49.057	208
49.083	235
49.109	232
49.135	238
49.161	219
49.187	217
49.213	184
49.239	192
49.265	214
49.291	211
49.317	226
49.343	229
49.369	197
49.395	233
49.421	219
49.447	228
49.473	196
49.499	234
49.525	224
49.551	212
49.577	217
49.603	213
49.629	228
49.655	258
49.681	216
49.707	220
49.733	218
49.759	235
49.785	220
49.811	222
49.837	246
49.863	233
49.889	226
49.915	253
49.941	244
49.967	236
49.993	221
50.019	251
50.045	262
50.071	278
50.097	288
50.123	300
50.149	352
50.175	378
50.201	405
50.227	477
50.253	548
50.279	554
50.305	605
50.331	666
50.357	684
50.383	621
50.409	592
50.435	510
50.461	448
50.487	430
50.513	405
50.539	375
50.565	347
50.591	347
50.617	314
50.643	270
50.669	276
50.695	298
50.721	305
50.747	342
50.773	429
50.799	545
50.825	760
50.851	1096
50.877	1525
50.903	1950
50.929	1944
50.955	1446
50.981	1039
51.007	1025
51.033	1168
51.059	1102
51.085	813
51.111	533
51.137	355
51.163	280
51.189	252
51.215	239
51.241	245
51.267	248
51.293	222
51.319	253
51.345	240
51.371	224
51.397	231
51.423	220
51.449	212
51.475	214
51.501	220
51.527	197
51.553	211
51.579	215
51.605	225
51.631	229
51.657	222
51.683	204
51.709	211
51.735	194
51.761	212
51.787	224
51.813	211
51.839	202
51.865	205
51.891	206
51.917	187
51.943	221
51.969	208
51.995	205
52.021	208
52.047	217
52.073	247
52.099	252
52.125	239
52.151	233
52.177	250
52.203	263
52.229	302
52.255	288
52.281	306
52.307	341
52.333	397
52.359	471
52.385	531
52.411	610
52.437	666
52.463	718
52.489	825
52.515	838
52.541	850
52.567	810
52.593	741
52.619	697
52.645	638
52.671	605
52.697	543
52.723	489
52.749	428
52.775	353
52.801	329
52.827	284
52.853	260
52.879	244
52.905	235
52.931	244
52.957	226
52.983	213
53.009	218
53.035	212
53.061	215
53.087	206
53.113	198
53.139	209
53.165	199
53.191	200
53.217	200
53.243	201
53.269	204
53.295	203
53.321	188
53.347	185
53.373	201
53.399	189
53.425	177
53.451	190
53.477	198
53.503	196
53.529	192
53.555	185
53.581	174
53.607	175
53.633	181
53.659	174
53.685	185
53.711	197
53.737	179
53.763	175
53.789	175
53.815	180
53.841	182
53.867	181
53.893	179
53.919	184
53.945	193
53.971	205
53.997	205
54.023	190
54.049	195
54.075	183
54.101	190
54.127	184
54.153	197
54.179	205
54.205	214
54.231	219
54.257	218
54.283	218
54.309	248
54.335	316
54.361	421
54.387	575
54.413	729
54.439	1028
54.465	1178
54.491	1085
54.517	747
54.543	613
54.569	599
54.595	687
54.621	721
54.647	550
54.673	359
54.699	264
54.725	247
54.751	226
54.777	223
54.803	209
54.829	178
54.855	162
54.881	165
54.907	208
54.933	184
54.959	165
54.985	187
55.011	179
55.037	181
55.063	184
55.089	177
55.115	186
55.141	178
55.167	186
55.193	173
55.219	182
55.245	189
55.271	159
55.297	206
55.323	188
55.349	175
55.375	186
55.401	194
55.427	176
55.453	191
55.479	190
55.505	191
55.531	187
55.557	183
55.583	184
55.609	200
55.635	196
55.661	185
55.687	185
55.713	191
55.739	191
55.765	183
55.791	195
55.817	180
55.843	176
55.869	189
55.895	208
55.921	207
55.947	188
55.973	182
55.999	178
56.025	184
56.051	198
56.077	191
56.103	187
56.129	194
56.155	196
56.181	208
56.207	213
56.233	199
56.259	227
56.285	259
56.311	259
56.337	254
56.363	224
56.389	211
56.415	206
56.441	210
56.467	231
56.493	232
56.519	204
56.545	197
56.571	213
56.597	209
56.623	206
56.649	223
56.675	221
56.701	243
56.727	259
56.753	227
56.779	233
56.805	214
56.831	221
56.857	221
56.883	222
56.909	212
56.935	183
56.961	195
[truncated: 1,270 more rows]
