# Supplementary material for: Extraction of alumina from alumina rich coal gangue by a hydro-chemical process
Source: R Soc Open Sci. 2020 Apr 29;7(4):192132. doi: 10.1098/rsos.192132 (PMC7211850; doi:10.1098/rsos.192132)
Supplement: Supplementary material [file rsos192132supp1.zip › electronic supplementary material/original source data/XRD data of ARCG residue obtained at different reaction time/XRD data of 30min.csv]

pos.[��2Th]	Iobs [cts]
5.013	1096
5.039	1105
5.065	1095
5.091	1133
5.117	1113
5.143	1129
5.169	1130
5.195	1140
5.221	1130
5.247	1159
5.273	1183
5.299	1103
5.325	1128
5.351	1090
5.377	1085
5.403	1115
5.429	1094
5.455	1110
5.481	1088
5.507	1087
5.533	1036
5.559	1058
5.585	1037
5.611	1099
5.637	1095
5.663	1051
5.689	1051
5.715	1115
5.741	1114
5.767	1097
5.793	1067
5.819	1073
5.845	1078
5.871	1058
5.897	1055
5.923	1085
5.949	1101
5.975	1091
6.001	1054
6.027	1104
6.053	1120
6.079	1082
6.105	1071
6.131	1072
6.157	1058
6.183	1067
6.209	1078
6.235	1060
6.261	1043
6.287	1077
6.313	1102
6.339	1085
6.365	1088
6.391	1066
6.417	1043
6.443	1058
6.469	1046
6.495	1031
6.521	1043
6.547	1057
6.573	1045
6.599	1037
6.625	1069
6.651	1057
6.677	1034
6.703	1050
6.729	1077
6.755	1086
6.781	1148
6.807	1077
6.833	1059
6.859	1043
6.885	1068
6.911	1062
6.937	1049
6.963	1021
6.989	997
7.015	1016
7.041	1044
7.067	1051
7.093	1051
7.119	1046
7.145	1073
7.171	1076
7.197	998
7.223	1018
7.249	1062
7.275	1085
7.301	1073
7.327	1056
7.353	1039
7.379	1027
7.405	1059
7.431	1048
7.457	1044
7.483	1012
7.509	1005
7.535	984
7.561	1052
7.587	1107
7.613	1109
7.639	1080
7.665	1049
7.691	1048
7.717	985
7.743	1034
7.769	1079
7.795	993
7.821	1030
7.847	1031
7.873	989
7.899	1047
7.925	1090
7.951	1040
7.977	1053
8.003	984
8.029	1007
8.055	1056
8.081	1087
8.107	1020
8.133	1014
8.159	1060
8.185	1022
8.211	1073
8.237	1031
8.263	1014
8.289	1013
8.315	1050
8.341	1002
8.367	998
8.393	990
8.419	992
8.445	963
8.471	976
8.497	1006
8.523	1025
8.549	1009
8.575	1004
8.601	979
8.627	982
8.653	1019
8.679	1028
8.705	1015
8.731	1041
8.757	1033
8.783	996
8.809	1027
8.835	1051
8.861	1046
8.887	1034
8.913	995
8.939	960
8.965	988
8.991	1018
9.017	1015
9.043	1007
9.069	969
9.095	985
9.121	1005
9.147	977
9.173	976
9.199	1001
9.225	1017
9.251	987
9.277	979
9.303	976
9.329	1011
9.355	958
9.381	939
9.407	987
9.433	985
9.459	980
9.485	992
9.511	979
9.537	995
9.563	942
9.589	942
9.615	1005
9.641	980
9.667	956
9.693	904
9.719	960
9.745	946
9.771	925
9.797	910
9.823	930
9.849	926
9.875	968
9.901	888
9.927	929
9.953	914
9.979	944
10.005	927
10.031	981
10.057	976
10.083	986
10.109	954
10.135	999
10.161	953
10.187	991
10.213	1013
10.239	1017
10.265	913
10.291	921
10.317	979
10.343	958
10.369	924
10.395	888
10.421	974
10.447	971
10.473	928
10.499	917
10.525	854
10.551	904
10.577	905
10.603	951
10.629	898
10.655	863
10.681	878
10.707	919
10.733	929
10.759	897
10.785	830
10.811	872
10.837	945
10.863	935
10.889	942
10.915	882
10.941	895
10.967	848
10.993	892
11.019	927
11.045	915
11.071	891
11.097	921
11.123	950
11.149	956
11.175	921
11.201	903
11.227	903
11.253	895
11.279	908
11.305	961
11.331	977
11.357	944
11.383	936
11.409	950
11.435	928
11.461	950
11.487	989
11.513	997
11.539	1031
11.565	1055
11.591	1056
11.617	1069
11.643	1107
11.669	1162
11.695	1219
11.721	1230
11.747	1241
11.773	1283
11.799	1241
11.825	1161
11.851	1099
11.877	1062
11.903	952
11.929	882
11.955	908
11.981	920
12.007	947
12.033	884
12.059	890
12.085	912
12.111	895
12.137	895
12.163	856
12.189	870
12.215	876
12.241	847
12.267	849
12.293	823
12.319	810
12.345	832
12.371	820
12.397	832
12.423	854
12.449	814
12.475	824
12.501	853
12.527	809
12.553	801
12.579	762
12.605	812
12.631	809
12.657	821
12.683	809
12.709	781
12.735	786
12.761	815
12.787	844
12.813	815
12.839	793
12.865	807
12.891	788
12.917	868
12.943	857
12.969	822
12.995	797
13.021	773
13.047	784
13.073	802
13.099	775
13.125	792
13.151	806
13.177	813
13.203	768
13.229	776
13.255	809
13.281	774
13.307	771
13.333	781
13.359	790
13.385	790
13.411	813
13.437	768
13.463	771
13.489	771
13.515	799
13.541	787
13.567	765
13.593	761
13.619	802
13.645	790
13.671	787
13.697	779
13.723	811
13.749	822
13.775	797
13.801	828
13.827	810
13.853	837
13.879	859
13.905	921
13.931	981
13.957	1031
13.983	1080
14.009	1136
14.035	1287
14.061	1504
14.087	1810
14.113	2229
14.139	2657
14.165	2712
14.191	2177
14.217	1480
14.243	1037
14.269	840
14.295	781
14.321	788
14.347	781
14.373	768
14.399	778
14.425	746
14.451	704
14.477	727
14.503	739
14.529	770
14.555	772
14.581	720
14.607	694
14.633	741
14.659	728
14.685	727
14.711	712
14.737	710
14.763	723
14.789	743
14.815	702
14.841	765
14.867	701
14.893	668
14.919	693
14.945	702
14.971	685
14.997	683
15.023	681
15.049	672
15.075	681
15.101	721
15.127	707
15.153	660
15.179	675
15.205	726
15.231	715
15.257	664
15.283	691
15.309	684
15.335	705
15.361	690
15.387	734
15.413	671
15.439	629
15.465	623
15.491	637
15.517	664
15.543	661
15.569	676
15.595	648
15.621	640
15.647	649
15.673	639
15.699	664
15.725	634
15.751	653
15.777	642
15.803	639
15.829	651
15.855	641
15.881	624
15.907	665
15.933	676
15.959	678
15.985	670
16.011	626
16.037	606
16.063	596
16.089	628
16.115	576
16.141	635
16.167	608
16.193	663
16.219	635
16.245	613
16.271	631
16.297	631
16.323	627
16.349	613
16.375	635
16.401	644
16.427	618
16.453	621
16.479	619
16.505	611
16.531	620
16.557	596
16.583	603
16.609	623
16.635	644
16.661	652
16.687	642
16.713	613
16.739	602
16.765	627
16.791	626
16.817	593
16.843	584
16.869	604
16.895	624
16.921	614
16.947	589
16.973	574
16.999	558
17.025	560
17.051	582
17.077	617
17.103	592
17.129	578
17.155	606
17.181	616
17.207	594
17.233	592
17.259	570
17.285	591
17.311	580
17.337	572
17.363	598
17.389	576
17.415	565
17.441	609
17.467	593
17.493	583
17.519	587
17.545	579
17.571	575
17.597	627
17.623	597
17.649	586
17.675	605
17.701	609
17.727	613
17.753	632
17.779	639
17.805	646
17.831	617
17.857	666
17.883	714
17.909	770
17.935	858
17.961	911
17.987	943
18.013	1081
18.039	1365
18.065	1750
18.091	2354
18.117	3082
18.143	4576
18.169	5306
18.195	4223
18.221	3218
18.247	1910
18.273	1359
18.299	987
18.325	980
18.351	1024
18.377	1185
18.403	1494
18.429	1964
18.455	2701
18.481	3024
18.507	2276
18.533	1552
18.559	889
18.585	700
18.611	607
18.637	607
18.663	577
18.689	540
18.715	557
18.741	597
18.767	583
18.793	571
18.819	572
18.845	587
18.871	596
18.897	560
18.923	555
18.949	544
18.975	527
19.001	515
19.027	534
19.053	547
19.079	531
19.105	518
19.131	571
19.157	601
19.183	608
19.209	649
19.235	708
19.261	780
19.287	848
19.313	768
19.339	637
19.365	576
19.391	543
19.417	526
19.443	518
19.469	522
19.495	514
19.521	515
19.547	528
19.573	533
19.599	532
19.625	512
19.651	519
19.677	516
19.703	498
19.729	519
19.755	504
19.781	488
19.807	499
19.833	551
19.859	516
19.885	538
19.911	564
19.937	542
19.963	623
19.989	610
20.015	627
20.041	675
20.067	615
20.093	599
20.119	535
20.145	529
20.171	522
20.197	462
20.223	468
20.249	473
20.275	477
20.301	490
20.327	500
20.353	506
20.379	465
20.405	486
20.431	513
20.457	464
20.483	463
20.509	529
20.535	458
20.561	483
20.587	461
20.613	460
20.639	474
20.665	468
20.691	442
20.717	508
20.743	432
20.769	494
20.795	461
20.821	429
20.847	516
20.873	450
20.899	486
20.925	483
20.951	485
20.977	443
21.003	440
21.029	484
21.055	487
21.081	444
21.107	459
21.133	411
21.159	444
21.185	456
21.211	478
21.237	465
21.263	453
21.289	464
21.315	441
21.341	422
21.367	457
21.393	440
21.419	441
21.445	452
21.471	461
21.497	453
21.523	458
21.549	459
21.575	445
21.601	418
21.627	439
21.653	478
21.679	452
21.705	412
21.731	419
21.757	448
21.783	435
21.809	423
21.835	435
21.861	459
21.887	460
21.913	431
21.939	448
21.965	459
21.991	434
22.017	440
22.043	459
22.069	475
22.095	472
22.121	498
22.147	569
22.173	588
22.199	555
22.225	537
22.251	538
22.277	540
22.303	590
22.329	690
22.355	829
22.381	949
22.407	954
22.433	804
22.459	668
22.485	527
22.511	466
22.537	474
22.563	450
22.589	421
22.615	423
22.641	421
22.667	461
22.693	455
22.719	460
22.745	410
22.771	438
22.797	454
22.823	427
22.849	457
22.875	430
22.901	452
22.927	507
22.953	571
22.979	670
23.005	790
23.031	860
23.057	1235
23.083	1177
23.109	946
23.135	789
23.161	568
23.187	512
23.213	446
23.239	454
23.265	479
23.291	416
23.317	415
23.343	450
23.369	419
23.395	447
23.421	416
23.447	489
23.473	508
23.499	485
23.525	496
23.551	502
23.577	546
23.603	513
23.629	472
23.655	512
23.681	509
23.707	488
23.733	437
23.759	441
23.785	443
23.811	420
23.837	446
23.863	439
23.889	422
23.915	430
23.941	383
23.967	416
23.993	412
24.019	416
24.045	423
24.071	449
24.097	443
24.123	428
24.149	425
24.175	407
24.201	394
24.227	416
24.253	477
24.279	502
24.305	530
24.331	534
24.357	608
24.383	691
24.409	842
24.435	1078
24.461	1378
24.487	1819
24.513	2429
24.539	3234
24.565	3775
24.591	3633
24.617	2948
24.643	2140
24.669	1432
24.695	867
24.721	603
24.747	539
24.773	487
24.799	480
24.825	470
24.851	430
24.877	414
24.903	402
24.929	414
24.955	396
24.981	388
25.007	403
25.033	396
25.059	387
25.085	389
25.111	367
25.137	369
25.163	397
25.189	391
25.215	396
25.241	375
25.267	403
25.293	397
25.319	416
25.345	428
25.371	399
25.397	383
25.423	395
25.449	335
25.475	377
25.501	368
25.527	362
25.553	370
25.579	342
25.605	384
25.631	370
25.657	341
25.683	338
25.709	365
25.735	362
25.761	345
25.787	338
25.813	347
25.839	388
25.865	335
25.891	341
25.917	351
25.943	334
25.969	317
25.995	351
26.021	316
26.047	351
26.073	359
26.099	331
26.125	364
26.151	373
26.177	366
26.203	372
26.229	343
26.255	349
26.281	325
26.307	340
26.333	325
26.359	335
26.385	328
26.411	360
26.437	346
26.463	341
26.489	353
26.515	351
26.541	333
26.567	353
26.593	379
26.619	357
26.645	360
26.671	342
26.697	325
26.723	343
26.749	354
26.775	376
26.801	344
26.827	328
26.853	323
26.879	314
26.905	342
26.931	347
26.957	333
26.983	344
27.009	331
27.035	337
27.061	355
27.087	361
27.113	342
27.139	327
27.165	327
27.191	329
27.217	344
27.243	350
27.269	324
27.295	300
27.321	289
27.347	294
27.373	308
27.399	313
27.425	334
27.451	353
27.477	340
27.503	320
27.529	323
27.555	311
27.581	291
27.607	317
27.633	333
27.659	334
27.685	332
27.711	333
27.737	333
27.763	311
27.789	300
27.815	323
27.841	326
27.867	291
27.893	327
27.919	327
27.945	320
27.971	315
27.997	325
28.023	293
28.049	299
28.075	301
28.101	301
28.127	316
28.153	335
28.179	343
28.205	337
28.231	334
28.257	341
28.283	381
28.309	397
28.335	376
28.361	375
28.387	384
28.413	430
28.439	415
28.465	381
28.491	388
28.517	385
28.543	356
28.569	366
28.595	336
28.621	387
28.647	406
28.673	426
28.699	509
28.725	628
28.751	768
28.777	653
28.803	488
28.829	494
28.855	439
28.881	341
28.907	351
28.933	330
28.959	332
28.985	333
29.011	324
29.037	315
29.063	309
29.089	332
29.115	329
29.141	325
29.167	348
29.193	319
29.219	310
29.245	323
29.271	331
29.297	347
29.323	354
29.349	402
29.375	446
29.401	486
29.427	536
29.453	605
29.479	621
29.505	622
29.531	568
29.557	494
29.583	459
29.609	439
29.635	424
29.661	408
29.687	386
29.713	366
29.739	331
29.765	321
29.791	328
29.817	312
29.843	290
29.869	286
29.895	299
29.921	312
29.947	311
29.973	318
29.999	304
30.025	292
30.051	299
30.077	283
30.103	294
30.129	286
30.155	269
30.181	277
30.207	283
30.233	266
30.259	289
30.285	329
30.311	336
30.337	329
30.363	319
30.389	304
30.415	314
30.441	327
30.467	364
30.493	345
30.519	320
30.545	329
30.571	304
30.597	311
30.623	329
30.649	371
30.675	365
30.701	357
30.727	358
30.753	318
30.779	347
30.805	342
30.831	375
30.857	371
30.883	359
30.909	311
30.935	394
30.961	339
30.987	366
31.013	386
31.039	406
31.065	384
31.091	415
31.117	472
31.143	477
31.169	631
31.195	829
31.221	1120
31.247	1550
31.273	2314
31.299	3519
31.325	5343
31.351	8622
31.377	15153
31.403	17895
31.429	11814
31.455	9880
31.481	9961
31.507	5740
31.533	2649
31.559	1748
31.585	1226
31.611	876
31.637	713
31.663	649
31.689	623
31.715	646
31.741	740
31.767	807
31.793	917
31.819	1118
31.845	1313
31.871	1299
31.897	1191
31.923	1048
31.949	914
31.975	748
32.001	597
32.027	473
32.053	431
32.079	411
32.105	412
32.131	395
32.157	380
32.183	371
32.209	376
32.235	365
32.261	361
32.287	359
32.313	364
32.339	366
32.365	353
32.391	344
32.417	360
32.443	365
32.469	361
32.495	348
32.521	343
32.547	367
32.573	388
32.599	399
32.625	424
32.651	450
32.677	515
32.703	693
32.729	924
32.755	1239
32.781	1716
32.807	2601
32.833	4196
32.859	5946
32.885	6122
32.911	4313
32.937	3335
32.963	3164
32.989	2014
33.015	972
33.041	577
33.067	538
33.093	488
33.119	493
33.145	637
33.171	756
33.197	958
33.223	1336
33.249	2015
33.275	2871
33.301	3611
33.327	3159
33.353	2247
33.379	2022
33.405	1726
33.431	1009
33.457	554
33.483	409
33.509	379
33.535	344
33.561	327
33.587	313
33.613	323
33.639	324
33.665	325
33.691	346
33.717	348
33.743	364
33.769	382
33.795	402
33.821	431
33.847	551
33.873	624
33.899	779
33.925	979
33.951	854
33.977	754
34.003	765
34.029	783
34.055	760
34.081	924
34.107	1383
34.133	1957
34.159	2853
34.185	2965
34.211	2286
34.237	1782
34.263	1744
34.289	1305
34.315	747
34.341	460
34.367	380
34.393	386
34.419	320
34.445	306
34.471	315
34.497	318
34.523	328
34.549	317
34.575	287
34.601	301
34.627	307
34.653	298
34.679	307
34.705	319
34.731	328
34.757	351
34.783	382
34.809	406
34.835	447
34.861	547
34.887	701
34.913	908
34.939	1166
34.965	1398
34.991	1442
35.017	1245
35.043	1060
35.069	935
35.095	748
35.121	553
35.147	423
35.173	363
35.199	328
35.225	311
35.251	319
35.277	337
35.303	355
35.329	359
35.355	332
35.381	308
35.407	300
35.433	282
35.459	269
35.485	266
35.511	285
35.537	268
35.563	260
35.589	257
35.615	270
35.641	312
35.667	323
35.693	338
35.719	340
35.745	324
35.771	319
35.797	341
35.823	342
35.849	294
35.875	293
35.901	305
35.927	289
35.953	311
35.979	329
36.005	308
36.031	329
36.057	313
36.083	294
36.109	308
36.135	307
36.161	329
36.187	302
36.213	299
36.239	348
36.265	328
36.291	319
36.317	341
36.343	334
36.369	317
36.395	319
36.421	291
36.447	297
36.473	319
36.499	302
36.525	299
36.551	310
36.577	312
36.603	288
36.629	335
36.655	384
36.681	435
36.707	498
36.733	667
36.759	988
36.785	1474
36.811	1746
36.837	1208
36.863	922
36.889	926
36.915	886
36.941	594
36.967	395
36.993	352
37.019	297
37.045	315
37.071	307
37.097	292
37.123	303
37.149	316
37.175	317
37.201	360
37.227	399
37.253	527
37.279	702
37.305	966
37.331	1154
37.357	944
37.383	691
37.409	672
37.435	678
37.461	499
37.487	354
37.513	311
37.539	291
37.565	287
37.591	287
37.617	265
37.643	266
37.669	294
37.695	305
37.721	297
37.747	304
37.773	327
37.799	370
37.825	420
37.851	447
37.877	477
37.903	464
37.929	405
37.955	382
37.981	357
38.007	323
38.033	315
38.059	299
38.085	269
38.111	261
38.137	258
38.163	257
38.189	234
38.215	227
38.241	243
38.267	243
38.293	255
38.319	256
38.345	243
38.371	257
38.397	247
38.423	266
38.449	246
38.475	253
38.501	271
38.527	268
38.553	244
38.579	270
38.605	283
38.631	274
38.657	256
38.683	224
38.709	215
38.735	243
38.761	229
38.787	245
38.813	230
38.839	285
38.865	319
38.891	364
38.917	415
38.943	578
38.969	826
38.995	1211
39.021	1598
39.047	1212
39.073	805
39.099	801
39.125	857
39.151	622
39.177	385
39.203	298
39.229	265
39.255	293
39.281	274
39.307	256
39.333	258
39.359	277
39.385	285
39.411	309
39.437	341
39.463	421
39.489	463
39.515	447
39.541	474
39.567	369
39.593	379
39.619	347
39.645	345
39.671	278
39.697	227
39.723	240
39.749	237
39.775	213
39.801	243
39.827	233
39.853	239
39.879	238
39.905	219
39.931	223
39.957	236
39.983	236
40.009	218
40.035	202
40.061	204
40.087	212
40.113	226
40.139	220
40.165	202
40.191	196
40.217	214
40.243	226
40.269	213
40.295	207
40.321	214
40.347	215
40.373	227
40.399	233
40.425	225
40.451	222
40.477	211
40.503	219
40.529	233
40.555	233
40.581	268
40.607	324
40.633	380
40.659	493
40.685	597
40.711	601
40.737	495
40.763	378
40.789	377
40.815	387
40.841	308
40.867	249
40.893	218
40.919	217
40.945	221
40.971	238
40.997	257
41.023	270
41.049	304
41.075	387
41.101	502
41.127	577
41.153	579
41.179	426
41.205	365
41.231	403
41.257	384
41.283	279
41.309	248
41.335	204
41.361	209
41.387	191
41.413	203
41.439	228
41.465	209
41.491	194
41.517	212
41.543	194
41.569	187
41.595	196
41.621	214
41.647	186
41.673	178
41.699	191
41.725	184
41.751	228
41.777	220
41.803	202
41.829	219
41.855	228
41.881	200
41.907	203
41.933	209
41.959	218
41.985	212
42.011	216
42.037	227
42.063	208
42.089	200
42.115	207
42.141	205
42.167	188
42.193	207
42.219	223
42.245	235
42.271	211
42.297	205
42.323	177
42.349	184
42.375	210
42.401	184
42.427	181
42.453	195
42.479	203
42.505	204
42.531	185
42.557	193
42.583	212
42.609	216
42.635	236
42.661	262
42.687	266
42.713	270
42.739	262
42.765	264
42.791	274
42.817	263
42.843	259
42.869	267
42.895	268
42.921	281
42.947	288
42.973	319
42.999	343
43.025	372
43.051	473
43.077	606
43.103	781
43.129	971
43.155	1116
43.181	1161
43.207	1088
43.233	973
43.259	851
43.285	763
43.311	646
43.337	498
43.363	363
43.389	285
43.415	270
43.441	264
43.467	256
43.493	219
43.519	202
43.545	203
43.571	209
43.597	201
43.623	200
43.649	199
43.675	179
43.701	206
43.727	199
43.753	197
43.779	193
43.805	182
43.831	179
43.857	189
43.883	204
43.909	186
43.935	181
43.961	201
43.987	186
44.013	178
44.039	197
44.065	198
44.091	182
44.117	163
44.143	197
44.169	168
44.195	204
44.221	175
44.247	171
44.273	171
44.299	210
44.325	192
44.351	212
44.377	179
44.403	182
44.429	210
44.455	181
44.481	201
44.507	169
44.533	183
44.559	200
44.585	171
44.611	174
44.637	179
44.663	190
44.689	189
44.715	213
44.741	198
44.767	210
44.793	182
44.819	214
44.845	195
44.871	171
44.897	186
44.923	191
44.949	194
44.975	221
45.001	252
45.027	293
45.053	375
45.079	530
45.105	737
45.131	865
45.157	839
45.183	680
45.209	559
45.235	545
45.261	538
45.287	435
45.313	329
45.339	257
45.365	236
45.391	217
45.417	203
45.443	242
45.469	286
45.495	329
45.521	430
45.547	626
45.573	831
45.599	817
45.625	610
45.651	470
45.677	481
45.703	530
45.729	476
45.755	349
45.781	275
45.807	237
45.833	197
45.859	196
45.885	220
45.911	203
45.937	173
45.963	195
45.989	206
46.015	184
46.041	199
46.067	203
46.093	184
46.119	180
46.145	195
46.171	192
46.197	189
46.223	214
46.249	210
46.275	198
46.301	209
46.327	171
46.353	165
46.379	188
46.405	191
46.431	191
46.457	171
46.483	162
46.509	181
46.535	190
46.561	192
46.587	171
46.613	177
46.639	182
46.665	161
46.691	198
46.717	196
46.743	162
46.769	169
46.795	217
46.821	221
46.847	229
46.873	206
46.899	268
46.925	257
46.951	335
46.977	495
47.003	729
47.029	866
47.055	857
47.081	701
47.107	616
47.133	847
47.159	1177
47.185	1410
47.211	1485
47.237	1252
47.263	853
47.289	736
47.315	827
47.341	814
47.367	619
47.393	397
47.419	290
47.445	228
47.471	229
47.497	223
47.523	222
47.549	236
47.575	217
47.601	215
47.627	244
47.653	233
47.679	224
47.705	223
47.731	229
47.757	212
47.783	210
47.809	183
47.835	193
47.861	204
47.887	210
47.913	210
47.939	206
47.965	212
47.991	237
48.017	252
48.043	217
48.069	205
48.095	222
48.121	195
48.147	179
48.173	189
48.199	182
48.225	170
48.251	176
48.277	181
48.303	189
48.329	198
48.355	198
48.381	207
48.407	204
48.433	205
48.459	210
48.485	207
48.511	219
48.537	221
48.563	224
48.589	237
48.615	230
48.641	232
48.667	251
48.693	261
48.719	261
48.745	268
48.771	245
48.797	216
48.823	213
48.849	226
48.875	247
48.901	249
48.927	261
48.953	301
48.979	385
49.005	608
49.031	882
49.057	982
49.083	760
49.109	523
49.135	458
49.161	556
49.187	567
49.213	445
49.239	244
49.265	208
49.291	220
49.317	206
49.343	176
49.369	170
49.395	165
49.421	178
49.447	173
49.473	189
49.499	152
49.525	184
49.551	208
49.577	186
49.603	185
49.629	195
49.655	185
49.681	160
49.707	189
49.733	166
49.759	198
49.785	196
49.811	203
49.837	191
49.863	182
49.889	186
49.915	206
49.941	194
49.967	163
49.993	176
50.019	177
50.045	190
50.071	198
50.097	199
50.123	218
50.149	238
50.175	257
50.201	309
50.227	349
50.253	351
50.279	328
50.305	334
50.331	327
50.357	315
50.383	377
50.409	432
50.435	503
50.461	499
50.487	378
50.513	316
50.539	305
50.565	319
50.591	311
50.617	278
50.643	239
50.669	215
50.695	218
50.721	254
50.747	315
50.773	416
50.799	588
50.825	778
50.851	872
50.877	763
50.903	548
50.929	454
50.955	495
50.981	523
51.007	457
51.033	346
51.059	251
51.085	199
51.111	186
51.137	178
51.163	184
51.189	202
51.215	228
51.241	268
51.267	299
51.293	290
51.319	281
51.345	254
51.371	222
51.397	239
51.423	232
51.449	225
51.475	198
51.501	201
51.527	200
51.553	216
51.579	251
51.605	281
51.631	257
51.657	240
51.683	235
51.709	266
51.735	280
51.761	282
51.787	261
51.813	262
51.839	257
51.865	269
51.891	286
51.917	269
51.943	243
51.969	225
51.995	236
52.021	214
52.047	204
52.073	191
52.099	192
52.125	187
52.151	244
52.177	256
52.203	337
52.229	310
52.255	323
52.281	339
52.307	276
52.333	279
52.359	325
52.385	341
52.411	434
52.437	456
52.463	451
52.489	431
52.515	364
52.541	362
52.567	316
52.593	333
52.619	271
52.645	277
52.671	225
52.697	171
52.723	157
52.749	163
52.775	168
52.801	171
52.827	165
52.853	168
52.879	164
52.905	170
52.931	165
52.957	165
52.983	173
53.009	182
53.035	146
53.061	157
53.087	169
53.113	159
53.139	157
53.165	153
53.191	147
53.217	144
53.243	141
53.269	134
53.295	146
53.321	148
53.347	148
53.373	172
53.399	181
53.425	206
53.451	238
53.477	222
53.503	187
53.529	178
53.555	177
53.581	182
53.607	190
53.633	179
53.659	162
53.685	154
53.711	158
53.737	137
53.763	150
53.789	163
53.815	164
53.841	160
53.867	140
53.893	138
53.919	151
53.945	152
53.971	162
53.997	169
54.023	157
54.049	159
54.075	164
54.101	177
54.127	162
54.153	180
54.179	159
54.205	158
54.231	156
54.257	176
54.283	199
54.309	208
54.335	269
54.361	328
54.387	409
54.413	435
54.439	429
54.465	341
54.491	252
54.517	284
54.543	311
54.569	289
54.595	248
54.621	200
54.647	187
54.673	157
54.699	181
54.725	150
54.751	132
54.777	146
54.803	144
54.829	143
54.855	144
54.881	144
54.907	131
54.933	141
54.959	176
54.985	143
55.011	147
55.037	181
55.063	146
55.089	154
55.115	161
55.141	135
55.167	155
55.193	167
55.219	162
55.245	164
55.271	176
55.297	180
55.323	195
55.349	186
55.375	203
55.401	194
55.427	199
55.453	197
55.479	192
55.505	186
55.531	210
55.557	232
55.583	256
55.609	287
55.635	348
55.661	356
55.687	323
55.713	280
55.739	290
55.765	332
55.791	367
55.817	374
55.843	392
55.869	464
55.895	601
55.921	771
55.947	833
55.973	669
55.999	463
56.025	371
56.051	402
56.077	445
56.103	448
56.129	381
56.155	277
56.181	241
56.207	223
56.233	227
56.259	250
56.285	265
56.311	292
56.337	355
56.363	469
56.389	688
56.415	1103
56.441	1688
56.467	1983
56.493	1518
56.519	785
56.545	620
56.571	741
56.597	952
56.623	1001
56.649	790
56.675	435
56.701	285
56.727	233
56.753	215
56.779	208
56.805	177
56.831	186
56.857	190
56.883	174
56.909	150
56.935	173
56.961	178
[truncated: 1,270 more rows]
