# Supplementary material for: Extraction of alumina from alumina rich coal gangue by a hydro-chemical process
Source: R Soc Open Sci. 2020 Apr 29;7(4):192132. doi: 10.1098/rsos.192132 (PMC7211850; doi:10.1098/rsos.192132)
Supplement: Supplementary material [file rsos192132supp1.zip › electronic supplementary material/original source data/XRD data of ARCG residue obtained at different reaction time/XRD data of 5min.csv]

pos.[��2Th]	Iobs [cts]
5.013	1148
5.039	1155
5.065	1056
5.091	1091
5.117	1156
5.143	1105
5.169	1127
5.195	1135
5.221	1109
5.247	1130
5.273	1102
5.299	1105
5.325	1160
5.351	1139
5.377	1138
5.403	1135
5.429	1081
5.455	1093
5.481	1150
5.507	1099
5.533	1160
5.559	1156
5.585	1124
5.611	1148
5.637	1134
5.663	1163
5.689	1143
5.715	1140
5.741	1085
5.767	1099
5.793	1143
5.819	1118
5.845	1071
5.871	1134
5.897	1103
5.923	1121
5.949	1134
5.975	1115
6.001	1110
6.027	1114
6.053	1137
6.079	1117
6.105	1078
6.131	1094
6.157	1097
6.183	1133
6.209	1105
6.235	1085
6.261	1128
6.287	1120
6.313	1090
6.339	1096
6.365	1144
6.391	1136
6.417	1104
6.443	1091
6.469	1093
6.495	1085
6.521	1064
6.547	1122
6.573	1104
6.599	1061
6.625	1052
6.651	1071
6.677	1072
6.703	1033
6.729	1078
6.755	1096
6.781	1068
6.807	1117
6.833	1093
6.859	1052
6.885	1074
6.911	1117
6.937	1182
6.963	1175
6.989	1082
7.015	1074
7.041	1077
7.067	1096
7.093	1027
7.119	1076
7.145	1073
7.171	1053
7.197	1056
7.223	1065
7.249	1015
7.275	1090
7.301	1065
7.327	1059
7.353	1111
7.379	1050
7.405	1103
7.431	1084
7.457	1060
7.483	1061
7.509	1059
7.535	1041
7.561	1082
7.587	1092
7.613	1082
7.639	1077
7.665	1106
7.691	1054
7.717	1126
7.743	1059
7.769	1051
7.795	1097
7.821	1076
7.847	1067
7.873	1046
7.899	1066
7.925	1091
7.951	1045
7.977	1027
8.003	1028
8.029	1049
8.055	1050
8.081	1037
8.107	995
8.133	1015
8.159	997
8.185	980
8.211	972
8.237	1024
8.263	1017
8.289	991
8.315	1021
8.341	1040
8.367	1006
8.393	1003
8.419	965
8.445	1009
8.471	1084
8.497	1070
8.523	1042
8.549	1015
8.575	997
8.601	1004
8.627	1035
8.653	1031
8.679	993
8.705	1002
8.731	1022
8.757	985
8.783	981
8.809	1024
8.835	1043
8.861	1047
8.887	1035
8.913	1002
8.939	991
8.965	983
8.991	975
9.017	978
9.043	979
9.069	982
9.095	959
9.121	937
9.147	956
9.173	995
9.199	1005
9.225	999
9.251	966
9.277	940
9.303	984
9.329	984
9.355	975
9.381	950
9.407	964
9.433	964
9.459	935
9.485	968
9.511	977
9.537	917
9.563	943
9.589	956
9.615	993
9.641	960
9.667	924
9.693	944
9.719	951
9.745	963
9.771	947
9.797	986
9.823	919
9.849	934
9.875	946
9.901	914
9.927	925
9.953	905
9.979	960
10.005	917
10.031	965
10.057	879
10.083	911
10.109	914
10.135	981
10.161	950
10.187	961
10.213	905
10.239	957
10.265	896
10.291	912
10.317	928
10.343	918
10.369	891
10.395	867
10.421	913
10.447	910
10.473	871
10.499	846
10.525	863
10.551	861
10.577	900
10.603	841
10.629	927
10.655	915
10.681	932
10.707	892
10.733	916
10.759	884
10.785	923
10.811	920
10.837	915
10.863	861
10.889	868
10.915	874
10.941	908
10.967	886
10.993	861
11.019	900
11.045	903
11.071	869
11.097	896
11.123	902
11.149	888
11.175	913
11.201	886
11.227	857
11.253	864
11.279	899
11.305	879
11.331	821
11.357	845
11.383	893
11.409	866
11.435	873
11.461	894
11.487	877
11.513	931
11.539	938
11.565	915
11.591	938
11.617	949
11.643	969
11.669	991
11.695	1018
11.721	1041
11.747	1039
11.773	1045
11.799	1087
11.825	1071
11.851	1090
11.877	1090
11.903	1121
11.929	1057
11.955	968
11.981	946
12.007	931
12.033	857
12.059	826
12.085	856
12.111	851
12.137	854
12.163	824
12.189	843
12.215	886
12.241	899
12.267	821
12.293	829
12.319	836
12.345	855
12.371	798
12.397	833
12.423	810
12.449	813
12.475	792
12.501	819
12.527	791
12.553	814
12.579	785
12.605	814
12.631	833
12.657	847
12.683	825
12.709	814
12.735	791
12.761	790
12.787	845
12.813	747
12.839	781
12.865	772
12.891	818
12.917	814
12.943	782
12.969	778
12.995	795
13.021	811
13.047	808
13.073	762
13.099	828
13.125	775
13.151	766
13.177	770
13.203	792
13.229	816
13.255	766
13.281	733
13.307	780
13.333	734
13.359	771
13.385	813
13.411	832
13.437	804
13.463	780
13.489	767
13.515	751
13.541	836
13.567	833
13.593	818
13.619	810
13.645	820
13.671	874
13.697	848
13.723	860
13.749	900
13.775	967
13.801	979
13.827	965
13.853	1034
13.879	1105
13.905	1209
13.931	1309
13.957	1365
13.983	1452
14.009	1672
14.035	1930
14.061	2180
14.087	2347
14.113	2699
14.139	5762
14.165	8793
14.191	2694
14.217	2206
14.243	1924
14.269	1609
14.295	1350
14.321	1211
14.347	1127
14.373	998
14.399	960
14.425	913
14.451	876
14.477	883
14.503	879
14.529	851
14.555	825
14.581	798
14.607	751
14.633	758
14.659	765
14.685	774
14.711	777
14.737	751
14.763	728
14.789	726
14.815	701
14.841	708
14.867	724
14.893	731
14.919	728
14.945	723
14.971	717
14.997	699
15.023	700
15.049	704
15.075	737
15.101	690
15.127	719
15.153	654
15.179	672
15.205	687
15.231	658
15.257	622
15.283	678
15.309	741
15.335	667
15.361	678
15.387	642
15.413	696
15.439	702
15.465	658
15.491	679
15.517	658
15.543	663
15.569	648
15.595	655
15.621	715
15.647	679
15.673	649
15.699	648
15.725	649
15.751	670
15.777	735
15.803	645
15.829	636
15.855	628
15.881	646
15.907	664
15.933	631
15.959	653
15.985	638
16.011	639
16.037	650
16.063	653
16.089	636
16.115	666
16.141	670
16.167	686
16.193	633
16.219	646
16.245	652
16.271	651
16.297	640
16.323	631
16.349	667
16.375	649
16.401	674
16.427	655
16.453	601
16.479	601
16.505	636
16.531	642
16.557	622
16.583	632
16.609	635
16.635	629
16.661	623
16.687	632
16.713	637
16.739	623
16.765	630
16.791	611
16.817	586
16.843	624
16.869	617
16.895	594
16.921	635
16.947	639
16.973	634
16.999	642
17.025	609
17.051	597
17.077	619
17.103	615
17.129	593
17.155	586
17.181	602
17.207	629
17.233	578
17.259	579
17.285	609
17.311	594
17.337	612
17.363	611
17.389	629
17.415	614
17.441	642
17.467	656
17.493	630
17.519	607
17.545	622
17.571	635
17.597	603
17.623	604
17.649	655
17.675	614
17.701	599
17.727	618
17.753	658
17.779	603
17.805	630
17.831	648
17.857	677
17.883	684
17.909	691
17.935	759
17.961	815
17.987	906
18.013	945
18.039	1134
18.065	1311
18.091	1469
18.117	1878
18.143	3079
18.169	3116
18.195	5525
18.221	5703
18.247	3410
18.273	2390
18.299	1669
18.325	1080
18.351	816
18.377	769
18.403	696
18.429	703
18.455	648
18.481	633
18.507	586
18.533	612
18.559	619
18.585	625
18.611	565
18.637	539
18.663	602
18.689	588
18.715	571
18.741	585
18.767	602
18.793	607
18.819	596
18.845	596
18.871	582
18.897	567
18.923	523
18.949	500
18.975	534
19.001	579
19.027	555
19.053	561
19.079	553
19.105	566
19.131	533
19.157	551
19.183	578
19.209	589
19.235	577
19.261	549
19.287	582
19.313	566
19.339	544
19.365	555
19.391	578
19.417	591
19.443	547
19.469	536
19.495	563
19.521	562
19.547	559
19.573	558
19.599	541
19.625	542
19.651	553
19.677	567
19.703	549
19.729	541
19.755	590
19.781	602
19.807	587
19.833	595
19.859	569
19.885	615
19.911	621
19.937	607
19.963	635
19.989	653
20.015	661
20.041	644
20.067	648
20.093	655
20.119	619
20.145	603
20.171	646
20.197	599
20.223	603
20.249	613
20.275	560
20.301	518
20.327	558
20.353	554
20.379	542
20.405	545
20.431	528
20.457	529
20.483	513
20.509	531
20.535	529
20.561	519
20.587	540
20.613	517
20.639	528
20.665	528
20.691	488
20.717	523
20.743	526
20.769	525
20.795	543
20.821	515
20.847	466
20.873	462
20.899	528
20.925	539
20.951	520
20.977	508
21.003	488
21.029	504
21.055	479
21.081	517
21.107	496
21.133	518
21.159	515
21.185	507
21.211	513
21.237	534
21.263	502
21.289	510
21.315	520
21.341	496
21.367	491
21.393	515
21.419	530
21.445	493
21.471	466
21.497	496
21.523	524
21.549	555
21.575	498
21.601	514
21.627	497
21.653	483
21.679	504
21.705	514
21.731	524
21.757	524
21.783	512
21.809	527
21.835	507
21.861	484
21.887	482
21.913	486
21.939	505
21.965	507
21.991	502
22.017	492
22.043	465
22.069	472
22.095	486
22.121	471
22.147	500
22.173	526
22.199	506
22.225	500
22.251	506
22.277	525
22.303	537
22.329	553
22.355	553
22.381	555
22.407	581
22.433	606
22.459	564
22.485	526
22.511	491
22.537	502
22.563	521
22.589	522
22.615	551
22.641	532
22.667	515
22.693	494
22.719	534
22.745	515
22.771	485
22.797	488
22.823	476
22.849	507
22.875	557
22.901	490
22.927	557
22.953	511
22.979	529
23.005	504
23.031	580
23.057	540
23.083	523
23.109	572
23.135	606
23.161	588
23.187	570
23.213	602
23.239	576
23.265	561
23.291	571
23.317	568
23.343	544
23.369	500
23.395	485
23.421	511
23.447	524
23.473	534
23.499	566
23.525	582
23.551	602
23.577	586
23.603	595
23.629	608
23.655	613
23.681	631
23.707	614
23.733	603
23.759	597
23.785	626
23.811	598
23.837	609
23.863	569
23.889	598
23.915	570
23.941	581
23.967	617
23.993	624
24.019	606
24.045	628
24.071	603
24.097	639
24.123	683
24.149	700
24.175	771
24.201	779
24.227	794
24.253	854
24.279	979
24.305	1090
24.331	1264
24.357	1413
24.383	1644
24.409	1870
24.435	2115
24.461	2315
24.487	2509
24.513	2618
24.539	2767
24.565	2915
24.591	2933
24.617	2967
24.643	2856
24.669	2595
24.695	2294
24.721	1994
24.747	1740
24.773	1469
24.799	1249
24.825	1112
24.851	1000
24.877	907
24.903	899
24.929	846
24.955	788
24.981	744
25.007	697
25.033	642
25.059	629
25.085	632
25.111	603
25.137	610
25.163	591
25.189	583
25.215	545
25.241	561
25.267	532
25.293	542
25.319	515
25.345	508
25.371	478
25.397	502
25.423	513
25.449	522
25.475	491
25.501	521
25.527	510
25.553	539
25.579	498
25.605	476
25.631	530
25.657	458
25.683	494
25.709	477
25.735	462
25.761	466
25.787	480
25.813	455
25.839	438
25.865	457
25.891	486
25.917	470
25.943	438
25.969	443
25.995	469
26.021	447
26.047	462
26.073	477
26.099	467
26.125	483
26.151	469
26.177	436
26.203	424
26.229	423
26.255	445
26.281	461
26.307	416
26.333	423
26.359	470
26.385	401
26.411	404
26.437	455
26.463	446
26.489	419
26.515	433
26.541	428
26.567	438
26.593	431
26.619	444
26.645	428
26.671	447
26.697	481
26.723	442
26.749	435
26.775	426
26.801	452
26.827	474
26.853	457
26.879	447
26.905	437
26.931	436
26.957	409
26.983	384
27.009	410
27.035	433
27.061	426
27.087	433
27.113	431
27.139	414
27.165	420
27.191	421
27.217	423
27.243	452
27.269	438
27.295	411
27.321	411
27.347	409
27.373	419
27.399	424
27.425	417
27.451	418
27.477	436
27.503	427
27.529	433
27.555	449
27.581	413
27.607	415
27.633	429
27.659	434
27.685	439
27.711	416
27.737	443
27.763	426
27.789	396
27.815	414
27.841	460
27.867	439
27.893	409
27.919	374
27.945	402
27.971	432
27.997	416
28.023	402
28.049	450
28.075	442
28.101	409
28.127	512
28.153	468
28.179	478
28.205	488
28.231	545
28.257	522
28.283	538
28.309	564
28.335	582
28.361	548
28.387	531
28.413	574
28.439	597
28.465	612
28.491	646
28.517	598
28.543	589
28.569	557
28.595	579
28.621	533
28.647	577
28.673	616
28.699	606
28.725	763
28.751	805
28.777	952
28.803	1121
28.829	1202
28.855	1171
28.881	1039
28.907	838
28.933	731
28.959	592
28.985	501
29.011	474
29.037	430
29.063	437
29.089	451
29.115	509
29.141	503
29.167	474
29.193	473
29.219	497
29.245	498
29.271	542
29.297	559
29.323	589
29.349	631
29.375	690
29.401	782
29.427	870
29.453	1045
29.479	1197
29.505	1288
29.531	1307
29.557	1311
29.583	1284
29.609	1162
29.635	1009
29.661	845
29.687	739
29.713	648
29.739	582
29.765	557
29.791	541
29.817	495
29.843	450
29.869	451
29.895	439
29.921	421
29.947	435
29.973	456
29.999	447
30.025	438
30.051	425
30.077	393
30.103	391
30.129	382
30.155	383
30.181	400
30.207	424
30.233	413
30.259	401
30.285	391
30.311	391
30.337	414
30.363	390
30.389	402
30.415	402
30.441	399
30.467	393
30.493	368
30.519	389
30.545	422
30.571	380
30.597	402
30.623	391
30.649	358
30.675	372
30.701	376
30.727	378
30.753	377
30.779	439
30.805	428
30.831	440
30.857	435
30.883	422
30.909	440
30.935	434
30.961	422
30.987	428
31.013	402
31.039	424
31.065	413
31.091	433
31.117	476
31.143	426
31.169	445
31.195	446
31.221	467
31.247	473
31.273	503
31.299	483
31.325	496
31.351	473
31.377	544
31.403	549
31.429	574
31.455	570
31.481	608
31.507	638
31.533	699
31.559	684
31.585	724
31.611	746
31.637	799
31.663	936
31.689	961
31.715	1037
31.741	1126
31.767	1177
31.793	1229
31.819	1236
31.845	1303
31.871	1370
31.897	1342
31.923	1273
31.949	1219
31.975	1146
32.001	1069
32.027	1004
32.053	919
32.079	880
32.105	777
32.131	751
32.157	734
32.183	665
32.209	611
32.235	580
32.261	542
32.287	539
32.313	498
32.339	469
32.365	469
32.391	470
32.417	493
32.443	485
32.469	474
32.495	464
32.521	444
32.547	437
32.573	412
32.599	414
32.625	460
32.651	454
32.677	442
32.703	473
32.729	457
32.755	450
32.781	442
32.807	413
32.833	471
32.859	481
32.885	447
32.911	441
32.937	431
32.963	444
32.989	451
33.015	444
33.041	462
33.067	457
33.093	420
33.119	459
33.145	459
33.171	458
33.197	460
33.223	448
33.249	461
33.275	441
33.301	452
33.327	405
33.353	412
33.379	395
33.405	397
33.431	410
33.457	423
33.483	380
33.509	381
33.535	417
33.561	450
33.587	399
33.613	387
33.639	423
33.665	390
33.691	433
33.717	407
33.743	407
33.769	420
33.795	434
33.821	400
33.847	446
33.873	429
33.899	499
33.925	483
33.951	492
33.977	477
34.003	594
34.029	689
34.055	774
34.081	918
34.107	1202
34.133	1681
34.159	2204
34.185	2998
34.211	3951
34.237	4617
34.263	4702
34.289	4159
34.315	3498
34.341	2893
34.367	2145
34.393	1541
34.419	1063
34.445	783
34.471	669
34.497	653
34.523	615
34.549	636
34.575	658
34.601	683
34.627	756
34.653	768
34.679	765
34.705	865
34.731	894
34.757	905
34.783	1007
34.809	1071
34.835	1108
34.861	1124
34.887	1158
34.913	1262
34.939	1370
34.965	1376
34.991	1415
35.017	1466
35.043	1489
35.069	1423
35.095	1302
35.121	1192
35.147	1058
35.173	972
35.199	924
35.225	829
35.251	699
35.277	644
35.303	636
35.329	594
35.355	561
35.381	548
35.407	536
35.433	494
35.459	461
35.485	429
35.511	429
35.537	444
35.563	410
35.589	384
35.615	401
35.641	379
35.667	397
35.693	422
35.719	410
35.745	409
35.771	420
35.797	388
35.823	382
35.849	413
35.875	424
35.901	412
35.927	408
35.953	407
35.979	448
36.005	475
36.031	491
36.057	412
36.083	461
36.109	495
36.135	485
36.161	433
36.187	419
36.213	463
36.239	403
36.265	446
36.291	407
36.317	400
36.343	400
36.369	373
36.395	379
36.421	428
36.447	369
36.473	324
36.499	343
36.525	324
36.551	382
36.577	366
36.603	344
36.629	360
36.655	351
36.681	371
36.707	380
36.733	367
36.759	374
36.785	367
36.811	340
36.837	385
36.863	376
36.889	321
36.915	347
36.941	344
36.967	334
36.993	339
37.019	321
37.045	331
37.071	330
37.097	355
37.123	353
37.149	341
37.175	324
37.201	316
37.227	332
37.253	334
37.279	330
37.305	332
37.331	333
37.357	358
37.383	353
37.409	326
37.435	334
37.461	359
37.487	355
37.513	363
37.539	367
37.565	392
37.591	418
37.617	382
37.643	397
37.669	407
37.695	418
37.721	454
37.747	450
37.773	447
37.799	478
37.825	509
37.851	487
37.877	488
37.903	527
37.929	524
37.955	508
37.981	478
38.007	454
38.033	457
38.059	432
38.085	381
38.111	380
38.137	377
38.163	354
38.189	351
38.215	337
38.241	339
38.267	340
38.293	333
38.319	329
38.345	315
38.371	322
38.397	321
38.423	312
38.449	310
38.475	312
38.501	305
38.527	293
38.553	295
38.579	303
38.605	309
38.631	271
38.657	296
38.683	314
38.709	289
38.735	300
38.761	295
38.787	286
38.813	302
38.839	289
38.865	281
38.891	293
38.917	296
38.943	277
38.969	298
38.995	289
39.021	309
39.047	255
39.073	307
39.099	276
39.125	296
39.151	289
39.177	297
39.203	324
39.229	315
39.255	301
39.281	312
39.307	288
39.333	343
39.359	350
39.385	380
39.411	369
39.437	429
39.463	419
39.489	454
39.515	462
39.541	453
39.567	457
39.593	448
39.619	404
39.645	365
39.671	361
39.697	356
39.723	311
39.749	317
39.775	287
39.801	300
39.827	280
39.853	272
39.879	288
39.905	273
39.931	271
39.957	294
39.983	266
40.009	276
40.035	266
40.061	273
40.087	263
40.113	256
40.139	258
40.165	262
40.191	254
40.217	271
40.243	270
40.269	253
40.295	258
40.321	271
40.347	266
40.373	273
40.399	273
40.425	258
40.451	263
40.477	255
40.503	255
40.529	269
40.555	286
40.581	298
40.607	281
40.633	270
40.659	270
40.685	269
40.711	270
40.737	260
40.763	291
40.789	287
40.815	240
40.841	266
40.867	283
40.893	276
40.919	243
40.945	278
40.971	282
40.997	247
41.023	262
41.049	251
41.075	249
41.101	250
41.127	251
41.153	242
41.179	255
41.205	253
41.231	263
41.257	253
41.283	268
41.309	276
41.335	273
41.361	267
41.387	239
41.413	266
41.439	245
41.465	252
41.491	259
41.517	273
41.543	226
41.569	252
41.595	292
41.621	290
41.647	266
41.673	271
41.699	281
41.725	243
41.751	274
41.777	254
41.803	267
41.829	250
41.855	278
41.881	251
41.907	287
41.933	253
41.959	283
41.985	279
42.011	284
42.037	299
42.063	270
42.089	274
42.115	270
42.141	290
42.167	282
42.193	292
42.219	283
42.245	315
42.271	320
42.297	293
42.323	315
42.349	296
42.375	263
42.401	303
42.427	293
42.453	288
42.479	311
42.505	322
42.531	299
42.557	298
42.583	314
42.609	336
42.635	348
42.661	393
42.687	411
42.713	433
42.739	460
42.765	487
42.791	525
42.817	561
42.843	611
42.869	652
42.895	699
42.921	742
42.947	754
42.973	773
42.999	823
43.025	875
43.051	889
43.077	892
43.103	962
43.129	1046
43.155	1078
43.181	1118
43.207	1141
43.233	1121
43.259	1102
43.285	1075
43.311	996
43.337	913
43.363	834
43.389	752
43.415	680
43.441	627
43.467	589
43.493	526
43.519	455
43.545	444
43.571	413
43.597	363
43.623	334
43.649	341
43.675	327
43.701	333
43.727	314
43.753	326
43.779	303
43.805	330
43.831	300
43.857	273
43.883	307
43.909	288
43.935	279
43.961	283
43.987	249
44.013	253
44.039	284
44.065	286
44.091	231
44.117	218
44.143	257
44.169	257
44.195	270
44.221	265
44.247	275
44.273	279
44.299	263
44.325	218
44.351	292
44.377	229
44.403	256
44.429	250
44.455	245
44.481	241
44.507	232
44.533	267
44.559	279
44.585	236
44.611	227
44.637	250
44.663	250
44.689	267
44.715	282
44.741	273
44.767	298
44.793	258
44.819	248
44.845	277
44.871	253
44.897	266
44.923	261
44.949	253
44.975	248
45.001	257
45.027	257
45.053	265
45.079	250
45.105	246
45.131	244
45.157	255
45.183	238
45.209	257
45.235	258
45.261	245
45.287	241
45.313	245
45.339	267
45.365	263
45.391	264
45.417	263
45.443	259
45.469	276
45.495	262
45.521	252
45.547	256
45.573	263
45.599	303
45.625	292
45.651	253
45.677	278
45.703	286
45.729	267
45.755	257
45.781	256
45.807	270
45.833	271
45.859	270
45.885	264
45.911	265
45.937	246
45.963	257
45.989	273
46.015	268
46.041	272
46.067	276
46.093	269
46.119	248
46.145	256
46.171	238
46.197	215
46.223	233
46.249	239
46.275	256
46.301	276
46.327	257
46.353	234
46.379	259
46.405	234
46.431	226
46.457	236
46.483	239
46.509	225
46.535	219
46.561	233
46.587	239
46.613	233
46.639	259
46.665	256
46.691	261
46.717	259
46.743	242
46.769	286
46.795	238
46.821	258
46.847	262
46.873	242
46.899	266
46.925	262
46.951	289
46.977	297
47.003	261
47.029	259
47.055	242
47.081	286
47.107	238
47.133	258
47.159	262
47.185	242
47.211	266
47.237	261
47.263	259
47.289	242
47.315	286
47.341	238
47.367	258
47.393	262
47.419	242
47.445	266
47.471	262
47.497	289
47.523	297
47.549	268
47.575	399
47.601	406
47.627	405
47.653	432
47.679	402
47.705	410
47.731	419
47.757	422
47.783	406
47.809	370
47.835	345
47.861	340
47.887	331
47.913	322
47.939	313
47.965	305
47.991	304
48.017	294
48.043	269
48.069	265
48.095	272
48.121	261
48.147	271
48.173	276
48.199	273
48.225	279
48.251	266
48.277	255
48.303	258
48.329	264
48.355	281
48.381	295
48.407	281
48.433	276
48.459	288
48.485	310
48.511	338
48.537	337
48.563	358
48.589	393
48.615	390
48.641	369
48.667	374
48.693	341
48.719	324
48.745	319
48.771	302
48.797	313
48.823	295
48.849	281
48.875	275
48.901	271
48.927	272
48.953	260
48.979	246
49.005	247
49.031	235
49.057	233
49.083	239
49.109	234
49.135	269
49.161	234
49.187	208
49.213	210
49.239	224
49.265	220
49.291	240
49.317	254
49.343	254
49.369	232
49.395	240
49.421	238
49.447	250
49.473	239
49.499	236
49.525	243
49.551	256
49.577	259
49.603	250
49.629	257
49.655	258
49.681	259
49.707	231
49.733	249
49.759	241
49.785	253
49.811	241
49.837	267
49.863	291
49.889	301
49.915	289
49.941	307
49.967	271
49.993	287
50.019	296
50.045	291
50.071	324
50.097	316
50.123	337
50.149	342
50.175	339
50.201	343
50.227	347
50.253	341
50.279	347
50.305	377
50.331	395
50.357	380
50.383	385
50.409	368
50.435	355
50.461	352
50.487	305
50.513	299
50.539	303
50.565	285
50.591	286
50.617	285
50.643	293
50.669	299
50.695	286
50.721	314
50.747	333
50.773	348
50.799	432
50.825	573
50.851	738
50.877	931
50.903	1123
50.929	1241
50.955	1241
50.981	1115
51.007	918
51.033	789
51.059	766
51.085	725
51.111	624
51.137	480
51.163	376
51.189	313
51.215	268
51.241	271
51.267	259
51.293	249
51.319	228
51.345	222
51.371	221
51.397	211
51.423	224
51.449	229
51.475	235
51.501	219
51.527	210
51.553	216
51.579	232
51.605	236
51.631	225
51.657	246
51.683	230
51.709	240
51.735	243
51.761	230
51.787	231
51.813	221
51.839	249
51.865	250
51.891	259
51.917	254
51.943	275
51.969	285
51.995	327
52.021	314
52.047	322
52.073	333
52.099	361
52.125	383
52.151	343
52.177	345
52.203	365
52.229	354
52.255	377
52.281	409
52.307	387
52.333	394
52.359	395
52.385	392
52.411	403
52.437	426
52.463	448
52.489	451
52.515	443
52.541	398
52.567	421
52.593	416
52.619	430
52.645	377
52.671	378
52.697	355
52.723	330
52.749	333
52.775	304
52.801	309
52.827	277
52.853	280
52.879	276
52.905	253
52.931	245
52.957	239
52.983	224
53.009	234
53.035	245
53.061	234
53.087	213
53.113	218
53.139	234
53.165	225
53.191	229
53.217	229
53.243	198
53.269	187
53.295	214
53.321	223
53.347	214
53.373	219
53.399	207
53.425	199
53.451	209
53.477	206
53.503	213
53.529	221
53.555	215
53.581	208
53.607	209
53.633	209
53.659	203
53.685	218
53.711	222
53.737	218
53.763	201
53.789	194
53.815	205
53.841	213
53.867	201
53.893	194
53.919	196
53.945	204
53.971	211
53.997	233
54.023	208
54.049	196
54.075	214
54.101	229
54.127	214
54.153	191
54.179	193
54.205	207
54.231	225
54.257	244
54.283	241
54.309	274
54.335	278
54.361	305
54.387	409
54.413	528
54.439	629
54.465	728
54.491	800
54.517	717
54.543	625
54.569	532
54.595	512
54.621	534
54.647	481
54.673	414
54.699	342
54.725	283
54.751	280
54.777	187
54.803	211
54.829	241
54.855	193
54.881	204
54.907	225
54.933	214
54.959	228
54.985	240
55.011	214
55.037	243
55.063	193
55.089	221
55.115	206
55.141	195
55.167	197
55.193	216
55.219	216
55.245	217
55.271	235
55.297	215
55.323	204
55.349	219
55.375	207
55.401	208
55.427	212
55.453	232
55.479	233
55.505	214
55.531	226
55.557	220
55.583	233
55.609	226
55.635	203
55.661	200
55.687	233
55.713	242
55.739	220
55.765	224
55.791	205
55.817	208
55.843	202
55.869	205
55.895	211
55.921	195
55.947	215
55.973	231
55.999	218
56.025	216
56.051	207
56.077	203
56.103	207
56.129	220
56.155	249
56.181	246
56.207	229
56.233	235
56.259	230
56.285	244
56.311	276
56.337	268
56.363	261
56.389	261
56.415	257
56.441	257
56.467	255
56.493	261
56.519	269
56.545	254
56.571	238
56.597	231
56.623	228
56.649	234
56.675	249
56.701	248
56.727	242
56.753	260
56.779	225
56.805	205
56.831	220
56.857	221
56.883	240
56.909	225
56.935	229
56.961	224
[truncated: 1,270 more rows]
