# Supplementary material for: Extraction of alumina from alumina rich coal gangue by a hydro-chemical process
Source: R Soc Open Sci. 2020 Apr 29;7(4):192132. doi: 10.1098/rsos.192132 (PMC7211850; doi:10.1098/rsos.192132)
Supplement: Supplementary material [file rsos192132supp1.zip › electronic supplementary material/original source data/XRD data of ARCG residue obtained at different reaction time/XRD data of 60min.csv]

pos.[��2Th]	lobs[cts]
5.013	1225
5.039	1212
5.065	1208
5.091	1217
5.117	1153
5.143	1198
5.169	1181
5.195	1231
5.221	1235
5.247	1224
5.273	1214
5.299	1187
5.325	1128
5.351	1198
5.377	1210
5.403	1152
5.429	1159
5.455	1153
5.481	1119
5.507	1218
5.533	1172
5.559	1176
5.585	1214
5.611	1222
5.637	1224
5.663	1143
5.689	1191
5.715	1211
5.741	1151
5.767	1181
5.793	1250
5.819	1220
5.845	1182
5.871	1159
5.897	1177
5.923	1175
5.949	1179
5.975	1209
6.001	1177
6.027	1148
6.053	1172
6.079	1163
6.105	1154
6.131	1175
6.157	1131
6.183	1080
6.209	1111
6.235	1146
6.261	1165
6.287	1189
6.313	1157
6.339	1129
6.365	1140
6.391	1138
6.417	1164
6.443	1139
6.469	1101
6.495	1134
6.521	1131
6.547	1133
6.573	1157
6.599	1193
6.625	1174
6.651	1164
6.677	1150
6.703	1142
6.729	1159
6.755	1137
6.781	1126
6.807	1108
6.833	1102
6.859	1165
6.885	1117
6.911	1126
6.937	1137
6.963	1126
6.989	1187
7.015	1138
7.041	1138
7.067	1094
7.093	1160
7.119	1118
7.145	1147
7.171	1139
7.197	1130
7.223	1072
7.249	1098
7.275	1182
7.301	1122
7.327	1155
7.353	1154
7.379	1077
7.405	1100
7.431	1106
7.457	1103
7.483	1085
7.509	1164
7.535	1104
7.561	1025
7.587	1055
7.613	1185
7.639	1104
7.665	1050
7.691	1119
7.717	1020
7.743	1125
7.769	1107
7.795	1057
7.821	1120
7.847	1130
7.873	1111
7.899	1067
7.925	1073
7.951	1112
7.977	1132
8.003	1074
8.029	1098
8.055	1097
8.081	1058
8.107	1109
8.133	1083
8.159	1126
8.185	1044
8.211	1064
8.237	1079
8.263	1059
8.289	1090
8.315	1072
8.341	1045
8.367	1036
8.393	1086
8.419	1123
8.445	1103
8.471	1094
8.497	1074
8.523	1022
8.549	1054
8.575	1084
8.601	1087
8.627	1055
8.653	1044
8.679	1081
8.705	1063
8.731	1041
8.757	1054
8.783	1052
8.809	1078
8.835	1108
8.861	1034
8.887	1021
8.913	1062
8.939	1039
8.965	1031
8.991	1043
9.017	1038
9.043	1028
9.069	1036
9.095	1037
9.121	1027
9.147	1054
9.173	1069
9.199	1016
9.225	1038
9.251	1071
9.277	1031
9.303	1013
9.329	984
9.355	997
9.381	1040
9.407	1031
9.433	982
9.459	992
9.485	1011
9.511	1029
9.537	1063
9.563	1044
9.589	1007
9.615	972
9.641	960
9.667	1000
9.693	992
9.719	1020
9.745	998
9.771	998
9.797	983
9.823	990
9.849	959
9.875	951
9.901	991
9.927	1005
9.953	985
9.979	971
10.005	950
10.031	1035
10.057	1009
10.083	961
10.109	990
10.135	981
10.161	962
10.187	972
10.213	979
10.239	979
10.265	923
10.291	930
10.317	925
10.343	978
10.369	964
10.395	933
10.421	935
10.447	1004
10.473	987
10.499	926
10.525	1012
10.551	970
10.577	949
10.603	984
10.629	949
10.655	964
10.681	963
10.707	986
10.733	1010
10.759	942
10.785	942
10.811	908
10.837	910
10.863	902
10.889	936
10.915	895
10.941	917
10.967	981
10.993	963
11.019	913
11.045	917
11.071	921
11.097	939
11.123	947
11.149	945
11.175	922
11.201	894
11.227	904
11.253	957
11.279	994
11.305	1024
11.331	1009
11.357	948
11.383	963
11.409	1024
11.435	1006
11.461	1010
11.487	1029
11.513	1037
11.539	1066
11.565	1104
11.591	1175
11.617	1229
11.643	1237
11.669	1254
11.695	1256
11.721	1235
11.747	1186
11.773	1102
11.799	1034
11.825	945
11.851	945
11.877	947
11.903	937
11.929	952
11.955	994
11.981	962
12.007	905
12.033	939
12.059	907
12.085	853
12.111	891
12.137	908
12.163	853
12.189	851
12.215	890
12.241	865
12.267	853
12.293	866
12.319	859
12.345	867
12.371	897
12.397	890
12.423	842
12.449	832
12.475	874
12.501	867
12.527	846
12.553	879
12.579	831
12.605	844
12.631	857
12.657	809
12.683	844
12.709	825
12.735	852
12.761	868
12.787	870
12.813	890
12.839	821
12.865	852
12.891	812
12.917	831
12.943	868
12.969	809
12.995	823
13.021	791
13.047	796
13.073	768
13.099	832
13.125	861
13.151	817
13.177	792
13.203	787
13.229	831
13.255	825
13.281	784
13.307	797
13.333	792
13.359	794
13.385	835
13.411	814
13.437	835
13.463	849
13.489	794
13.515	769
13.541	797
13.567	877
13.593	851
13.619	811
13.645	835
13.671	821
13.697	874
13.723	887
13.749	903
13.775	903
13.801	881
13.827	945
13.853	1008
13.879	1039
13.905	1038
13.931	1043
13.957	1065
13.983	1076
14.009	1047
14.035	1197
14.061	1241
14.087	1457
14.113	1836
14.139	1365
14.165	1071
14.191	1086
14.217	1029
14.243	871
14.269	849
14.295	789
14.321	746
14.347	758
14.373	807
14.399	825
14.425	794
14.451	777
14.477	754
14.503	743
14.529	744
14.555	750
14.581	773
14.607	771
14.633	729
14.659	713
14.685	738
14.711	717
14.737	684
14.763	736
14.789	760
14.815	732
14.841	712
14.867	750
14.893	757
14.919	724
14.945	749
14.971	750
14.997	738
15.023	698
15.049	697
15.075	730
15.101	730
15.127	657
15.153	675
15.179	672
15.205	694
15.231	710
15.257	711
15.283	690
15.309	641
15.335	677
15.361	676
15.387	726
15.413	715
15.439	689
15.465	670
15.491	705
15.517	646
15.543	686
15.569	683
15.595	722
15.621	680
15.647	684
15.673	659
15.699	683
15.725	684
15.751	667
15.777	715
15.803	690
15.829	690
15.855	694
15.881	717
15.907	682
15.933	672
15.959	664
15.985	681
16.011	605
16.037	643
16.063	690
16.089	705
16.115	688
16.141	669
16.167	663
16.193	671
16.219	663
16.245	671
16.271	677
16.297	683
16.323	663
16.349	688
16.375	665
16.401	656
16.427	648
16.453	668
16.479	667
16.505	643
16.531	634
16.557	609
16.583	604
16.609	617
16.635	620
16.661	617
16.687	593
16.713	611
16.739	624
16.765	616
16.791	623
16.817	637
16.843	623
16.869	626
16.895	639
16.921	630
16.947	625
16.973	600
16.999	605
17.025	579
17.051	596
17.077	607
17.103	593
17.129	596
17.155	621
17.181	613
17.207	580
17.233	609
17.259	587
17.285	587
17.311	601
17.337	608
17.363	610
17.389	651
17.415	642
17.441	643
17.467	632
17.493	671
17.519	645
17.545	616
17.571	610
17.597	622
17.623	621
17.649	639
17.675	629
17.701	631
17.727	663
17.753	689
17.779	773
17.805	811
17.831	804
17.857	880
17.883	1067
17.909	1164
17.935	1381
17.961	1557
17.987	1978
18.013	890
18.039	941
18.065	1023
18.091	1045
18.117	1118
18.143	1246
18.169	1422
18.195	1750
18.221	1949
18.247	1899
18.273	1534
18.299	1342
18.325	1230
18.351	1405
18.377	1582
18.403	2077
18.429	2597
18.455	3768
18.481	4266
18.507	3361
18.533	2360
18.559	1432
18.585	989
18.611	892
18.637	878
18.663	898
18.689	866
18.715	848
18.741	810
18.767	843
18.793	834
18.819	827
18.845	794
18.871	799
18.897	838
18.923	829
18.949	837
18.975	793
19.001	771
19.027	808
19.053	854
19.079	859
19.105	876
19.131	902
19.157	889
19.183	907
19.209	1017
19.235	1155
19.261	1363
19.287	1515
19.313	1382
19.339	1146
19.365	551
19.391	557
19.417	563
19.443	535
19.469	523
19.495	527
19.521	530
19.547	534
19.573	555
19.599	547
19.625	531
19.651	549
19.677	567
19.703	533
19.729	511
19.755	523
19.781	548
19.807	556
19.833	568
19.859	602
19.885	621
19.911	669
19.937	698
19.963	737
19.989	704
20.015	640
20.041	592
20.067	519
20.093	530
20.119	487
20.145	511
20.171	543
20.197	500
20.223	488
20.249	479
20.275	502
20.301	501
20.327	500
20.353	510
20.379	544
20.405	504
20.431	504
20.457	465
20.483	443
20.509	476
20.535	524
20.561	465
20.587	488
20.613	472
20.639	492
20.665	461
20.691	495
20.717	455
20.743	498
20.769	456
20.795	461
20.821	450
20.847	451
20.873	451
20.899	459
20.925	442
20.951	461
20.977	477
21.003	462
21.029	456
21.055	465
21.081	486
21.107	484
21.133	464
21.159	436
21.185	454
21.211	469
21.237	465
21.263	450
21.289	448
21.315	452
21.341	416
21.367	449
21.393	457
21.419	453
21.445	446
21.471	450
21.497	424
21.523	446
21.549	427
21.575	439
21.601	473
21.627	454
21.653	449
21.679	464
21.705	452
21.731	474
21.757	437
21.783	432
21.809	450
21.835	459
21.861	454
21.887	466
21.913	462
21.939	472
21.965	502
21.991	501
22.017	493
22.043	508
22.069	547
22.095	581
22.121	578
22.147	567
22.173	582
22.199	573
22.225	585
22.251	641
22.277	724
22.303	879
22.329	941
22.355	850
22.381	702
22.407	580
22.433	509
22.459	456
22.485	448
22.511	478
22.537	488
22.563	432
22.589	450
22.615	449
22.641	470
22.667	455
22.693	482
22.719	470
22.745	461
22.771	439
22.797	463
22.823	511
22.849	539
22.875	537
22.901	619
22.927	641
22.953	747
22.979	872
23.005	1019
23.031	873
23.057	737
23.083	627
23.109	536
23.135	511
23.161	453
23.187	480
23.213	451
23.239	438
23.265	433
23.291	465
23.317	468
23.343	528
23.369	485
23.395	492
23.421	509
23.447	494
23.473	503
23.499	518
23.525	520
23.551	514
23.577	498
23.603	455
23.629	462
23.655	452
23.681	454
23.707	457
23.733	455
23.759	460
23.785	496
23.811	447
23.837	407
23.863	430
23.889	425
23.915	461
23.941	425
23.967	422
23.993	413
24.019	456
24.045	436
24.071	446
24.097	461
24.123	488
24.149	474
24.175	487
24.201	474
24.227	469
24.253	492
24.279	515
24.305	512
24.331	525
24.357	540
24.383	575
24.409	657
24.435	715
24.461	829
24.487	999
24.513	1196
24.539	1516
24.565	1968
24.591	2034
24.617	2150
24.643	1967
24.669	1868
24.695	1464
24.721	1104
24.747	832
24.773	667
24.799	436
24.825	450
24.851	441
24.877	426
24.903	407
24.929	385
24.955	379
24.981	402
25.007	406
25.033	411
25.059	397
25.085	406
25.111	426
25.137	368
25.163	367
25.189	376
25.215	391
25.241	404
25.267	403
25.293	390
25.319	385
25.345	388
25.371	402
25.397	376
25.423	376
25.449	387
25.475	384
25.501	398
25.527	385
25.553	361
25.579	392
25.605	365
25.631	356
25.657	400
25.683	405
25.709	353
25.735	368
25.761	365
25.787	332
25.813	408
25.839	343
25.865	414
25.891	366
25.917	355
25.943	378
25.969	389
25.995	333
26.021	346
26.047	384
26.073	351
26.099	351
26.125	304
26.151	367
26.177	350
26.203	345
26.229	329
26.255	336
26.281	390
26.307	373
26.333	336
26.359	369
26.385	376
26.411	335
26.437	345
26.463	339
26.489	369
26.515	351
26.541	353
26.567	364
26.593	350
26.619	321
26.645	342
26.671	346
26.697	327
26.723	321
26.749	348
26.775	348
26.801	347
26.827	352
26.853	350
26.879	343
26.905	331
26.931	358
26.957	342
26.983	346
27.009	351
27.035	344
27.061	343
27.087	319
27.113	326
27.139	351
27.165	352
27.191	333
27.217	329
27.243	348
27.269	350
27.295	339
27.321	324
27.347	339
27.373	353
27.399	345
27.425	331
27.451	312
27.477	332
27.503	348
27.529	329
27.555	312
27.581	336
27.607	341
27.633	357
27.659	359
27.685	316
27.711	322
27.737	331
27.763	340
27.789	331
27.815	325
27.841	317
27.867	299
27.893	330
27.919	341
27.945	312
27.971	326
27.997	329
28.023	341
28.049	315
28.075	319
28.101	337
28.127	378
28.153	344
28.179	341
28.205	355
28.231	407
28.257	391
28.283	383
28.309	407
28.335	454
28.361	504
28.387	519
28.413	405
28.439	395
28.465	398
28.491	336
28.517	369
28.543	382
28.569	383
28.595	421
28.621	486
28.647	624
28.673	785
28.699	845
28.725	609
28.751	559
28.777	497
28.803	366
28.829	326
28.855	316
28.881	314
28.907	319
28.933	315
28.959	309
28.985	308
29.011	308
29.037	323
29.063	351
29.089	308
29.115	300
29.141	324
29.167	336
29.193	342
29.219	331
29.245	374
29.271	383
29.297	413
29.323	488
29.349	536
29.375	602
29.401	668
29.427	653
29.453	586
29.479	536
29.505	499
29.531	456
29.557	397
29.583	359
29.609	332
29.635	320
29.661	315
29.687	308
29.713	304
29.739	305
29.765	317
29.791	311
29.817	311
29.843	307
29.869	279
29.895	301
29.921	338
29.947	306
29.973	286
29.999	313
30.025	314
30.051	306
30.077	310
30.103	325
30.129	325
30.155	312
30.181	328
30.207	296
30.233	325
30.259	373
30.285	359
30.311	333
30.337	330
30.363	334
30.389	321
30.415	329
30.441	367
30.467	350
30.493	358
30.519	333
30.545	331
30.571	333
30.597	340
30.623	347
30.649	334
30.675	354
30.701	374
30.727	344
30.753	353
30.779	329
30.805	364
30.831	395
30.857	350
30.883	370
30.909	381
30.935	385
30.961	390
30.987	429
31.013	445
31.039	457
31.065	511
31.091	613
31.117	730
31.143	970
31.169	1394
31.195	1886
31.221	2657
31.247	4278
31.273	7065
31.299	13023
31.325	20265
31.351	14319
31.377	8949
31.403	10764
31.429	7327
31.455	2945
31.481	1704
31.507	1295
31.533	990
31.559	775
31.585	632
31.611	681
31.637	680
31.663	750
31.689	908
31.715	1083
31.741	1356
31.767	1687
31.793	1847
31.819	1727
31.845	1482
31.871	1318
31.897	1088
31.923	791
31.949	650
31.975	524
32.001	463
32.027	445
32.053	405
32.079	395
32.105	382
32.131	345
32.157	347
32.183	349
32.209	359
32.235	386
32.261	361
32.287	346
32.313	374
32.339	382
32.365	362
32.391	359
32.417	386
32.443	387
32.469	366
32.495	363
32.521	374
32.547	389
32.573	445
32.599	531
32.625	617
32.651	744
32.677	1042
32.703	1550
32.729	2179
32.755	3291
32.781	5299
32.807	6473
32.833	4709
32.859	3055
32.885	3296
32.911	2431
32.937	1020
32.963	610
32.989	543
33.015	480
33.041	492
33.067	545
33.093	641
33.119	767
33.145	942
33.171	1367
33.197	2141
33.223	3004
33.249	2977
33.275	1916
33.301	1681
33.327	1638
33.353	1041
33.379	560
33.405	410
33.431	397
33.457	393
33.483	348
33.509	325
33.535	305
33.561	334
33.587	339
33.613	342
33.639	318
33.665	342
33.691	334
33.717	350
33.743	379
33.769	400
33.795	516
33.821	658
33.847	778
33.873	802
33.899	693
33.925	697
33.951	801
33.977	764
34.003	855
34.029	1263
34.055	1786
34.081	2734
34.107	3603
34.133	2933
34.159	2043
34.185	1941
34.211	1708
34.237	975
34.263	606
34.289	427
34.315	365
34.341	359
34.367	339
34.393	303
34.419	306
34.445	309
34.471	326
34.497	319
34.523	304
34.549	313
34.575	325
34.601	340
34.627	352
34.653	356
34.679	359
34.705	386
34.731	436
34.757	524
34.783	632
34.809	783
34.835	1001
34.861	1333
34.887	1792
34.913	2092
34.939	2013
34.965	1684
34.991	1413
35.017	1204
35.043	876
35.069	602
35.095	475
35.121	401
35.147	364
35.173	357
35.199	365
35.225	366
35.251	359
35.277	345
35.303	340
35.329	339
35.355	309
35.381	284
35.407	293
35.433	302
35.459	299
35.485	290
35.511	288
35.537	298
35.563	308
35.589	322
35.615	348
35.641	315
35.667	316
35.693	323
35.719	310
35.745	301
35.771	306
35.797	318
35.823	304
35.849	271
35.875	291
35.901	313
35.927	324
35.953	304
35.979	291
36.005	299
36.031	308
36.057	340
36.083	316
36.109	320
36.135	334
36.161	353
36.187	329
36.213	315
36.239	318
36.265	337
36.291	303
36.317	283
36.343	308
36.369	315
36.395	331
36.421	341
36.447	276
36.473	290
36.499	305
36.525	325
36.551	346
36.577	387
36.603	385
36.629	501
36.655	612
36.681	830
36.707	1350
36.733	2020
36.759	1481
36.785	953
36.811	1055
36.837	1116
36.863	652
36.889	418
36.915	331
36.941	309
36.967	297
36.993	289
37.019	287
37.045	305
37.071	313
37.097	321
37.123	342
37.149	379
37.175	439
37.201	565
37.227	812
37.253	1046
37.279	887
37.305	624
37.331	629
37.357	636
37.383	476
37.409	345
37.435	300
37.461	281
37.487	294
37.513	281
37.539	286
37.565	283
37.591	291
37.617	295
37.643	298
37.669	336
37.695	338
37.721	377
37.747	467
37.773	563
37.799	642
37.825	679
37.851	654
37.877	586
37.903	540
37.929	466
37.955	385
37.981	331
38.007	295
38.033	256
38.059	272
38.085	287
38.111	276
38.137	285
38.163	276
38.189	270
38.215	265
38.241	261
38.267	281
38.293	265
38.319	264
38.345	275
38.371	276
38.397	264
38.423	276
38.449	273
38.475	278
38.501	273
38.527	264
38.553	277
38.579	279
38.605	294
38.631	271
38.657	261
38.683	227
38.709	252
38.735	251
38.761	288
38.787	334
38.813	317
38.839	370
38.865	488
38.891	636
38.917	924
38.943	1371
38.969	1361
38.995	798
39.021	708
39.047	874
39.073	759
39.099	400
39.125	291
39.151	285
39.177	278
39.203	244
39.229	287
39.255	258
39.281	303
39.307	296
39.333	317
39.359	314
39.385	348
39.411	384
39.437	440
39.463	404
39.489	357
39.515	333
39.541	325
39.567	315
39.593	278
39.619	245
39.645	244
39.671	248
39.697	233
39.723	216
39.749	216
39.775	207
39.801	214
39.827	217
39.853	213
39.879	235
39.905	246
39.931	215
39.957	202
39.983	210
40.009	214
40.035	199
40.061	205
40.087	211
40.113	216
40.139	210
40.165	208
40.191	217
40.217	217
40.243	193
40.269	196
40.295	212
40.321	216
40.347	227
40.373	230
40.399	235
40.425	255
40.451	249
40.477	229
40.503	243
40.529	296
40.555	340
40.581	389
40.607	484
40.633	537
40.659	492
40.685	376
40.711	366
40.737	361
40.763	323
40.789	263
40.815	272
40.841	240
40.867	248
40.893	249
40.919	219
40.945	230
40.971	272
40.997	313
41.023	393
41.049	513
41.075	516
41.101	414
41.127	359
41.153	373
41.179	357
41.205	300
41.231	237
41.257	218
41.283	243
41.309	210
41.335	226
41.361	213
41.387	194
41.413	206
41.439	185
41.465	202
41.491	200
41.517	186
41.543	227
41.569	210
41.595	236
41.621	204
41.647	219
41.673	202
41.699	218
41.725	233
41.751	200
41.777	195
41.803	193
41.829	198
41.855	213
41.881	208
41.907	202
41.933	204
41.959	210
41.985	214
42.011	217
42.037	212
42.063	221
42.089	240
42.115	230
42.141	209
42.167	229
42.193	220
42.219	217
42.245	226
42.271	214
42.297	203
42.323	198
42.349	219
42.375	223
42.401	212
42.427	205
42.453	212
42.479	215
42.505	229
42.531	232
42.557	251
42.583	250
42.609	248
42.635	262
42.661	260
42.687	253
42.713	259
42.739	275
42.765	271
42.791	262
42.817	268
42.843	288
42.869	307
42.895	320
42.921	366
42.947	458
42.973	562
42.999	681
43.025	861
43.051	1135
43.077	1446
43.103	1694
43.129	1746
43.155	1527
43.181	1283
43.207	1150
43.233	1008
43.259	854
43.285	642
43.311	461
43.337	361
43.363	298
43.389	276
43.415	242
43.441	236
43.467	226
43.493	235
43.519	224
43.545	215
43.571	199
43.597	188
43.623	213
43.649	225
43.675	208
43.701	202
43.727	191
43.753	198
43.779	205
43.805	202
43.831	199
43.857	201
43.883	207
43.909	205
43.935	215
43.961	232
43.987	230
44.013	203
44.039	200
44.065	212
44.091	207
44.117	201
44.143	182
44.169	196
44.195	176
44.221	198
44.247	214
44.273	180
44.299	196
44.325	195
44.351	193
44.377	176
44.403	174
44.429	200
44.455	205
44.481	203
44.507	187
44.533	194
44.559	207
44.585	213
44.611	192
44.637	173
44.663	177
44.689	202
44.715	221
44.741	203
44.767	192
44.793	193
44.819	192
44.845	206
44.871	230
44.897	230
44.923	239
44.949	266
44.975	286
45.001	335
45.027	455
45.053	661
45.079	791
45.105	647
45.131	464
45.157	432
45.183	461
45.209	454
45.235	356
45.261	288
45.287	258
45.313	228
45.339	217
45.365	211
45.391	254
45.417	289
45.443	361
45.469	489
45.495	719
45.521	905
45.547	810
45.573	576
45.599	465
45.625	531
45.651	584
45.677	462
45.703	316
45.729	258
45.755	238
45.781	232
45.807	204
45.833	186
45.859	190
45.885	200
45.911	185
45.937	175
45.963	195
45.989	204
46.015	197
46.041	180
46.067	170
46.093	191
46.119	187
46.145	170
46.171	177
46.197	202
46.223	199
46.249	202
46.275	179
46.301	185
46.327	177
46.353	183
46.379	194
46.405	182
46.431	175
46.457	190
46.483	182
46.509	211
46.535	196
46.561	202
46.587	183
46.613	199
46.639	189
46.665	199
46.691	194
46.717	206
46.743	198
46.769	208
46.795	209
46.821	235
46.847	258
46.873	308
46.899	381
46.925	463
46.951	603
46.977	782
47.003	625
47.029	587
47.055	717
47.081	1072
47.107	1387
47.133	1723
47.159	1639
47.185	1089
47.211	786
47.237	858
47.263	980
47.289	844
47.315	498
47.341	338
47.367	295
47.393	223
47.419	215
47.445	230
47.471	234
47.497	228
47.523	221
47.549	227
47.575	247
47.601	246
47.627	220
47.653	234
47.679	221
47.705	213
47.731	201
47.757	198
47.783	209
47.809	201
47.835	190
47.861	209
47.887	223
47.913	226
47.939	229
47.965	223
47.991	220
48.017	224
48.043	240
48.069	225
48.095	208
48.121	210
48.147	202
48.173	200
48.199	197
48.225	192
48.251	187
48.277	179
48.303	187
48.329	212
48.355	220
48.381	211
48.407	216
48.433	212
48.459	212
48.485	234
48.511	251
48.537	231
48.563	219
48.589	219
48.615	221
48.641	249
48.667	269
48.693	255
48.719	238
48.745	235
48.771	227
48.797	246
48.823	231
48.849	236
48.875	297
48.901	342
48.927	502
48.953	741
48.979	921
49.005	827
49.031	482
49.057	407
49.083	461
49.109	571
49.135	514
49.161	300
49.187	186
49.213	195
49.239	207
49.265	200
49.291	194
49.317	164
49.343	184
49.369	161
49.395	184
49.421	174
49.447	179
49.473	190
49.499	181
49.525	184
49.551	201
49.577	177
49.603	203
49.629	195
49.655	185
49.681	179
49.707	202
49.733	204
49.759	220
49.785	189
49.811	196
49.837	178
49.863	157
49.889	187
49.915	194
49.941	191
49.967	194
49.993	177
50.019	211
50.045	232
50.071	254
50.097	261
50.123	320
50.149	399
50.175	429
50.201	453
50.227	470
50.253	440
50.279	429
50.305	417
50.331	474
50.357	541
50.383	653
50.409	548
50.435	373
50.461	297
50.487	310
50.513	383
50.539	362
50.565	276
50.591	232
50.617	221
50.643	228
50.669	295
50.695	380
50.721	502
50.747	711
50.773	893
50.799	889
50.825	719
50.851	528
50.877	468
50.903	525
50.929	541
50.955	448
50.981	301
51.007	214
51.033	203
51.059	191
51.085	190
51.111	209
51.137	217
51.163	247
51.189	267
51.215	287
51.241	290
51.267	274
51.293	247
51.319	228
51.345	245
51.371	239
51.397	223
51.423	217
51.449	235
51.475	222
51.501	223
51.527	244
51.553	232
51.579	223
51.605	208
51.631	211
51.657	211
51.683	236
51.709	273
51.735	233
51.761	250
51.787	250
51.813	285
51.839	288
51.865	240
51.891	211
51.917	230
51.943	213
51.969	253
51.995	209
52.021	202
52.047	199
52.073	233
52.099	238
52.125	291
52.151	313
52.177	386
52.203	411
52.229	337
52.255	303
52.281	376
52.307	435
52.333	521
52.359	566
52.385	576
52.411	659
52.437	546
52.463	456
52.489	390
52.515	431
52.541	410
52.567	355
52.593	309
52.619	238
52.645	214
52.671	192
52.697	190
52.723	185
52.749	179
52.775	157
52.801	165
52.827	157
52.853	173
52.879	177
52.905	174
52.931	175
52.957	165
52.983	149
53.009	159
53.035	168
53.061	187
53.087	168
53.113	158
53.139	150
53.165	144
53.191	156
53.217	162
53.243	159
53.269	151
53.295	153
53.321	159
53.347	174
53.373	195
53.399	219
53.425	217
53.451	204
53.477	189
53.503	178
53.529	179
53.555	181
53.581	177
53.607	170
53.633	168
53.659	148
53.685	152
53.711	170
53.737	165
53.763	151
53.789	143
53.815	150
53.841	149
53.867	161
53.893	152
53.919	146
53.945	152
53.971	151
53.997	147
54.023	160
54.049	177
54.075	174
54.101	163
54.127	162
54.153	166
54.179	168
54.205	184
54.231	211
54.257	264
54.283	307
54.309	395
54.335	522
54.361	513
54.387	430
54.413	328
54.439	305
54.465	339
54.491	342
54.517	327
54.543	238
54.569	179
54.595	184
54.621	190
54.647	141
54.673	143
54.699	153
54.725	171
54.751	150
54.777	154
54.803	159
54.829	174
54.855	155
54.881	130
54.907	135
54.933	161
54.959	136
54.985	176
55.011	188
55.037	171
55.063	149
55.089	150
55.115	168
55.141	157
55.167	158
55.193	157
55.219	177
55.245	174
55.271	183
55.297	174
55.323	170
55.349	174
55.375	201
55.401	196
55.427	178
55.453	177
55.479	216
55.505	225
55.531	235
55.557	301
55.583	334
55.609	306
55.635	265
55.661	241
55.687	239
55.713	292
55.739	333
55.765	359
55.791	383
55.817	432
55.843	616
55.869	752
55.895	624
55.921	411
55.947	334
55.973	357
55.999	395
56.025	425
56.051	382
56.077	303
56.103	250
56.129	216
56.155	228
56.181	271
56.207	276
56.233	277
56.259	319
56.285	387
56.311	554
56.337	869
56.363	1337
56.389	1776
56.415	1625
56.441	932
56.467	592
56.493	666
56.519	873
56.545	1058
56.571	905
56.597	496
56.623	330
56.649	253
56.675	239
56.701	220
56.727	202
56.753	202
56.779	196
56.805	181
56.831	179
56.857	183
56.883	166
56.909	162
56.935	167
56.961	191
[truncated: 1,270 more rows]
