# Supplementary material for: Extraction of alumina from alumina rich coal gangue by a hydro-chemical process
Source: R Soc Open Sci. 2020 Apr 29;7(4):192132. doi: 10.1098/rsos.192132 (PMC7211850; doi:10.1098/rsos.192132)
Supplement: Supplementary material [file rsos192132supp1.zip › electronic supplementary material/original source data/XRD data of ARCG residue obtained at different temperatures/XRD data of 220°C.csv]

pos.[��2Th]	Iobs [cts]
4.99	142
5.023	135
5.056	160
5.089	158
5.122	152
5.155	139
5.188	162
5.221	142
5.254	149
5.287	152
5.32	149
5.353	153
5.386	118
5.419	131
5.452	137
5.485	116
5.518	153
5.551	146
5.584	153
5.617	144
5.65	138
5.683	115
5.716	123
5.749	138
5.782	136
5.815	114
5.848	124
5.881	138
5.914	134
5.947	134
5.98	133
6.013	138
6.046	122
6.079	106
6.112	118
6.145	130
6.178	127
6.211	124
6.244	117
6.277	120
6.31	132
6.343	135
6.376	136
6.409	131
6.442	117
6.475	123
6.508	130
6.541	111
6.574	109
6.607	117
6.64	121
6.673	118
6.706	108
6.739	108
6.772	105
6.805	104
6.838	121
6.871	123
6.904	119
6.937	119
6.97	115
7.003	110
7.036	114
7.069	104
7.102	102
7.135	104
7.168	122
7.201	117
7.234	121
7.267	113
7.3	125
7.333	90
7.366	103
7.399	101
7.432	105
7.465	121
7.498	100
7.531	89
7.564	119
7.597	97
7.63	86
7.663	112
7.696	117
7.729	103
7.762	94
7.795	101
7.828	113
7.861	99
7.894	90
7.927	93
7.96	102
7.993	104
8.026	98
8.059	93
8.092	104
8.125	99
8.158	96
8.191	83
8.224	77
8.257	92
8.29	99
8.323	102
8.356	96
8.389	93
8.422	100
8.455	104
8.488	98
8.521	103
8.554	93
8.587	101
8.62	98
8.653	89
8.686	83
8.719	85
8.752	99
8.785	96
8.818	91
8.851	92
8.884	97
8.917	104
8.95	109
8.983	106
9.016	92
9.049	83
9.082	86
9.115	87
9.148	75
9.181	80
9.214	98
9.247	91
9.28	85
9.313	94
9.346	94
9.379	101
9.412	107
9.445	102
9.478	115
9.511	95
9.544	102
9.577	95
9.61	92
9.643	109
9.676	82
9.709	90
9.742	101
9.775	89
9.808	82
9.841	102
9.874	89
9.907	94
9.94	89
9.973	88
10.006	97
10.039	97
10.072	95
10.105	83
10.138	93
10.171	93
10.204	86
10.237	79
10.27	88
10.303	102
10.336	93
10.369	91
10.402	91
10.435	82
10.468	86
10.501	86
10.534	72
10.567	92
10.6	73
10.633	94
10.666	104
10.699	89
10.732	88
10.765	82
10.798	79
10.831	91
10.864	95
10.897	85
10.93	77
10.963	76
10.996	76
11.029	80
11.062	77
11.095	88
11.128	84
11.161	85
11.194	98
11.227	97
11.26	88
11.293	87
11.326	90
11.359	92
11.392	93
11.425	99
11.458	105
11.491	98
11.524	95
11.557	106
11.59	112
11.623	116
11.656	142
11.689	151
11.722	139
11.755	142
11.788	155
11.821	163
11.854	136
11.887	127
11.92	130
11.953	94
11.986	86
12.019	94
12.052	82
12.085	85
12.118	99
12.151	91
12.184	87
12.217	93
12.25	82
12.283	80
12.316	68
12.349	82
12.382	77
12.415	66
12.448	86
12.481	77
12.514	74
12.547	86
12.58	86
12.613	92
12.646	82
12.679	76
12.712	76
12.745	69
12.778	66
12.811	86
12.844	76
12.877	72
12.91	79
12.943	85
12.976	66
13.009	67
13.042	77
13.075	63
13.108	53
13.141	58
13.174	75
13.207	76
13.24	56
13.273	68
13.306	60
13.339	64
13.372	68
13.405	78
13.438	79
13.471	72
13.504	59
13.537	84
13.57	81
13.603	67
13.636	71
13.669	77
13.702	75
13.735	66
13.768	74
13.801	81
13.834	79
13.867	83
13.9	79
13.933	82
13.966	94
13.999	104
14.032	124
14.065	135
14.098	159
14.131	202
14.164	232
14.197	256
14.23	246
14.263	183
14.296	121
14.329	89
14.362	67
14.395	67
14.428	77
14.461	70
14.494	69
14.527	67
14.56	62
14.593	74
14.626	73
14.659	66
14.692	67
14.725	57
14.758	66
14.791	81
14.824	64
14.857	58
14.89	60
14.923	64
14.956	64
14.989	69
15.022	58
15.055	65
15.088	66
15.121	51
15.154	58
15.187	70
15.22	57
15.253	71
15.286	65
15.319	71
15.352	59
15.385	65
15.418	64
15.451	66
15.484	56
15.517	80
15.55	52
15.583	65
15.616	64
15.649	58
15.682	72
15.715	60
15.748	55
15.781	69
15.814	69
15.847	80
15.88	59
15.913	47
15.946	63
15.979	53
16.012	55
16.045	68
16.078	71
16.111	58
16.144	54
16.177	63
16.21	44
16.243	56
16.276	56
16.309	44
16.342	56
16.375	66
16.408	69
16.441	63
16.474	62
16.507	61
16.54	71
16.573	72
16.606	58
16.639	54
16.672	62
16.705	70
16.738	67
16.771	63
16.804	56
16.837	54
16.87	65
16.903	62
16.936	55
16.969	52
17.002	48
17.035	49
17.068	59
17.101	56
17.134	49
17.167	62
17.2	54
17.233	49
17.266	50
17.299	67
17.332	64
17.365	68
17.398	60
17.431	53
17.464	52
17.497	58
17.53	73
17.563	75
17.596	55
17.629	59
17.662	76
17.695	71
17.728	76
17.761	73
17.794	70
17.827	74
17.86	71
17.893	90
17.926	107
17.959	111
17.992	155
18.025	188
18.058	230
18.091	358
18.124	527
18.157	835
18.19	1086
18.223	1154
18.256	719
18.289	346
18.322	166
18.355	136
18.388	180
18.421	208
18.454	286
18.487	369
18.52	431
18.553	330
18.586	203
18.619	127
18.652	78
18.685	64
18.718	62
18.751	69
18.784	61
18.817	56
18.85	61
18.883	68
18.916	61
18.949	65
18.982	61
19.015	53
19.048	59
19.081	62
19.114	54
19.147	50
19.18	47
19.213	50
19.246	58
19.279	60
19.312	60
19.345	67
19.378	62
19.411	57
19.444	57
19.477	47
19.51	46
19.543	47
19.576	45
19.609	49
19.642	50
19.675	50
19.708	63
19.741	71
19.774	52
19.807	54
19.84	56
19.873	52
19.906	55
19.939	53
19.972	51
20.005	64
20.038	70
20.071	66
20.104	69
20.137	64
20.17	69
20.203	63
20.236	61
20.269	58
20.302	54
20.335	48
20.368	45
20.401	53
20.434	64
20.467	50
20.5	54
20.533	59
20.566	52
20.599	42
20.632	47
20.665	51
20.698	43
20.731	51
20.764	43
20.797	47
20.83	65
20.863	52
20.896	40
20.929	44
20.962	53
20.995	57
21.028	48
21.061	54
21.094	50
21.127	54
21.16	62
21.193	74
21.226	78
21.259	81
21.292	121
21.325	165
21.358	192
21.391	228
21.424	178
21.457	124
21.49	74
21.523	65
21.556	60
21.589	55
21.622	56
21.655	58
21.688	53
21.721	45
21.754	45
21.787	45
21.82	40
21.853	41
21.886	45
21.919	40
21.952	40
21.985	49
22.018	51
22.051	48
22.084	48
22.117	51
22.15	47
22.183	41
22.216	51
22.249	71
22.282	76
22.315	62
22.348	54
22.381	70
22.414	85
22.447	86
22.48	70
22.513	63
22.546	64
22.579	55
22.612	53
22.645	58
22.678	56
22.711	52
22.744	49
22.777	53
22.81	44
22.843	47
22.876	45
22.909	52
22.942	61
22.975	56
23.008	53
23.041	68
23.074	96
23.107	106
23.14	114
23.173	103
23.206	64
23.239	56
23.272	66
23.305	64
23.338	57
23.371	58
23.404	48
23.437	61
23.47	75
23.503	54
23.536	57
23.569	57
23.602	71
23.635	61
23.668	62
23.701	71
23.734	77
23.767	62
23.8	57
23.833	62
23.866	69
23.899	76
23.932	81
23.965	70
23.998	59
24.031	61
24.064	65
24.097	60
24.13	51
24.163	53
24.196	50
24.229	64
24.262	66
24.295	70
24.328	69
24.361	72
24.394	74
24.427	79
24.46	102
24.493	127
24.526	184
24.559	254
24.592	342
24.625	432
24.658	422
24.691	309
24.724	188
24.757	114
24.79	82
24.823	65
24.856	53
24.889	51
24.922	47
24.955	60
24.988	54
25.021	44
25.054	43
25.087	46
25.12	43
25.153	47
25.186	41
25.219	44
25.252	56
25.285	50
25.318	48
25.351	56
25.384	54
25.417	46
25.45	40
25.483	48
25.516	53
25.549	43
25.582	38
25.615	37
25.648	47
25.681	53
25.714	36
25.747	46
25.78	43
25.813	48
25.846	35
25.879	39
25.912	41
25.945	42
25.978	35
26.011	54
26.044	45
26.077	49
26.11	42
26.143	44
26.176	34
26.209	44
26.242	42
26.275	49
26.308	53
26.341	46
26.374	36
26.407	37
26.44	36
26.473	50
26.506	37
26.539	35
26.572	34
26.605	43
26.638	38
26.671	43
26.704	39
26.737	43
26.77	44
26.803	45
26.836	43
26.869	38
26.902	47
26.935	50
26.968	40
27.001	40
27.034	49
27.067	49
27.1	46
27.133	41
27.166	39
27.199	41
27.232	39
27.265	39
27.298	40
27.331	37
27.364	35
27.397	44
27.43	48
27.463	41
27.496	38
27.529	41
27.562	50
27.595	56
27.628	46
27.661	50
27.694	59
27.727	57
27.76	52
27.793	47
27.826	52
27.859	44
27.892	40
27.925	50
27.958	37
27.991	53
28.024	49
28.057	40
28.09	42
28.123	33
28.156	38
28.189	52
28.222	49
28.255	46
28.288	72
28.321	99
28.354	129
28.387	118
28.42	93
28.453	98
28.486	65
28.519	73
28.552	56
28.585	62
28.618	66
28.651	50
28.684	49
28.717	85
28.75	105
28.783	176
28.816	183
28.849	121
28.882	112
28.915	82
28.948	58
28.981	50
29.014	41
29.047	36
29.08	52
29.113	49
29.146	45
29.179	37
29.212	37
29.245	57
29.278	50
29.311	38
29.344	44
29.377	52
29.41	54
29.443	66
29.476	82
29.509	83
29.542	71
29.575	69
29.608	62
29.641	47
29.674	44
29.707	45
29.74	44
29.773	48
29.806	43
29.839	36
29.872	36
29.905	44
29.938	46
29.971	36
30.004	43
30.037	44
30.07	42
30.103	48
30.136	55
30.169	56
30.202	61
30.235	84
30.268	118
30.301	158
30.334	221
30.367	245
30.4	195
30.433	149
30.466	110
30.499	62
30.532	42
30.565	46
30.598	43
30.631	43
30.664	45
30.697	51
30.73	47
30.763	36
30.796	28
30.829	48
30.862	39
30.895	35
30.928	39
30.961	47
30.994	32
31.027	44
31.06	41
31.093	42
31.126	52
31.159	62
31.192	55
31.225	72
31.258	66
31.291	86
31.324	119
31.357	155
31.39	232
31.423	258
31.456	277
31.489	264
31.522	293
31.555	279
31.588	174
31.621	130
31.654	82
31.687	77
31.72	65
31.753	59
31.786	63
31.819	85
31.852	101
31.885	126
31.918	144
31.951	149
31.984	132
32.017	103
32.05	78
32.083	63
32.116	55
32.149	45
32.182	48
32.215	51
32.248	53
32.281	51
32.314	39
32.347	33
32.38	46
32.413	55
32.446	54
32.479	59
32.512	58
32.545	54
32.578	58
32.611	54
32.644	50
32.677	60
32.71	59
32.743	55
32.776	66
32.809	80
32.842	116
32.875	165
32.908	187
32.941	183
32.974	146
33.007	130
33.04	107
33.073	52
33.106	55
33.139	51
33.172	60
33.205	78
33.238	83
33.271	98
33.304	116
33.337	145
33.37	145
33.403	128
33.436	120
33.469	94
33.502	72
33.535	47
33.568	55
33.601	44
33.634	47
33.667	49
33.7	38
33.733	74
33.766	50
33.799	59
33.832	66
33.865	72
33.898	111
33.931	173
33.964	233
33.997	364
34.03	384
34.063	402
34.096	379
34.129	425
34.162	501
34.195	744
34.228	813
34.261	715
34.294	568
34.327	398
34.36	243
34.393	128
34.426	83
34.459	64
34.492	55
34.525	62
34.558	60
34.591	56
34.624	52
34.657	49
34.69	52
34.723	54
34.756	47
34.789	50
34.822	50
34.855	49
34.888	58
34.921	62
34.954	71
34.987	114
35.02	154
35.053	172
35.086	158
35.119	120
35.152	119
35.185	101
35.218	53
35.251	51
35.284	61
35.317	48
35.35	39
35.383	46
35.416	45
35.449	49
35.482	51
35.515	51
35.548	56
35.581	59
35.614	69
35.647	89
35.68	115
35.713	127
35.746	142
35.779	137
35.812	98
35.845	92
35.878	80
35.911	75
35.944	56
35.977	55
36.01	41
36.043	49
36.076	55
36.109	47
36.142	43
36.175	54
36.208	47
36.241	59
36.274	75
36.307	43
36.34	56
36.373	41
36.406	48
36.439	48
36.472	49
36.505	49
36.538	60
36.571	46
36.604	32
36.637	34
36.67	42
36.703	58
36.736	68
36.769	52
36.802	60
36.835	69
36.868	76
36.901	65
36.934	57
36.967	47
37	48
37.033	43
37.066	69
37.099	69
37.132	66
37.165	65
37.198	65
37.231	76
37.264	79
37.297	118
37.33	170
37.363	206
37.396	206
37.429	172
37.462	140
37.495	116
37.528	87
37.561	52
37.594	42
37.627	44
37.66	47
37.693	49
37.726	44
37.759	46
37.792	45
37.825	43
37.858	47
37.891	57
37.924	65
37.957	67
37.99	73
38.023	61
38.056	49
38.089	54
38.122	54
38.155	45
38.188	34
38.221	37
38.254	35
38.287	45
38.32	38
38.353	33
38.386	39
38.419	43
38.452	48
38.485	54
38.518	47
38.551	39
38.584	36
38.617	24
38.65	45
38.683	40
38.716	46
38.749	39
38.782	40
38.815	44
38.848	48
38.881	62
38.914	50
38.947	84
38.98	80
39.013	93
39.046	86
39.079	77
39.112	66
39.145	48
39.178	51
39.211	45
39.244	44
39.277	36
39.31	36
39.343	38
39.376	38
39.409	36
39.442	37
39.475	44
39.508	37
39.541	41
39.574	53
39.607	52
39.64	55
39.673	44
39.706	41
39.739	37
39.772	32
39.805	36
39.838	34
39.871	38
39.904	40
39.937	36
39.97	39
40.003	40
40.036	35
40.069	30
40.102	33
40.135	39
40.168	47
40.201	44
40.234	39
40.267	39
40.3	30
40.333	30
40.366	32
40.399	32
40.432	36
40.465	31
40.498	34
40.531	36
40.564	42
40.597	49
40.63	38
40.663	44
40.696	53
40.729	57
40.762	54
40.795	49
40.828	50
40.861	52
40.894	45
40.927	36
40.96	29
40.993	37
41.026	46
41.059	42
41.092	46
41.125	37
41.158	49
41.191	51
41.224	48
41.257	49
41.29	44
41.323	46
41.356	29
41.389	36
41.422	35
41.455	26
41.488	35
41.521	26
41.554	36
41.587	40
41.62	35
41.653	43
41.686	32
41.719	26
41.752	40
41.785	40
41.818	48
41.851	62
41.884	81
41.917	106
41.95	134
41.983	125
42.016	122
42.049	99
42.082	93
42.115	65
42.148	43
42.181	49
42.214	45
42.247	35
42.28	32
42.313	27
42.346	27
42.379	42
42.412	37
42.445	36
42.478	37
42.511	35
42.544	39
42.577	32
42.61	26
42.643	37
42.676	40
42.709	38
42.742	34
42.775	39
42.808	44
42.841	45
42.874	50
42.907	46
42.94	41
42.973	46
43.006	52
43.039	53
43.072	58
43.105	73
43.138	86
43.171	111
43.204	144
43.237	146
43.27	144
43.303	137
43.336	110
43.369	96
43.402	81
43.435	67
43.468	56
43.501	39
43.534	40
43.567	44
43.6	43
43.633	34
43.666	33
43.699	37
43.732	34
43.765	47
43.798	34
43.831	31
43.864	40
43.897	33
43.93	30
43.963	39
43.996	31
44.029	30
44.062	17
44.095	36
44.128	28
44.161	41
44.194	36
44.227	46
44.26	34
44.293	32
44.326	34
44.359	40
44.392	26
44.425	42
44.458	34
44.491	43
44.524	37
44.557	41
44.59	31
44.623	31
44.656	43
44.689	50
44.722	64
44.755	54
44.788	59
44.821	53
44.854	65
44.887	53
44.92	42
44.953	42
44.986	38
45.019	33
45.052	37
45.085	49
45.118	55
45.151	61
45.184	68
45.217	71
45.25	67
45.283	58
45.316	58
45.349	53
45.382	40
45.415	40
45.448	40
45.481	40
45.514	40
45.547	41
45.58	52
45.613	59
45.646	62
45.679	56
45.712	47
45.745	52
45.778	57
45.811	55
45.844	50
45.877	39
45.91	33
45.943	32
45.976	31
46.009	37
46.042	42
46.075	44
46.108	33
46.141	33
46.174	37
46.207	41
46.24	35
46.273	32
46.306	27
46.339	27
46.372	32
46.405	32
46.438	49
46.471	32
46.504	40
46.537	35
46.57	39
46.603	33
46.636	49
46.669	40
46.702	39
46.735	40
46.768	44
46.801	35
46.834	36
46.867	36
46.9	50
46.933	43
46.966	46
46.999	65
47.032	62
47.065	105
47.098	131
47.131	151
47.164	174
47.197	264
47.23	372
47.263	406
47.296	299
47.329	254
47.362	247
47.395	229
47.428	189
47.461	133
47.494	124
47.527	113
47.56	110
47.593	89
47.626	75
47.659	68
47.692	55
47.725	42
47.758	38
47.791	39
47.824	35
47.857	40
47.89	32
47.923	33
47.956	41
47.989	33
48.022	30
48.055	38
48.088	41
48.121	39
48.154	38
48.187	37
48.22	32
48.253	24
48.286	28
48.319	31
48.352	36
48.385	42
48.418	30
48.451	26
48.484	35
48.517	34
48.55	33
48.583	37
48.616	35
48.649	35
48.682	35
48.715	30
48.748	28
48.781	34
48.814	40
48.847	37
48.88	44
48.913	29
48.946	30
48.979	37
49.012	30
49.045	38
49.078	35
49.111	44
49.144	42
49.177	27
49.21	22
49.243	42
49.276	34
49.309	28
49.342	36
49.375	32
49.408	33
49.441	43
49.474	38
49.507	29
49.54	32
49.573	35
49.606	38
49.639	36
49.672	48
49.705	41
49.738	27
49.771	34
49.804	28
49.837	34
49.87	34
49.903	35
49.936	27
49.969	36
50.002	42
50.035	48
50.068	49
50.101	55
50.134	44
50.167	40
50.2	54
50.233	54
50.266	40
50.299	43
50.332	63
50.365	62
50.398	54
50.431	53
50.464	56
50.497	54
50.53	39
50.563	36
50.596	41
50.629	39
50.662	40
50.695	39
50.728	43
50.761	59
50.794	79
50.827	97
50.86	140
50.893	188
50.926	169
50.959	112
50.992	96
51.025	108
51.058	109
51.091	81
51.124	53
51.157	43
51.19	33
51.223	36
51.256	40
51.289	37
51.322	34
51.355	39
51.388	40
51.421	39
51.454	35
51.487	33
51.52	36
51.553	28
51.586	29
51.619	31
51.652	25
51.685	38
51.718	32
51.751	34
51.784	34
51.817	38
51.85	36
51.883	44
51.916	40
51.949	44
51.982	46
52.015	46
52.048	49
52.081	44
52.114	39
52.147	39
52.18	35
52.213	29
52.246	35
52.279	36
52.312	33
52.345	42
52.378	43
52.411	43
52.444	47
52.477	59
52.51	57
52.543	82
52.576	71
52.609	49
52.642	58
52.675	55
52.708	50
52.741	44
52.774	42
52.807	39
52.84	37
52.873	33
52.906	36
52.939	35
52.972	41
53.005	36
53.038	30
53.071	32
53.104	35
53.137	35
53.17	31
53.203	30
53.236	32
53.269	30
53.302	29
53.335	27
53.368	27
53.401	32
53.434	31
53.467	29
53.5	34
53.533	35
53.566	38
53.599	41
53.632	35
53.665	30
53.698	32
53.731	34
53.764	46
53.797	48
53.83	47
53.863	47
53.896	39
53.929	34
53.962	35
53.995	40
54.028	30
54.061	32
54.094	30
54.127	38
54.16	44
54.193	36
54.226	34
54.259	40
54.292	49
54.325	40
54.358	77
54.391	82
54.424	93
54.457	96
54.49	100
54.523	86
54.556	64
54.589	89
54.622	61
54.655	61
54.688	48
54.721	56
54.754	37
54.787	28
54.82	38
54.853	44
54.886	36
54.919	27
54.952	29
54.985	55
55.018	46
55.051	42
55.084	53
55.117	50
55.15	42
55.183	48
55.216	38
55.249	35
55.282	31
55.315	36
55.348	38
55.381	35
55.414	37
55.447	36
55.48	36
55.513	37
55.546	39
55.579	49
55.612	46
55.645	40
55.678	44
55.711	49
55.744	50
55.777	48
55.81	44
55.843	49
55.876	57
55.909	57
55.942	63
55.975	68
56.008	59
56.041	51
56.074	56
56.107	74
56.14	90
56.173	97
56.206	97
56.239	88
56.272	84
56.305	70
56.338	62
56.371	63
56.404	54
56.437	57
56.47	49
56.503	49
56.536	60
56.569	51
56.602	51
56.635	39
56.668	38
56.701	36
56.734	36
56.767	33
56.8	30
56.833	35
56.866	37
56.899	32
56.932	37
56.965	28
56.998	33
57.031	36
57.064	32
57.097	25
57.13	35
57.163	36
57.196	59
57.229	36
57.262	57
57.295	69
57.328	96
57.361	85
57.394	67
57.427	62
57.46	46
57.493	50
57.526	43
57.559	55
57.592	48
57.625	28
57.658	28
57.691	28
57.724	36
57.757	22
57.79	34
57.823	37
57.856	34
57.889	32
57.922	34
57.955	44
57.988	57
58.021	71
58.054	58
58.087	52
58.12	50
58.153	47
58.186	45
58.219	42
58.252	44
58.285	47
58.318	51
58.351	48
58.384	48
58.417	64
58.45	84
58.483	94
58.516	99
58.549	91
58.582	88
58.615	85
58.648	69
58.681	64
58.714	69
58.747	74
58.78	68
58.813	65
58.846	58
58.879	48
58.912	51
58.945	61
58.978	53
59.011	53
59.044	47
59.077	33
59.11	28
59.143	34
59.176	33
59.209	27
59.242	30
59.275	35
59.308	38
59.341	39
59.374	36
59.407	44
59.44	46
59.473	55
59.506	29
59.539	39
59.572	26
59.605	42
59.638	33
59.671	29
59.704	26
59.737	39
59.77	31
59.803	24
59.836	27
59.869	27
59.902	34
59.935	22
59.968	26
60.001	25
60.034	31
60.067	31
60.1	32
60.133	33
60.166	31
60.199	28
60.232	19
60.265	27
60.298	27
60.331	32
60.364	33
60.397	31
60.43	23
60.463	31
60.496	34
60.529	28
60.562	36
60.595	36
60.628	34
60.661	41
60.694	48
60.727	47
60.76	57
60.793	72
60.826	55
60.859	54
60.892	50
60.925	45
60.958	44
60.991	45
61.024	40
61.057	38
61.09	31
61.123	25
61.156	30
61.189	30
61.222	27
61.255	25
61.288	25
61.321	27
61.354	29
61.387	33
61.42	39
61.453	30
61.486	30
61.519	23
61.552	22
61.585	30
61.618	31
61.651	39
61.684	31
61.717	34
61.75	41
61.783	35
61.816	33
61.849	49
61.882	49
61.915	49
61.948	41
61.981	50
62.014	42
62.047	35
62.08	33
62.113	39
62.146	24
62.179	21
62.212	34
62.245	29
62.278	25
62.311	32
62.344	29
62.377	33
62.41	34
62.443	36
62.476	27
62.509	35
62.542	44
62.575	49
62.608	56
62.641	83
62.674	90
62.707	110
62.74	108
62.773	91
62.806	85
62.839	81
62.872	73
62.905	70
62.938	60
62.971	62
63.004	54
63.037	48
63.07	54
63.103	49
63.136	39
63.169	35
63.202	40
63.235	41
63.268	36
63.301	29
63.334	31
63.367	29
63.4	28
63.433	27
63.466	25
63.499	29
63.532	33
63.565	32
63.598	27
63.631	29
63.664	30
63.697	25
63.73	27
63.763	31
63.796	29
63.829	31
63.862	36
63.895	32
63.928	27
63.961	39
63.994	52
64.027	48
64.06	45
64.093	44
64.126	62
64.159	64
64.192	57
64.225	61
64.258	75
64.291	73
64.324	86
64.357	95
64.39	93
64.423	93
64.456	78
64.489	65
64.522	71
64.555	78
64.588	86
64.621	71
64.654	62
64.687	53
64.72	48
64.753	46
64.786	40
64.819	40
64.852	39
64.885	31
64.918	31
64.951	29
64.984	24
65.017	29
65.05	13
65.083	27
65.116	28
65.149	21
65.182	26
65.215	20
65.248	32
65.281	32
65.314	28
65.347	37
65.38	36
65.413	45
65.446	43
65.479	29
65.512	25
65.545	36
65.578	38
65.611	38
65.644	34
65.677	32
65.71	35
65.743	35
65.776	33
65.809	30
65.842	28
65.875	26
65.908	27
65.941	27
65.974	28
66.007	26
66.04	25
66.073	24
66.106	37
66.139	41
66.172	35
66.205	34
66.238	37
66.271	32
66.304	25
66.337	29
66.37	33
66.403	36
66.436	38
66.469	28
66.502	23
66.535	31
66.568	30
66.601	30
66.634	36
66.667	32
66.7	28
66.733	28
66.766	27
66.799	27
66.832	29
66.865	34
66.898	30
66.931	25
66.964	27
66.997	33
67.03	28
67.063	30
67.096	23
67.129	19
67.162	38
67.195	27
67.228	25
67.261	26
67.294	24
67.327	30
67.36	33
67.393	24
67.426	20
67.459	35
67.492	29
67.525	25
67.558	26
67.591	27
67.624	27
67.657	18
67.69	32
67.723	42
67.756	25
67.789	26
67.822	20
67.855	24
67.888	26
67.921	30
67.954	37
67.987	15
68.02	27
68.053	26
68.086	30
68.119	45
68.152	38
68.185	35
68.218	47
68.251	62
68.284	80
68.317	78
68.35	77
68.383	74
68.416	65
68.449	70
68.482	59
68.515	56
68.548	53
68.581	41
68.614	39
68.647	34
68.68	33
68.713	29
68.746	27
68.779	32
68.812	30
68.845	26
68.878	33
68.911	30
68.944	24
68.977	23
69.01	23
69.043	27
69.076	27
69.109	24
69.142	25
69.175	27
69.208	26
69.241	29
69.274	38
69.307	35
69.34	24
69.373	22
69.406	25
69.439	27
69.472	26
69.505	25
69.538	25
69.571	27
69.604	26
69.637	34
69.67	29
69.703	29
69.736	27
69.769	26
69.802	32
69.835	34
69.868	37
69.901	29
69.934	35
69.967	38
70	41
70.033	44
70.066	28
70.099	25
70.132	38
70.165	27
70.198	46
70.231	41
70.264	57
70.297	42
70.33	68
70.363	50
70.396	50
70.429	40
70.462	49
70.495	43
70.528	33
70.561	37
70.594	29
70.627	29
70.66	28
70.693	31
70.726	32
70.759	34
70.792	32
70.825	35
70.858	34
70.891	25
70.924	21
[truncated: 577 more rows]
