# Supplementary material for: Extraction of alumina from alumina rich coal gangue by a hydro-chemical process
Source: R Soc Open Sci. 2020 Apr 29;7(4):192132. doi: 10.1098/rsos.192132 (PMC7211850; doi:10.1098/rsos.192132)
Supplement: Supplementary material [file rsos192132supp1.zip › electronic supplementary material/original source data/XRD data of ARCG residue obtained at different temperatures/XRD data of 240°C.csv]

pos.[��2Th]	Iobs [cts]
4.99	176
5.023	138
5.056	154
5.089	163
5.122	183
5.155	141
5.188	153
5.221	146
5.254	167
5.287	170
5.32	134
5.353	167
5.386	140
5.419	162
5.452	150
5.485	143
5.518	147
5.551	130
5.584	128
5.617	136
5.65	139
5.683	141
5.716	134
5.749	135
5.782	138
5.815	137
5.848	135
5.881	140
5.914	133
5.947	144
5.98	144
6.013	143
6.046	143
6.079	127
6.112	121
6.145	138
6.178	136
6.211	138
6.244	135
6.277	114
6.31	99
6.343	107
6.376	117
6.409	115
6.442	112
6.475	104
6.508	118
6.541	123
6.574	111
6.607	130
6.64	124
6.673	107
6.706	109
6.739	120
6.772	124
6.805	121
6.838	116
6.871	114
6.904	116
6.937	130
6.97	126
7.003	118
7.036	119
7.069	106
7.102	119
7.135	115
7.168	105
7.201	120
7.234	110
7.267	109
7.3	108
7.333	110
7.366	130
7.399	104
7.432	98
7.465	124
7.498	126
7.531	119
7.564	105
7.597	114
7.63	95
7.663	112
7.696	101
7.729	104
7.762	108
7.795	108
7.828	107
7.861	103
7.894	103
7.927	123
7.96	108
7.993	97
8.026	112
8.059	121
8.092	93
8.125	110
8.158	107
8.191	98
8.224	101
8.257	105
8.29	93
8.323	91
8.356	93
8.389	114
8.422	107
8.455	103
8.488	110
8.521	96
8.554	96
8.587	96
8.62	89
8.653	92
8.686	96
8.719	88
8.752	91
8.785	88
8.818	93
8.851	99
8.884	99
8.917	101
8.95	100
8.983	91
9.016	83
9.049	86
9.082	87
9.115	84
9.148	92
9.181	102
9.214	91
9.247	90
9.28	97
9.313	99
9.346	98
9.379	88
9.412	92
9.445	99
9.478	91
9.511	80
9.544	85
9.577	85
9.61	97
9.643	86
9.676	92
9.709	103
9.742	91
9.775	84
9.808	99
9.841	90
9.874	85
9.907	97
9.94	69
9.973	74
10.006	95
10.039	79
10.072	81
10.105	79
10.138	88
10.171	75
10.204	114
10.237	82
10.27	118
10.303	88
10.336	87
10.369	92
10.402	101
10.435	108
10.468	84
10.501	84
10.534	74
10.567	83
10.6	86
10.633	78
10.666	64
10.699	73
10.732	88
10.765	89
10.798	69
10.831	92
10.864	84
10.897	89
10.93	84
10.963	84
10.996	81
11.029	63
11.062	84
11.095	74
11.128	78
11.161	83
11.194	79
11.227	83
11.26	80
11.293	71
11.326	86
11.359	93
11.392	84
11.425	94
11.458	87
11.491	79
11.524	78
11.557	80
11.59	91
11.623	85
11.656	80
11.689	87
11.722	95
11.755	96
11.788	96
11.821	94
11.854	79
11.887	78
11.92	80
11.953	72
11.986	83
12.019	75
12.052	71
12.085	89
12.118	79
12.151	77
12.184	77
12.217	78
12.25	76
12.283	72
12.316	63
12.349	95
12.382	86
12.415	88
12.448	65
12.481	73
12.514	81
12.547	73
12.58	76
12.613	71
12.646	80
12.679	87
12.712	66
12.745	67
12.778	78
12.811	59
12.844	65
12.877	111
12.91	85
12.943	78
12.976	78
13.009	84
13.042	82
13.075	79
13.108	73
13.141	78
13.174	76
13.207	77
13.24	74
13.273	70
13.306	63
13.339	65
13.372	72
13.405	70
13.438	71
13.471	55
13.504	72
13.537	67
13.57	61
13.603	69
13.636	87
13.669	75
13.702	63
13.735	64
13.768	80
13.801	79
13.834	76
13.867	75
13.9	71
13.933	74
13.966	82
13.999	87
14.032	72
14.065	70
14.098	77
14.131	79
14.164	79
14.197	75
14.23	80
14.263	74
14.296	71
14.329	73
14.362	71
14.395	76
14.428	72
14.461	68
14.494	60
14.527	60
14.56	73
14.593	73
14.626	70
14.659	79
14.692	71
14.725	66
14.758	65
14.791	61
14.824	67
14.857	59
14.89	72
14.923	81
14.956	69
14.989	60
15.022	70
15.055	62
15.088	62
15.121	67
15.154	73
15.187	78
15.22	65
15.253	70
15.286	60
15.319	71
15.352	70
15.385	58
15.418	79
15.451	77
15.484	54
15.517	64
15.55	64
15.583	63
15.616	57
15.649	62
15.682	61
15.715	65
15.748	63
15.781	77
15.814	80
15.847	68
15.88	63
15.913	50
15.946	54
15.979	53
16.012	51
16.045	60
16.078	67
16.111	67
16.144	53
16.177	56
16.21	57
16.243	61
16.276	77
16.309	75
16.342	57
16.375	60
16.408	64
16.441	64
16.474	60
16.507	52
16.54	53
16.573	61
16.606	62
16.639	58
16.672	62
16.705	69
16.738	64
16.771	56
16.804	56
16.837	53
16.87	52
16.903	54
16.936	60
16.969	70
17.002	63
17.035	62
17.068	51
17.101	55
17.134	73
17.167	70
17.2	60
17.233	52
17.266	53
17.299	55
17.332	62
17.365	52
17.398	48
17.431	60
17.464	54
17.497	50
17.53	58
17.563	66
17.596	56
17.629	62
17.662	61
17.695	74
17.728	63
17.761	59
17.794	65
17.827	70
17.86	119
17.893	132
17.926	127
17.959	177
17.992	230
18.025	319
18.058	545
18.091	907
18.124	1270
18.157	1048
18.19	577
18.223	249
18.256	147
18.289	189
18.322	208
18.355	269
18.388	409
18.421	635
18.454	681
18.487	467
18.52	231
18.553	106
18.586	73
18.619	68
18.652	71
18.685	67
18.718	77
18.751	81
18.784	74
18.817	68
18.85	72
18.883	68
18.916	54
18.949	54
18.982	61
19.015	56
19.048	46
19.081	56
19.114	59
19.147	60
19.18	59
19.213	66
19.246	72
19.279	73
19.312	68
19.345	61
19.378	54
19.411	46
19.444	50
19.477	57
19.51	54
19.543	56
19.576	59
19.609	49
19.642	50
19.675	50
19.708	50
19.741	46
19.774	45
19.807	51
19.84	57
19.873	55
19.906	46
19.939	47
19.972	55
20.005	55
20.038	63
20.071	60
20.104	53
20.137	49
20.17	55
20.203	57
20.236	57
20.269	43
20.302	61
20.335	50
20.368	56
20.401	65
20.434	55
20.467	49
20.5	75
20.533	57
20.566	54
20.599	52
20.632	46
20.665	51
20.698	50
20.731	57
20.764	47
20.797	72
20.83	55
20.863	61
20.896	46
20.929	54
20.962	51
20.995	63
21.028	63
21.061	62
21.094	65
21.127	71
21.16	77
21.193	103
21.226	133
21.259	200
21.292	293
21.325	293
21.358	228
21.391	142
21.424	92
21.457	73
21.49	70
21.523	57
21.556	58
21.589	48
21.622	35
21.655	41
21.688	43
21.721	52
21.754	52
21.787	60
21.82	57
21.853	46
21.886	49
21.919	49
21.952	50
21.985	51
22.018	49
22.051	55
22.084	56
22.117	55
22.15	70
22.183	80
22.216	72
22.249	65
22.282	77
22.315	99
22.348	120
22.381	126
22.414	91
22.447	79
22.48	71
22.513	60
22.546	46
22.579	47
22.612	60
22.645	45
22.678	67
22.711	54
22.744	48
22.777	42
22.81	53
22.843	74
22.876	65
22.909	60
22.942	72
22.975	95
23.008	116
23.041	164
23.074	174
23.107	122
23.14	103
23.173	68
23.206	51
23.239	47
23.272	56
23.305	55
23.338	43
23.371	55
23.404	50
23.437	41
23.47	55
23.503	51
23.536	54
23.569	49
23.602	58
23.635	50
23.668	54
23.701	45
23.734	60
23.767	64
23.8	70
23.833	85
23.866	108
23.899	85
23.932	66
23.965	50
23.998	49
24.031	50
24.064	44
24.097	53
24.13	57
24.163	55
24.196	44
24.229	63
24.262	58
24.295	46
24.328	46
24.361	49
24.394	53
24.427	55
24.46	52
24.493	61
24.526	74
24.559	70
24.592	64
24.625	60
24.658	56
24.691	58
24.724	54
24.757	41
24.79	41
24.823	50
24.856	53
24.889	52
24.922	45
24.955	41
24.988	45
25.021	46
25.054	48
25.087	41
25.12	36
25.153	34
25.186	45
25.219	43
25.252	50
25.285	51
25.318	54
25.351	57
25.384	63
25.417	46
25.45	39
25.483	35
25.516	45
25.549	42
25.582	42
25.615	42
25.648	40
25.681	34
25.714	52
25.747	50
25.78	47
25.813	40
25.846	40
25.879	52
25.912	33
25.945	44
25.978	47
26.011	33
26.044	48
26.077	39
26.11	40
26.143	38
26.176	43
26.209	47
26.242	42
26.275	49
26.308	53
26.341	42
26.374	39
26.407	35
26.44	47
26.473	48
26.506	37
26.539	36
26.572	38
26.605	47
26.638	50
26.671	43
26.704	39
26.737	38
26.77	41
26.803	45
26.836	46
26.869	44
26.902	42
26.935	39
26.968	46
27.001	40
27.034	36
27.067	45
27.1	50
27.133	45
27.166	37
27.199	42
27.232	42
27.265	37
27.298	42
27.331	38
27.364	42
27.397	46
27.43	40
27.463	41
27.496	40
27.529	41
27.562	40
27.595	36
27.628	39
27.661	38
27.694	40
27.727	35
27.76	39
27.793	35
27.826	35
27.859	27
27.892	32
27.925	35
27.958	34
27.991	39
28.024	52
28.057	56
28.09	63
28.123	54
28.156	57
28.189	73
28.222	98
28.255	129
28.288	176
28.321	161
28.354	111
28.387	115
28.42	63
28.453	63
28.486	46
28.519	40
28.552	44
28.585	55
28.618	54
28.651	118
28.684	125
28.717	192
28.75	198
28.783	154
28.816	137
28.849	65
28.882	54
28.915	46
28.948	41
28.981	45
29.014	47
29.047	48
29.08	37
29.113	52
29.146	40
29.179	35
29.212	38
29.245	33
29.278	43
29.311	47
29.344	62
29.377	60
29.41	56
29.443	62
29.476	69
29.509	66
29.542	56
29.575	50
29.608	55
29.641	49
29.674	40
29.707	40
29.74	35
29.773	38
29.806	42
29.839	35
29.872	37
29.905	42
29.938	39
29.971	40
30.004	45
30.037	45
30.07	53
30.103	56
30.136	61
30.169	86
30.202	128
30.235	205
30.268	288
30.301	343
30.334	261
30.367	202
30.4	161
30.433	77
30.466	59
30.499	42
30.532	46
30.565	37
30.598	47
30.631	41
30.664	48
30.697	43
30.73	48
30.763	47
30.796	51
30.829	39
30.862	27
30.895	39
30.928	39
30.961	46
30.994	38
31.027	32
31.06	40
31.093	44
31.126	38
31.159	58
31.192	74
31.225	108
31.258	184
31.291	264
31.324	414
31.357	468
31.39	493
31.423	482
31.456	589
31.489	378
31.522	236
31.555	204
31.588	97
31.621	68
31.654	56
31.687	46
31.72	42
31.753	36
31.786	44
31.819	48
31.852	59
31.885	52
31.918	41
31.951	54
31.984	46
32.017	40
32.05	42
32.083	39
32.116	37
32.149	40
32.182	36
32.215	41
32.248	45
32.281	41
32.314	37
32.347	39
32.38	44
32.413	46
32.446	45
32.479	43
32.512	42
32.545	44
32.578	43
32.611	54
32.644	66
32.677	58
32.71	70
32.743	91
32.776	137
32.809	234
32.842	339
32.875	334
32.908	217
32.941	172
32.974	116
33.007	64
33.04	67
33.073	72
33.106	69
33.139	86
33.172	101
33.205	110
33.238	161
33.271	226
33.304	231
33.337	161
33.37	136
33.403	102
33.436	67
33.469	51
33.502	49
33.535	48
33.568	56
33.601	68
33.634	50
33.667	48
33.7	50
33.733	50
33.766	61
33.799	91
33.832	128
33.865	202
33.898	340
33.931	508
33.964	586
33.997	495
34.03	447
34.063	506
34.096	578
34.129	896
34.162	1103
34.195	728
34.228	598
34.261	458
34.294	216
34.327	103
34.36	70
34.393	60
34.426	55
34.459	46
34.492	54
34.525	46
34.558	55
34.591	58
34.624	45
34.657	36
34.69	35
34.723	40
34.756	41
34.789	41
34.822	43
34.855	42
34.888	45
34.921	52
34.954	48
34.987	40
35.02	45
35.053	46
35.086	43
35.119	38
35.152	40
35.185	49
35.218	46
35.251	40
35.284	40
35.317	42
35.35	45
35.383	46
35.416	41
35.449	39
35.482	50
35.515	58
35.548	65
35.581	81
35.614	127
35.647	162
35.68	188
35.713	170
35.746	125
35.779	103
35.812	80
35.845	44
35.878	39
35.911	43
35.944	41
35.977	38
36.01	40
36.043	50
36.076	42
36.109	39
36.142	49
36.175	43
36.208	43
36.241	54
36.274	47
36.307	40
36.34	35
36.373	36
36.406	52
36.439	46
36.472	34
36.505	33
36.538	56
36.571	45
36.604	46
36.637	60
36.67	62
36.703	53
36.736	61
36.769	62
36.802	62
36.835	56
36.868	55
36.901	51
36.934	43
36.967	43
37	35
37.033	38
37.066	40
37.099	46
37.132	57
37.165	78
37.198	98
37.231	171
37.264	246
37.297	291
37.33	286
37.363	236
37.396	185
37.429	139
37.462	89
37.495	53
37.528	42
37.561	37
37.594	34
37.627	37
37.66	43
37.693	41
37.726	33
37.759	32
37.792	36
37.825	41
37.858	45
37.891	45
37.924	40
37.957	32
37.99	31
38.023	32
38.056	32
38.089	34
38.122	39
38.155	38
38.188	38
38.221	32
38.254	32
38.287	36
38.32	39
38.353	33
38.386	28
38.419	31
38.452	45
38.485	35
38.518	34
38.551	38
38.584	35
38.617	44
38.65	49
38.683	42
38.716	38
38.749	42
38.782	43
38.815	65
38.848	96
38.881	109
38.914	95
38.947	96
38.98	136
39.013	109
39.046	73
39.079	70
39.112	76
39.145	48
39.178	46
39.211	50
39.244	32
39.277	31
39.31	38
39.343	36
39.376	32
39.409	38
39.442	49
39.475	55
39.508	51
39.541	49
39.574	43
39.607	41
39.64	36
39.673	35
39.706	23
39.739	22
39.772	27
39.805	32
39.838	34
39.871	35
39.904	29
39.937	32
39.97	30
40.003	35
40.036	38
40.069	36
40.102	36
40.135	33
40.168	27
40.201	29
40.234	33
40.267	33
40.3	30
40.333	30
40.366	32
40.399	36
40.432	41
40.465	33
40.498	31
40.531	36
40.564	31
40.597	38
40.63	63
40.663	76
40.696	80
40.729	65
40.762	59
40.795	70
40.828	51
40.861	41
40.894	33
40.927	26
40.96	32
40.993	46
41.026	44
41.059	48
41.092	60
41.125	67
41.158	67
41.191	55
41.224	48
41.257	41
41.29	35
41.323	35
41.356	39
41.389	33
41.422	34
41.455	26
41.488	35
41.521	38
41.554	36
41.587	34
41.62	34
41.653	29
41.686	20
41.719	44
41.752	50
41.785	64
41.818	80
41.851	107
41.884	148
41.917	150
41.95	112
41.983	102
42.016	103
42.049	66
42.082	42
42.115	46
42.148	39
42.181	41
42.214	30
42.247	30
42.28	31
42.313	37
42.346	37
42.379	30
42.412	33
42.445	34
42.478	29
42.511	37
42.544	38
42.577	39
42.61	33
42.643	34
42.676	36
42.709	42
42.742	52
42.775	46
42.808	43
42.841	37
42.874	30
42.907	34
42.94	36
42.973	36
43.006	30
43.039	32
43.072	34
43.105	39
43.138	48
43.171	49
43.204	65
43.237	53
43.27	38
43.303	45
43.336	43
43.369	33
43.402	33
43.435	27
43.468	24
43.501	28
43.534	21
43.567	31
43.6	37
43.633	37
43.666	33
43.699	36
43.732	23
43.765	30
43.798	23
43.831	21
43.864	29
43.897	40
43.93	36
43.963	34
43.996	38
44.029	33
44.062	31
44.095	27
44.128	33
44.161	23
44.194	42
44.227	32
44.26	27
44.293	34
44.326	26
44.359	35
44.392	35
44.425	32
44.458	32
44.491	31
44.524	46
44.557	32
44.59	41
44.623	43
44.656	55
44.689	60
44.722	89
44.755	73
44.788	53
44.821	59
44.854	59
44.887	58
44.92	51
44.953	42
44.986	44
45.019	49
45.052	64
45.085	76
45.118	105
45.151	103
45.184	64
45.217	64
45.25	77
45.283	57
45.316	42
45.349	37
45.382	38
45.415	41
45.448	39
45.481	41
45.514	60
45.547	86
45.58	100
45.613	89
45.646	61
45.679	58
45.712	67
45.745	47
45.778	29
45.811	30
45.844	38
45.877	33
45.91	27
45.943	28
45.976	30
46.009	28
46.042	31
46.075	40
46.108	33
46.141	31
46.174	28
46.207	29
46.24	23
46.273	22
46.306	35
46.339	35
46.372	43
46.405	27
46.438	34
46.471	38
46.504	23
46.537	20
46.57	28
46.603	40
46.636	36
46.669	29
46.702	38
46.735	25
46.768	35
46.801	41
46.834	42
46.867	38
46.9	57
46.933	54
46.966	73
46.999	119
47.032	155
47.065	130
47.098	187
47.131	307
47.164	411
47.197	509
47.23	323
47.263	230
47.296	277
47.329	265
47.362	204
47.395	147
47.428	144
47.461	120
47.494	109
47.527	102
47.56	85
47.593	80
47.626	71
47.659	59
47.692	48
47.725	44
47.758	42
47.791	39
47.824	42
47.857	35
47.89	35
47.923	36
47.956	26
47.989	31
48.022	35
48.055	32
48.088	28
48.121	29
48.154	32
48.187	28
48.22	25
48.253	24
48.286	26
48.319	30
48.352	35
48.385	30
48.418	30
48.451	43
48.484	37
48.517	31
48.55	29
48.583	30
48.616	36
48.649	36
48.682	36
48.715	30
48.748	30
48.781	40
48.814	33
48.847	37
48.88	41
48.913	21
48.946	34
48.979	39
49.012	54
49.045	51
49.078	29
49.111	29
49.144	39
49.177	42
49.21	24
49.243	32
49.276	33
49.309	29
49.342	26
49.375	26
49.408	24
49.441	29
49.474	35
49.507	27
49.54	26
49.573	39
49.606	35
49.639	29
49.672	34
49.705	31
49.738	28
49.771	29
49.804	32
49.837	26
49.87	31
49.903	34
49.936	35
49.969	42
50.002	46
50.035	58
50.068	54
50.101	42
50.134	44
50.167	44
50.2	38
50.233	39
50.266	34
50.299	39
50.332	34
50.365	31
50.398	37
50.431	45
50.464	50
50.497	43
50.53	30
50.563	33
50.596	36
50.629	37
50.662	46
50.695	51
50.728	68
50.761	100
50.794	148
50.827	226
50.86	226
50.893	143
50.926	125
50.959	147
50.992	135
51.025	79
51.058	49
51.091	36
51.124	31
51.157	40
51.19	40
51.223	48
51.256	58
51.289	44
51.322	49
51.355	44
51.388	46
51.421	46
51.454	40
51.487	39
51.52	25
51.553	29
51.586	44
51.619	47
51.652	39
51.685	47
51.718	43
51.751	39
51.784	44
51.817	45
51.85	63
51.883	92
51.916	73
51.949	43
51.982	47
52.015	49
52.048	74
52.081	43
52.114	30
52.147	24
52.18	39
52.213	34
52.246	39
52.279	51
52.312	29
52.345	31
52.378	41
52.411	39
52.444	39
52.477	32
52.51	38
52.543	46
52.576	32
52.609	36
52.642	33
52.675	35
52.708	31
52.741	31
52.774	32
52.807	32
52.84	21
52.873	19
52.906	19
52.939	28
52.972	29
53.005	26
53.038	30
53.071	29
53.104	27
53.137	30
53.17	27
53.203	24
53.236	26
53.269	30
53.302	31
53.335	28
53.368	29
53.401	35
53.434	34
53.467	39
53.5	44
53.533	33
53.566	37
53.599	37
53.632	46
53.665	54
53.698	45
53.731	50
53.764	51
53.797	47
53.83	50
53.863	41
53.896	45
53.929	41
53.962	48
53.995	41
54.028	34
54.061	34
54.094	28
54.127	34
54.16	34
54.193	27
54.226	39
54.259	41
54.292	45
54.325	76
54.358	129
54.391	157
54.424	123
54.457	80
54.49	73
54.523	92
54.556	86
54.589	67
54.622	55
54.655	39
54.688	36
54.721	24
54.754	27
54.787	42
54.82	33
54.853	41
54.886	54
54.919	68
54.952	58
54.985	65
55.018	45
55.051	49
55.084	49
55.117	50
55.15	36
55.183	32
55.216	27
55.249	20
55.282	19
55.315	29
55.348	33
55.381	37
55.414	33
55.447	29
55.48	29
55.513	28
55.546	34
55.579	43
55.612	40
55.645	41
55.678	43
55.711	51
55.744	56
55.777	56
55.81	63
55.843	68
55.876	72
55.909	74
55.942	75
55.975	81
56.008	79
56.041	84
56.074	110
56.107	125
56.14	116
56.173	108
56.206	109
56.239	91
56.272	79
56.305	76
56.338	68
56.371	61
56.404	65
56.437	66
56.47	59
56.503	39
56.536	35
56.569	38
56.602	35
56.635	37
56.668	32
56.701	26
56.734	24
56.767	26
56.8	30
56.833	26
56.866	21
56.899	42
56.932	26
56.965	32
56.998	31
57.031	31
57.064	34
57.097	35
57.13	43
57.163	85
57.196	81
57.229	126
57.262	118
57.295	114
57.328	102
57.361	103
57.394	89
57.427	71
57.46	75
57.493	60
57.526	46
57.559	27
57.592	39
57.625	29
57.658	33
57.691	32
57.724	38
57.757	37
57.79	34
57.823	35
57.856	51
57.889	63
57.922	88
57.955	102
57.988	83
58.021	61
58.054	53
58.087	57
58.12	64
58.153	56
58.186	53
58.219	49
58.252	42
58.285	49
58.318	59
58.351	81
58.384	104
58.417	140
58.45	171
58.483	148
58.516	119
58.549	114
58.582	99
58.615	86
58.648	76
58.681	57
58.714	38
58.747	38
58.78	46
58.813	46
58.846	43
58.879	53
58.912	63
58.945	53
58.978	37
59.011	42
59.044	42
59.077	40
59.11	36
59.143	30
59.176	31
59.209	26
59.242	27
59.275	40
59.308	39
59.341	30
59.374	41
59.407	47
59.44	36
59.473	36
59.506	21
59.539	25
59.572	30
59.605	50
59.638	32
59.671	37
59.704	23
59.737	19
59.77	26
59.803	25
59.836	29
59.869	39
59.902	26
59.935	29
59.968	29
60.001	27
60.034	28
60.067	29
60.1	18
60.133	18
60.166	21
60.199	24
60.232	32
60.265	28
60.298	27
60.331	27
60.364	27
60.397	25
60.43	31
60.463	34
60.496	32
60.529	29
60.562	29
60.595	28
60.628	32
60.661	22
60.694	23
60.727	29
60.76	28
60.793	28
60.826	28
60.859	27
60.892	26
60.925	27
60.958	21
60.991	20
61.024	25
61.057	28
61.09	25
61.123	23
61.156	22
61.189	16
61.222	16
61.255	19
61.288	22
61.321	25
61.354	27
61.387	29
61.42	29
61.453	29
61.486	31
61.519	34
61.552	24
61.585	29
61.618	25
61.651	26
61.684	33
61.717	39
61.75	54
61.783	67
61.816	64
61.849	66
61.882	54
61.915	47
61.948	40
61.981	40
62.014	54
62.047	41
62.08	45
62.113	34
62.146	27
62.179	30
62.212	20
62.245	25
62.278	32
62.311	27
62.344	34
62.377	28
62.41	35
62.443	25
62.476	34
62.509	34
62.542	43
62.575	84
62.608	87
62.641	109
62.674	83
62.707	75
62.74	80
62.773	95
62.806	86
62.839	74
62.872	70
62.905	90
62.938	77
62.971	68
63.004	52
63.037	48
63.07	53
63.103	51
63.136	42
63.169	43
63.202	33
63.235	28
63.268	30
63.301	31
63.334	29
63.367	19
63.4	20
63.433	27
63.466	31
63.499	24
63.532	36
63.565	42
63.598	33
63.631	33
63.664	41
63.697	42
63.73	39
63.763	32
63.796	23
63.829	31
63.862	37
63.895	38
63.928	45
63.961	52
63.994	57
64.027	58
64.06	57
64.093	50
64.126	51
64.159	54
64.192	62
64.225	63
64.258	76
64.291	108
64.324	128
64.357	115
64.39	77
64.423	62
64.456	60
64.489	67
64.522	80
64.555	59
64.588	59
64.621	37
64.654	26
64.687	41
64.72	34
64.753	33
64.786	31
64.819	26
64.852	24
64.885	27
64.918	21
64.951	25
64.984	38
65.017	33
65.05	27
65.083	27
65.116	39
65.149	20
65.182	27
65.215	41
65.248	21
65.281	34
65.314	40
65.347	68
65.38	64
65.413	36
65.446	22
65.479	38
65.512	35
65.545	53
65.578	43
65.611	30
65.644	37
65.677	33
65.71	32
65.743	30
65.776	25
65.809	20
65.842	23
65.875	26
65.908	30
65.941	27
65.974	21
66.007	25
66.04	31
66.073	39
66.106	45
66.139	40
66.172	45
66.205	46
66.238	32
66.271	32
66.304	36
66.337	34
66.37	26
66.403	23
66.436	28
66.469	31
66.502	26
66.535	17
66.568	22
66.601	22
66.634	29
66.667	31
66.7	23
66.733	24
66.766	30
66.799	27
66.832	26
66.865	31
66.898	33
66.931	22
66.964	26
66.997	25
67.03	25
67.063	21
67.096	28
67.129	32
67.162	29
67.195	28
67.228	33
67.261	22
67.294	29
67.327	32
67.36	32
67.393	26
67.426	34
67.459	31
67.492	25
67.525	23
67.558	18
67.591	32
67.624	34
67.657	20
67.69	13
67.723	23
67.756	18
67.789	23
67.822	20
67.855	24
67.888	40
67.921	23
67.954	33
67.987	22
68.02	19
68.053	35
68.086	34
68.119	40
68.152	40
68.185	65
68.218	77
68.251	86
68.284	86
68.317	66
68.35	63
68.383	70
68.416	55
68.449	61
68.482	54
68.515	49
68.548	46
68.581	36
68.614	28
68.647	32
68.68	30
68.713	27
68.746	32
68.779	33
68.812	31
68.845	32
68.878	28
68.911	29
68.944	28
68.977	28
69.01	29
69.043	26
69.076	26
69.109	30
69.142	27
69.175	21
69.208	26
69.241	28
69.274	30
69.307	32
69.34	41
69.373	34
69.406	24
69.439	20
69.472	26
69.505	30
69.538	26
69.571	25
69.604	19
69.637	26
69.67	28
69.703	26
69.736	38
69.769	45
69.802	28
69.835	36
69.868	41
69.901	37
69.934	45
69.967	46
70	25
70.033	35
70.066	26
70.099	25
70.132	29
70.165	42
70.198	49
70.231	59
70.264	46
70.297	36
70.33	38
70.363	40
70.396	46
70.429	52
70.462	50
70.495	50
70.528	36
70.561	36
70.594	39
70.627	27
70.66	28
70.693	22
70.726	30
70.759	31
70.792	23
70.825	23
70.858	21
70.891	22
70.924	19
[truncated: 577 more rows]
