# Supplementary material for: Extraction of alumina from alumina rich coal gangue by a hydro-chemical process
Source: R Soc Open Sci. 2020 Apr 29;7(4):192132. doi: 10.1098/rsos.192132 (PMC7211850; doi:10.1098/rsos.192132)
Supplement: Supplementary material [file rsos192132supp1.zip › electronic supplementary material/original source data/XRD data of ARCG residue obtained at different temperatures/XRD data of 260°C.csv]

pos.[��2Th]	Iobs [cts]
4.99	160
5.023	134
5.056	156
5.089	155
5.122	183
5.155	163
5.188	175
5.221	179
5.254	168
5.287	155
5.32	161
5.353	155
5.386	134
5.419	137
5.452	129
5.485	136
5.518	142
5.551	159
5.584	166
5.617	152
5.65	151
5.683	141
5.716	152
5.749	150
5.782	143
5.815	132
5.848	135
5.881	148
5.914	153
5.947	154
5.98	141
6.013	143
6.046	147
6.079	136
6.112	134
6.145	138
6.178	136
6.211	129
6.244	123
6.277	125
6.31	128
6.343	138
6.376	133
6.409	119
6.442	131
6.475	138
6.508	124
6.541	129
6.574	133
6.607	118
6.64	117
6.673	123
6.706	123
6.739	134
6.772	128
6.805	125
6.838	112
6.871	112
6.904	116
6.937	124
6.97	134
7.003	125
7.036	108
7.069	124
7.102	125
7.135	135
7.168	125
7.201	116
7.234	113
7.267	106
7.3	114
7.333	134
7.366	128
7.399	141
7.432	130
7.465	105
7.498	116
7.531	100
7.564	106
7.597	135
7.63	135
7.663	118
7.696	96
7.729	100
7.762	109
7.795	117
7.828	123
7.861	112
7.894	97
7.927	106
7.96	107
7.993	104
8.026	105
8.059	102
8.092	78
8.125	92
8.158	119
8.191	108
8.224	91
8.257	102
8.29	115
8.323	108
8.356	95
8.389	95
8.422	106
8.455	97
8.488	88
8.521	101
8.554	107
8.587	104
8.62	96
8.653	96
8.686	104
8.719	92
8.752	80
8.785	89
8.818	101
8.851	105
8.884	110
8.917	105
8.95	104
8.983	108
9.016	99
9.049	102
9.082	112
9.115	101
9.148	95
9.181	104
9.214	101
9.247	103
9.28	105
9.313	103
9.346	99
9.379	99
9.412	91
9.445	95
9.478	85
9.511	89
9.544	80
9.577	88
9.61	90
9.643	95
9.676	103
9.709	104
9.742	85
9.775	83
9.808	93
9.841	87
9.874	94
9.907	87
9.94	80
9.973	78
10.006	98
10.039	84
10.072	70
10.105	69
10.138	80
10.171	103
10.204	105
10.237	91
10.27	96
10.303	82
10.336	86
10.369	77
10.402	72
10.435	85
10.468	86
10.501	87
10.534	80
10.567	102
10.6	82
10.633	85
10.666	79
10.699	96
10.732	107
10.765	95
10.798	84
10.831	84
10.864	79
10.897	79
10.93	77
10.963	80
10.996	100
11.029	109
11.062	98
11.095	83
11.128	93
11.161	86
11.194	93
11.227	84
11.26	86
11.293	95
11.326	90
11.359	79
11.392	77
11.425	88
11.458	91
11.491	90
11.524	83
11.557	77
11.59	95
11.623	97
11.656	80
11.689	91
11.722	96
11.755	82
11.788	90
11.821	85
11.854	73
11.887	91
11.92	86
11.953	78
11.986	75
12.019	68
12.052	76
12.085	78
12.118	85
12.151	72
12.184	71
12.217	83
12.25	86
12.283	82
12.316	74
12.349	65
12.382	61
12.415	78
12.448	67
12.481	73
12.514	83
12.547	78
12.58	92
12.613	72
12.646	74
12.679	74
12.712	72
12.745	79
12.778	72
12.811	79
12.844	71
12.877	73
12.91	72
12.943	59
12.976	77
13.009	80
13.042	72
13.075	64
13.108	73
13.141	55
13.174	77
13.207	72
13.24	69
13.273	71
13.306	75
13.339	61
13.372	79
13.405	75
13.438	91
13.471	73
13.504	57
13.537	75
13.57	74
13.603	70
13.636	81
13.669	76
13.702	72
13.735	71
13.768	71
13.801	68
13.834	64
13.867	67
13.9	72
13.933	72
13.966	77
13.999	87
14.032	91
14.065	99
14.098	114
14.131	101
14.164	67
14.197	69
14.23	80
14.263	74
14.296	76
14.329	73
14.362	67
14.395	62
14.428	65
14.461	64
14.494	68
14.527	66
14.56	59
14.593	57
14.626	49
14.659	57
14.692	75
14.725	68
14.758	63
14.791	70
14.824	74
14.857	65
14.89	67
14.923	54
14.956	68
14.989	55
15.022	55
15.055	51
15.088	78
15.121	66
15.154	59
15.187	71
15.22	65
15.253	67
15.286	73
15.319	67
15.352	72
15.385	61
15.418	62
15.451	51
15.484	67
15.517	62
15.55	62
15.583	66
15.616	64
15.649	70
15.682	73
15.715	64
15.748	75
15.781	71
15.814	67
15.847	54
15.88	50
15.913	48
15.946	55
15.979	67
16.012	59
16.045	57
16.078	65
16.111	67
16.144	60
16.177	62
16.21	65
16.243	50
16.276	48
16.309	61
16.342	61
16.375	53
16.408	49
16.441	57
16.474	63
16.507	64
16.54	60
16.573	47
16.606	62
16.639	74
16.672	66
16.705	67
16.738	62
16.771	58
16.804	59
16.837	63
16.87	69
16.903	66
16.936	63
16.969	59
17.002	54
17.035	62
17.068	76
17.101	64
17.134	51
17.167	54
17.2	49
17.233	47
17.266	46
17.299	52
17.332	53
17.365	66
17.398	61
17.431	60
17.464	66
17.497	70
17.53	60
17.563	52
17.596	59
17.629	51
17.662	51
17.695	62
17.728	68
17.761	56
17.794	69
17.827	88
17.86	86
17.893	87
17.926	134
17.959	132
17.992	201
18.025	308
18.058	543
18.091	801
18.124	626
18.157	415
18.19	134
18.223	108
18.256	100
18.289	107
18.322	143
18.355	178
18.388	231
18.421	216
18.454	146
18.487	92
18.52	74
18.553	84
18.586	78
18.619	63
18.652	58
18.685	62
18.718	69
18.751	61
18.784	53
18.817	58
18.85	63
18.883	66
18.916	68
18.949	56
18.982	64
19.015	72
19.048	65
19.081	59
19.114	58
19.147	66
19.18	77
19.213	81
19.246	73
19.279	62
19.312	53
19.345	51
19.378	59
19.411	57
19.444	49
19.477	47
19.51	48
19.543	55
19.576	52
19.609	49
19.642	52
19.675	47
19.708	46
19.741	51
19.774	60
19.807	49
19.84	46
19.873	46
19.906	43
19.939	42
19.972	43
20.005	51
20.038	58
20.071	65
20.104	51
20.137	50
20.17	55
20.203	52
20.236	55
20.269	54
20.302	52
20.335	57
20.368	52
20.401	35
20.434	56
20.467	53
20.5	61
20.533	51
20.566	56
20.599	56
20.632	48
20.665	48
20.698	52
20.731	52
20.764	57
20.797	57
20.83	56
20.863	61
20.896	38
20.929	54
20.962	59
20.995	48
21.028	51
21.061	43
21.094	52
21.127	44
21.16	53
21.193	68
21.226	85
21.259	101
21.292	102
21.325	85
21.358	72
21.391	60
21.424	57
21.457	51
21.49	44
21.523	46
21.556	47
21.589	57
21.622	55
21.655	48
21.688	46
21.721	50
21.754	46
21.787	50
21.82	49
21.853	52
21.886	54
21.919	55
21.952	55
21.985	58
22.018	60
22.051	60
22.084	73
22.117	88
22.15	91
22.183	72
22.216	70
22.249	90
22.282	113
22.315	159
22.348	202
22.381	172
22.414	114
22.447	71
22.48	57
22.513	56
22.546	54
22.579	54
22.612	51
22.645	47
22.678	48
22.711	50
22.744	50
22.777	55
22.81	63
22.843	68
22.876	64
22.909	101
22.942	147
22.975	228
23.008	330
23.041	339
23.074	209
23.107	140
23.14	72
23.173	58
23.206	50
23.239	56
23.272	47
23.305	55
23.338	48
23.371	59
23.404	48
23.437	42
23.47	57
23.503	53
23.536	40
23.569	55
23.602	48
23.635	46
23.668	61
23.701	54
23.734	50
23.767	42
23.8	54
23.833	48
23.866	60
23.899	51
23.932	46
23.965	39
23.998	47
24.031	55
24.064	50
24.097	43
24.13	48
24.163	52
24.196	45
24.229	43
24.262	41
24.295	39
24.328	45
24.361	58
24.394	60
24.427	60
24.46	67
24.493	83
24.526	95
24.559	91
24.592	77
24.625	62
24.658	55
24.691	57
24.724	57
24.757	54
24.79	54
24.823	51
24.856	52
24.889	49
24.922	50
24.955	53
24.988	54
25.021	52
25.054	56
25.087	51
25.12	48
25.153	47
25.186	63
25.219	63
25.252	71
25.285	81
25.318	59
25.351	58
25.384	52
25.417	45
25.45	40
25.483	43
25.516	48
25.549	34
25.582	40
25.615	44
25.648	43
25.681	50
25.714	48
25.747	49
25.78	41
25.813	28
25.846	44
25.879	39
25.912	39
25.945	31
25.978	34
26.011	42
26.044	46
26.077	46
26.11	41
26.143	55
26.176	45
26.209	48
26.242	43
26.275	37
26.308	47
26.341	57
26.374	49
26.407	42
26.44	43
26.473	42
26.506	31
26.539	51
26.572	47
26.605	44
26.638	45
26.671	39
26.704	37
26.737	45
26.77	38
26.803	39
26.836	47
26.869	39
26.902	42
26.935	48
26.968	50
27.001	39
27.034	41
27.067	50
27.1	47
27.133	42
27.166	46
27.199	45
27.232	35
27.265	32
27.298	41
27.331	46
27.364	49
27.397	46
27.43	39
27.463	47
27.496	46
27.529	33
27.562	35
27.595	39
27.628	45
27.661	41
27.694	44
27.727	40
27.76	41
27.793	33
27.826	31
27.859	42
27.892	40
27.925	40
27.958	41
27.991	35
28.024	34
28.057	36
28.09	39
28.123	30
28.156	58
28.189	51
28.222	62
28.255	64
28.288	64
28.321	44
28.354	51
28.387	46
28.42	38
28.453	49
28.486	38
28.519	38
28.552	47
28.585	61
28.618	61
28.651	77
28.684	136
28.717	134
28.75	84
28.783	86
28.816	72
28.849	57
28.882	45
28.915	53
28.948	38
28.981	39
29.014	43
29.047	46
29.08	38
29.113	40
29.146	43
29.179	43
29.212	42
29.245	40
29.278	43
29.311	41
29.344	47
29.377	60
29.41	72
29.443	72
29.476	54
29.509	53
29.542	50
29.575	41
29.608	47
29.641	39
29.674	39
29.707	45
29.74	42
29.773	33
29.806	32
29.839	39
29.872	33
29.905	29
29.938	35
29.971	40
30.004	42
30.037	39
30.07	37
30.103	48
30.136	59
30.169	58
30.202	72
30.235	95
30.268	98
30.301	90
30.334	76
30.367	57
30.4	45
30.433	41
30.466	41
30.499	44
30.532	48
30.565	50
30.598	48
30.631	42
30.664	48
30.697	45
30.73	43
30.763	52
30.796	57
30.829	47
30.862	43
30.895	41
30.928	46
30.961	47
30.994	40
31.027	64
31.06	52
31.093	66
31.126	78
31.159	100
31.192	170
31.225	280
31.258	494
31.291	763
31.324	847
31.357	882
31.39	912
31.423	1147
31.456	886
31.489	541
31.522	456
31.555	221
31.588	102
31.621	76
31.654	61
31.687	45
31.72	43
31.753	51
31.786	48
31.819	42
31.852	45
31.885	61
31.918	66
31.951	54
31.984	54
32.017	54
32.05	51
32.083	41
32.116	38
32.149	47
32.182	52
32.215	44
32.248	46
32.281	44
32.314	39
32.347	40
32.38	41
32.413	46
32.446	49
32.479	49
32.512	56
32.545	53
32.578	50
32.611	56
32.644	62
32.677	82
32.71	119
32.743	199
32.776	364
32.809	531
32.842	461
32.875	307
32.908	280
32.941	148
32.974	70
33.007	65
33.04	71
33.073	94
33.106	101
33.139	113
33.172	162
33.205	262
33.238	372
33.271	374
33.304	222
33.337	227
33.37	120
33.403	74
33.436	55
33.469	54
33.502	47
33.535	47
33.568	54
33.601	49
33.634	48
33.667	43
33.7	49
33.733	54
33.766	57
33.799	73
33.832	99
33.865	173
33.898	211
33.931	165
33.964	160
33.997	163
34.03	188
34.063	298
34.096	504
34.129	700
34.162	472
34.195	382
34.228	293
34.261	142
34.294	69
34.327	50
34.36	55
34.393	48
34.426	37
34.459	34
34.492	38
34.525	35
34.558	30
34.591	41
34.624	37
34.657	39
34.69	39
34.723	35
34.756	30
34.789	41
34.822	46
34.855	45
34.888	42
34.921	43
34.954	43
34.987	39
35.02	35
35.053	40
35.086	44
35.119	34
35.152	32
35.185	39
35.218	41
35.251	42
35.284	45
35.317	46
35.35	45
35.383	38
35.416	35
35.449	44
35.482	54
35.515	58
35.548	64
35.581	76
35.614	74
35.647	91
35.68	83
35.713	61
35.746	70
35.779	60
35.812	47
35.845	43
35.878	48
35.911	38
35.944	35
35.977	34
36.01	29
36.043	34
36.076	38
36.109	38
36.142	41
36.175	26
36.208	27
36.241	24
36.274	28
36.307	36
36.34	33
36.373	32
36.406	36
36.439	27
36.472	27
36.505	31
36.538	41
36.571	33
36.604	40
36.637	48
36.67	69
36.703	79
36.736	71
36.769	61
36.802	46
36.835	59
36.868	45
36.901	49
36.934	36
36.967	38
37	36
37.033	34
37.066	30
37.099	35
37.132	48
37.165	66
37.198	72
37.231	92
37.264	104
37.297	106
37.33	85
37.363	61
37.396	58
37.429	49
37.462	35
37.495	32
37.528	35
37.561	42
37.594	45
37.627	37
37.66	36
37.693	41
37.726	40
37.759	43
37.792	43
37.825	33
37.858	32
37.891	47
37.924	46
37.957	32
37.99	35
38.023	32
38.056	33
38.089	30
38.122	30
38.155	42
38.188	47
38.221	43
38.254	40
38.287	44
38.32	54
38.353	44
38.386	61
38.419	45
38.452	40
38.485	39
38.518	39
38.551	36
38.584	33
38.617	30
38.65	40
38.683	35
38.716	40
38.749	36
38.782	46
38.815	40
38.848	48
38.881	78
38.914	97
38.947	137
38.98	155
39.013	90
39.046	103
39.079	107
39.112	70
39.145	41
39.178	34
39.211	39
39.244	33
39.277	33
39.31	26
39.343	34
39.376	46
39.409	47
39.442	60
39.475	78
39.508	67
39.541	51
39.574	46
39.607	41
39.64	31
39.673	24
39.706	27
39.739	33
39.772	30
39.805	37
39.838	35
39.871	29
39.904	20
39.937	23
39.97	30
40.003	29
40.036	32
40.069	31
40.102	30
40.135	25
40.168	23
40.201	24
40.234	29
40.267	36
40.3	32
40.333	28
40.366	31
40.399	30
40.432	32
40.465	32
40.498	32
40.531	38
40.564	58
40.597	85
40.63	125
40.663	158
40.696	123
40.729	77
40.762	95
40.795	68
40.828	49
40.861	41
40.894	29
40.927	33
40.96	41
40.993	50
41.026	56
41.059	74
41.092	86
41.125	81
41.158	47
41.191	65
41.224	58
41.257	37
41.29	32
41.323	29
41.356	39
41.389	32
41.422	21
41.455	29
41.488	33
41.521	34
41.554	24
41.587	27
41.62	40
41.653	31
41.686	36
41.719	33
41.752	34
41.785	41
41.818	46
41.851	51
41.884	58
41.917	50
41.95	50
41.983	37
42.016	42
42.049	42
42.082	30
42.115	30
42.148	36
42.181	36
42.214	31
42.247	34
42.28	29
42.313	26
42.346	26
42.379	30
42.412	38
42.445	30
42.478	27
42.511	30
42.544	33
42.577	32
42.61	41
42.643	63
42.676	72
42.709	69
42.742	68
42.775	79
42.808	74
42.841	48
42.874	42
42.907	46
42.94	36
42.973	33
43.006	36
43.039	42
43.072	48
43.105	57
43.138	70
43.171	81
43.204	85
43.237	64
43.27	58
43.303	49
43.336	53
43.369	50
43.402	36
43.435	30
43.468	37
43.501	37
43.534	42
43.567	34
43.6	31
43.633	27
43.666	26
43.699	32
43.732	27
43.765	21
43.798	26
43.831	27
43.864	30
43.897	20
43.93	32
43.963	27
43.996	32
44.029	31
44.062	26
44.095	27
44.128	28
44.161	28
44.194	38
44.227	33
44.26	31
44.293	39
44.326	51
44.359	52
44.392	56
44.425	65
44.458	72
44.491	98
44.524	126
44.557	133
44.59	126
44.623	126
44.656	113
44.689	88
44.722	74
44.755	81
44.788	54
44.821	42
44.854	40
44.887	39
44.92	37
44.953	41
44.986	43
45.019	67
45.052	126
45.085	204
45.118	212
45.151	140
45.184	113
45.217	126
45.25	109
45.283	64
45.316	33
45.349	35
45.382	39
45.415	46
45.448	62
45.481	97
45.514	124
45.547	148
45.58	145
45.613	105
45.646	111
45.679	106
45.712	71
45.745	44
45.778	36
45.811	37
45.844	35
45.877	28
45.91	27
45.943	29
45.976	27
46.009	28
46.042	33
46.075	34
46.108	39
46.141	21
46.174	28
46.207	30
46.24	32
46.273	27
46.306	28
46.339	23
46.372	26
46.405	34
46.438	33
46.471	20
46.504	24
46.537	27
46.57	31
46.603	20
46.636	27
46.669	24
46.702	23
46.735	35
46.768	32
46.801	28
46.834	42
46.867	46
46.9	68
46.933	106
46.966	160
46.999	228
47.032	191
47.065	163
47.098	224
47.131	340
47.164	344
47.197	200
47.23	151
47.263	163
47.296	157
47.329	100
47.362	59
47.395	59
47.428	54
47.461	47
47.494	57
47.527	52
47.56	56
47.593	42
47.626	41
47.659	45
47.692	41
47.725	34
47.758	36
47.791	38
47.824	30
47.857	25
47.89	35
47.923	35
47.956	30
47.989	31
48.022	27
48.055	30
48.088	34
48.121	29
48.154	28
48.187	35
48.22	28
48.253	21
48.286	35
48.319	34
48.352	24
48.385	23
48.418	28
48.451	29
48.484	32
48.517	29
48.55	25
48.583	29
48.616	32
48.649	27
48.682	22
48.715	33
48.748	34
48.781	32
48.814	32
48.847	33
48.88	33
48.913	33
48.946	41
48.979	48
49.012	52
49.045	38
49.078	30
49.111	40
49.144	32
49.177	25
49.21	26
49.243	31
49.276	31
49.309	23
49.342	19
49.375	32
49.408	28
49.441	26
49.474	21
49.507	29
49.54	29
49.573	26
49.606	26
49.639	31
49.672	26
49.705	26
49.738	23
49.771	32
49.804	20
49.837	29
49.87	28
49.903	25
49.936	28
49.969	31
50.002	30
50.035	23
50.068	27
50.101	33
50.134	30
50.167	27
50.2	30
50.233	31
50.266	26
50.299	27
50.332	30
50.365	48
50.398	59
50.431	49
50.464	34
50.497	45
50.53	43
50.563	31
50.596	32
50.629	35
50.662	35
50.695	42
50.728	64
50.761	108
50.794	168
50.827	159
50.86	95
50.893	89
50.926	106
50.959	91
50.992	63
51.025	43
51.058	37
51.091	37
51.124	26
51.157	28
51.19	35
51.223	58
51.256	76
51.289	72
51.322	69
51.355	59
51.388	44
51.421	54
51.454	56
51.487	45
51.52	52
51.553	70
51.586	65
51.619	69
51.652	50
51.685	62
51.718	65
51.751	63
51.784	81
51.817	134
51.85	183
51.883	151
51.916	78
51.949	78
51.982	89
52.015	72
52.048	45
52.081	34
52.114	48
52.147	41
52.18	53
52.213	49
52.246	39
52.279	27
52.312	24
52.345	32
52.378	36
52.411	33
52.444	38
52.477	38
52.51	36
52.543	33
52.576	38
52.609	33
52.642	36
52.675	36
52.708	28
52.741	22
52.774	26
52.807	20
52.84	22
52.873	35
52.906	25
52.939	23
52.972	36
53.005	32
53.038	29
53.071	36
53.104	29
53.137	21
53.17	20
53.203	18
53.236	16
53.269	20
53.302	28
53.335	33
53.368	34
53.401	40
53.434	45
53.467	40
53.5	41
53.533	34
53.566	29
53.599	35
53.632	34
53.665	35
53.698	32
53.731	34
53.764	32
53.797	25
53.83	24
53.863	28
53.896	31
53.929	23
53.962	23
53.995	30
54.028	32
54.061	28
54.094	27
54.127	27
54.16	27
54.193	37
54.226	30
54.259	38
54.292	32
54.325	70
54.358	106
54.391	87
54.424	62
54.457	60
54.49	50
54.523	68
54.556	40
54.589	27
54.622	26
54.655	36
54.688	24
54.721	28
54.754	25
54.787	29
54.82	26
54.853	32
54.886	28
54.919	45
54.952	35
54.985	19
55.018	30
55.051	33
55.084	30
55.117	31
55.15	26
55.183	22
55.216	24
55.249	16
55.282	23
55.315	28
55.348	33
55.381	31
55.414	25
55.447	34
55.48	41
55.513	36
55.546	41
55.579	57
55.612	66
55.645	53
55.678	43
55.711	57
55.744	75
55.777	96
55.81	93
55.843	100
55.876	129
55.909	132
55.942	92
55.975	59
56.008	80
56.041	99
56.074	75
56.107	53
56.14	49
56.173	49
56.206	47
56.239	42
56.272	40
56.305	37
56.338	51
56.371	76
56.404	96
56.437	69
56.47	46
56.503	44
56.536	66
56.569	63
56.602	47
56.635	37
56.668	32
56.701	27
56.734	27
56.767	28
56.8	30
56.833	27
56.866	26
56.899	25
56.932	32
56.965	30
56.998	24
57.031	29
57.064	35
57.097	43
57.13	96
57.163	123
57.196	168
57.229	120
57.262	103
57.295	87
57.328	102
57.361	83
57.394	81
57.427	70
57.46	45
57.493	41
57.526	33
57.559	29
57.592	28
57.625	33
57.658	28
57.691	30
57.724	35
57.757	38
57.79	43
57.823	48
57.856	85
57.889	123
57.922	169
57.955	143
57.988	87
58.021	78
58.054	96
58.087	104
58.12	70
58.153	46
58.186	46
58.219	42
58.252	34
58.285	38
58.318	49
58.351	62
58.384	76
58.417	71
58.45	58
58.483	56
58.516	56
58.549	58
58.582	54
58.615	46
58.648	39
58.681	29
58.714	29
58.747	37
58.78	48
58.813	60
58.846	84
58.879	70
58.912	52
58.945	49
58.978	51
59.011	58
59.044	50
59.077	43
59.11	32
59.143	27
59.176	23
59.209	20
59.242	25
59.275	27
59.308	36
59.341	26
59.374	29
59.407	44
59.44	34
59.473	27
59.506	24
59.539	31
59.572	23
59.605	21
59.638	24
59.671	27
59.704	34
59.737	21
59.77	18
59.803	12
59.836	28
59.869	29
59.902	25
59.935	28
59.968	29
60.001	32
60.034	29
60.067	15
60.1	26
60.133	29
60.166	35
60.199	36
60.232	33
60.265	25
60.298	21
60.331	33
60.364	22
60.397	21
60.43	19
60.463	20
60.496	24
60.529	21
60.562	23
60.595	30
60.628	24
60.661	20
60.694	24
60.727	27
60.76	27
60.793	26
60.826	25
60.859	24
60.892	21
60.925	25
60.958	28
60.991	24
61.024	20
61.057	20
61.09	24
61.123	26
61.156	27
61.189	24
61.222	16
61.255	17
61.288	24
61.321	28
61.354	23
61.387	15
61.42	15
61.453	24
61.486	30
61.519	28
61.552	37
61.585	36
61.618	23
61.651	23
61.684	33
61.717	42
61.75	39
61.783	48
61.816	56
61.849	58
61.882	44
61.915	32
61.948	36
61.981	45
62.014	47
62.047	42
62.08	34
62.113	30
62.146	25
62.179	28
62.212	22
62.245	18
62.278	25
62.311	25
62.344	37
62.377	23
62.41	28
62.443	32
62.476	26
62.509	33
62.542	43
62.575	53
62.608	76
62.641	78
62.674	81
62.707	129
62.74	114
62.773	79
62.806	79
62.839	68
62.872	75
62.905	96
62.938	99
62.971	113
63.004	94
63.037	58
63.07	41
63.103	51
63.136	65
63.169	64
63.202	46
63.235	28
63.268	22
63.301	26
63.334	31
63.367	28
63.4	24
63.433	30
63.466	28
63.499	33
63.532	42
63.565	38
63.598	31
63.631	26
63.664	32
63.697	41
63.73	30
63.763	21
63.796	24
63.829	25
63.862	33
63.895	36
63.928	30
63.961	30
63.994	28
64.027	22
64.06	31
64.093	37
64.126	33
64.159	33
64.192	37
64.225	45
64.258	66
64.291	94
64.324	92
64.357	62
64.39	47
64.423	47
64.456	57
64.489	71
64.522	50
64.555	34
64.588	33
64.621	26
64.654	18
64.687	23
64.72	26
64.753	28
64.786	22
64.819	37
64.852	26
64.885	35
64.918	23
64.951	32
64.984	28
65.017	21
65.05	31
65.083	26
65.116	23
65.149	20
65.182	38
65.215	32
65.248	43
65.281	74
65.314	81
65.347	65
65.38	45
65.413	34
65.446	41
65.479	45
65.512	44
65.545	44
65.578	34
65.611	36
65.644	33
65.677	35
65.71	33
65.743	31
65.776	28
65.809	30
65.842	32
65.875	29
65.908	20
65.941	28
65.974	30
66.007	25
66.04	33
66.073	41
66.106	45
66.139	40
66.172	34
66.205	26
66.238	26
66.271	40
66.304	31
66.337	26
66.37	28
66.403	24
66.436	22
66.469	22
66.502	30
66.535	30
66.568	27
66.601	20
66.634	16
66.667	24
66.7	25
66.733	25
66.766	24
66.799	27
66.832	38
66.865	46
66.898	33
66.931	32
66.964	26
66.997	27
67.03	30
67.063	35
67.096	22
67.129	18
67.162	19
67.195	19
67.228	23
67.261	19
67.294	21
67.327	22
67.36	27
67.393	17
67.426	22
67.459	18
67.492	25
67.525	19
67.558	25
67.591	19
67.624	20
67.657	16
67.69	20
67.723	17
67.756	19
67.789	35
67.822	15
67.855	20
67.888	24
67.921	18
67.954	20
67.987	21
68.02	18
68.053	25
68.086	22
68.119	23
68.152	21
68.185	24
68.218	35
68.251	33
68.284	31
68.317	27
68.35	30
68.383	30
68.416	28
68.449	38
68.482	40
68.515	32
68.548	23
68.581	25
68.614	25
68.647	25
68.68	28
68.713	33
68.746	39
68.779	29
68.812	20
68.845	23
68.878	23
68.911	21
68.944	20
68.977	22
69.01	22
69.043	21
69.076	23
69.109	20
69.142	25
69.175	30
69.208	24
69.241	21
69.274	26
69.307	23
69.34	26
69.373	34
69.406	30
69.439	35
69.472	32
69.505	30
69.538	26
69.571	24
69.604	22
69.637	27
69.67	33
69.703	47
69.736	46
69.769	42
69.802	43
69.835	42
69.868	52
69.901	63
69.934	61
69.967	51
70	29
70.033	41
70.066	34
70.099	47
70.132	53
70.165	66
70.198	88
70.231	71
70.264	42
70.297	38
70.33	39
70.363	36
70.396	56
70.429	44
70.462	34
70.495	27
70.528	17
70.561	22
70.594	32
70.627	24
70.66	14
70.693	19
70.726	22
70.759	19
70.792	20
70.825	26
70.858	26
70.891	13
70.924	11
[truncated: 577 more rows]
