# Supplementary material for: Extraction of alumina from alumina rich coal gangue by a hydro-chemical process
Source: R Soc Open Sci. 2020 Apr 29;7(4):192132. doi: 10.1098/rsos.192132 (PMC7211850; doi:10.1098/rsos.192132)
Supplement: Supplementary material [file rsos192132supp1.zip › electronic supplementary material/original source data/XRD data of ARCG residue obtained at different temperatures/XRD data of 280°C .csv]

pos.[��2Th]	Iobs [cts]
5.013	2163
5.039	2208
5.065	2175
5.091	2053
5.117	2064
5.143	2018
5.169	1972
5.195	2021
5.221	1953
5.247	1885
5.273	1940
5.299	1851
5.325	1805
5.351	1885
5.377	1779
5.403	1817
5.429	1752
5.455	1639
5.481	1654
5.507	1670
5.533	1680
5.559	1683
5.585	1642
5.611	1564
5.637	1592
5.663	1606
5.689	1594
5.715	1593
5.741	1596
5.767	1608
5.793	1536
5.819	1524
5.845	1562
5.871	1583
5.897	1547
5.923	1520
5.949	1486
5.975	1515
6.001	1530
6.027	1563
6.053	1537
6.079	1522
6.105	1546
6.131	1535
6.157	1541
6.183	1552
6.209	1527
6.235	1523
6.261	1501
6.287	1492
6.313	1509
6.339	1483
6.365	1456
6.391	1478
6.417	1499
6.443	1519
6.469	1518
6.495	1464
6.521	1423
6.547	1422
6.573	1501
6.599	1526
6.625	1519
6.651	1477
6.677	1467
6.703	1474
6.729	1493
6.755	1419
6.781	1412
6.807	1482
6.833	1511
6.859	1469
6.885	1480
6.911	1473
6.937	1516
6.963	1563
6.989	1506
7.015	1488
7.041	1411
7.067	1467
7.093	1449
7.119	1437
7.145	1459
7.171	1371
7.197	1419
7.223	1450
7.249	1484
7.275	1440
7.301	1480
7.327	1453
7.353	1404
7.379	1392
7.405	1454
7.431	1482
7.457	1405
7.483	1440
7.509	1463
7.535	1389
7.561	1487
7.587	1381
7.613	1380
7.639	1440
7.665	1401
7.691	1482
7.717	1341
7.743	1385
7.769	1426
7.795	1370
7.821	1432
7.847	1473
7.873	1390
7.899	1395
7.925	1375
7.951	1430
7.977	1444
8.003	1384
8.029	1384
8.055	1368
8.081	1377
8.107	1418
8.133	1414
8.159	1359
8.185	1369
8.211	1419
8.237	1346
8.263	1362
8.289	1334
8.315	1291
8.341	1336
8.367	1338
8.393	1374
8.419	1359
8.445	1378
8.471	1365
8.497	1318
8.523	1311
8.549	1310
8.575	1321
8.601	1400
8.627	1357
8.653	1319
8.679	1298
8.705	1308
8.731	1285
8.757	1326
8.783	1372
8.809	1332
8.835	1374
8.861	1366
8.887	1335
8.913	1356
8.939	1301
8.965	1284
8.991	1298
9.017	1276
9.043	1269
9.069	1287
9.095	1302
9.121	1257
9.147	1262
9.173	1273
9.199	1243
9.225	1274
9.251	1320
9.277	1349
9.303	1333
9.329	1312
9.355	1346
9.381	1325
9.407	1329
9.433	1347
9.459	1296
9.485	1264
9.511	1252
9.537	1264
9.563	1299
9.589	1277
9.615	1267
9.641	1268
9.667	1253
9.693	1223
9.719	1256
9.745	1232
9.771	1258
9.797	1271
9.823	1282
9.849	1207
9.875	1243
9.901	1296
9.927	1249
9.953	1223
9.979	1250
10.005	1283
10.031	1239
10.057	1224
10.083	1179
10.109	1184
10.135	1153
10.161	1232
10.187	1281
10.213	1169
10.239	1168
10.265	1194
10.291	1246
10.317	1207
10.343	1150
10.369	1262
10.395	1207
10.421	1261
10.447	1242
10.473	1212
10.499	1180
10.525	1238
10.551	1174
10.577	1174
10.603	1199
10.629	1246
10.655	1262
10.681	1257
10.707	1206
10.733	1159
10.759	1206
10.785	1168
10.811	1159
10.837	1156
10.863	1145
10.889	1112
10.915	1158
10.941	1145
10.967	1127
10.993	1200
11.019	1192
11.045	1184
11.071	1159
11.097	1122
11.123	1108
11.149	1101
11.175	1152
11.201	1157
11.227	1185
11.253	1161
11.279	1113
11.305	1158
11.331	1159
11.357	1141
11.383	1163
11.409	1159
11.435	1164
11.461	1181
11.487	1193
11.513	1178
11.539	1173
11.565	1212
11.591	1233
11.617	1209
11.643	1199
11.669	1226
11.695	1254
11.721	1274
11.747	1320
11.773	1355
11.799	1348
11.825	1384
11.851	1373
11.877	1343
11.903	1299
11.929	1292
11.955	1272
11.981	1274
12.007	1268
12.033	1235
12.059	1213
12.085	1161
12.111	1116
12.137	1120
12.163	1122
12.189	1162
12.215	1133
12.241	1178
12.267	1151
12.293	1086
12.319	1106
12.345	1139
12.371	1086
12.397	1092
12.423	1087
12.449	1088
12.475	1046
12.501	1067
12.527	1109
12.553	1083
12.579	1102
12.605	1068
12.631	1073
12.657	1121
12.683	1085
12.709	1097
12.735	1027
12.761	1051
12.787	1029
12.813	1096
12.839	1044
12.865	1033
12.891	1091
12.917	1100
12.943	1039
12.969	1076
12.995	986
13.021	1004
13.047	1067
13.073	1078
13.099	1077
13.125	1010
13.151	1046
13.177	1062
13.203	1049
13.229	998
13.255	1075
13.281	1072
13.307	1030
13.333	1001
13.359	1032
13.385	1022
13.411	1022
13.437	1033
13.463	1055
13.489	1040
13.515	1044
13.541	1073
13.567	1005
13.593	989
13.619	1032
13.645	1024
13.671	1002
13.697	1024
13.723	1011
13.749	1019
13.775	1052
13.801	1078
13.827	1009
13.853	976
13.879	1018
13.905	985
13.931	985
13.957	1036
13.983	999
14.009	973
14.035	1025
14.061	1055
14.087	1096
14.113	1120
14.139	1134
14.165	1214
14.191	1296
14.217	1318
14.243	1286
14.269	1233
14.295	1178
14.321	1058
14.347	970
14.373	998
14.399	987
14.425	981
14.451	997
14.477	1003
14.503	972
14.529	970
14.555	987
14.581	988
14.607	994
14.633	999
14.659	993
14.685	1012
14.711	986
14.737	970
14.763	946
14.789	978
14.815	956
14.841	914
14.867	907
14.893	934
14.919	976
14.945	926
14.971	932
14.997	937
15.023	979
15.049	957
15.075	932
15.101	920
15.127	908
15.153	926
15.179	925
15.205	914
15.231	834
15.257	902
15.283	934
15.309	919
15.335	950
15.361	956
15.387	957
15.413	879
15.439	917
15.465	971
15.491	858
15.517	848
15.543	870
15.569	889
15.595	913
15.621	916
15.647	868
15.673	871
15.699	994
15.725	945
15.751	917
15.777	842
15.803	907
15.829	940
15.855	889
15.881	891
15.907	899
15.933	913
15.959	880
15.985	862
16.011	867
16.037	867
16.063	906
16.089	913
16.115	857
16.141	871
16.167	854
16.193	889
16.219	841
16.245	840
16.271	812
16.297	848
16.323	851
16.349	832
16.375	834
16.401	858
16.427	850
16.453	859
16.479	868
16.505	863
16.531	842
16.557	861
16.583	849
16.609	826
16.635	858
16.661	868
16.687	839
16.713	803
16.739	813
16.765	828
16.791	795
16.817	796
16.843	815
16.869	800
16.895	824
16.921	834
16.947	807
16.973	821
16.999	858
17.025	837
17.051	798
17.077	815
17.103	779
17.129	810
17.155	831
17.181	844
17.207	821
17.233	829
17.259	819
17.285	807
17.311	806
17.337	808
17.363	827
17.389	830
17.415	849
17.441	849
17.467	779
17.493	752
17.519	781
17.545	809
17.571	805
17.597	785
17.623	813
17.649	824
17.675	787
17.701	802
17.727	761
17.753	795
17.779	771
17.805	775
17.831	841
17.857	785
17.883	809
17.909	815
17.935	797
17.961	805
17.987	829
18.013	826
18.039	846
18.065	829
18.091	837
18.117	920
18.143	927
18.169	1074
18.195	1194
18.221	1427
18.247	1739
18.273	2224
18.299	2307
18.325	1910
18.351	1585
18.377	1384
18.403	1280
18.429	1573
18.455	1831
18.481	2267
18.507	3314
18.533	4401
18.559	4028
18.585	3038
18.611	1875
18.637	1122
18.663	924
18.689	860
18.715	800
18.741	830
18.767	788
18.793	826
18.819	817
18.845	762
18.871	809
18.897	771
18.923	759
18.949	770
18.975	741
19.001	775
19.027	760
19.053	760
19.079	732
19.105	720
19.131	766
19.157	795
19.183	816
19.209	774
19.235	749
19.261	782
19.287	852
19.313	1023
19.339	1183
19.365	1194
19.391	1050
19.417	858
19.443	777
19.469	787
19.495	785
19.521	772
19.547	741
19.573	713
19.599	708
19.625	688
19.651	691
19.677	686
19.703	690
19.729	703
19.755	695
19.781	723
19.807	687
19.833	679
19.859	693
19.885	709
19.911	736
19.937	732
19.963	677
19.989	685
20.015	694
20.041	651
20.067	677
20.093	706
20.119	709
20.145	677
20.171	722
20.197	722
20.223	671
20.249	698
20.275	688
20.301	666
20.327	666
20.353	663
20.379	635
20.405	693
20.431	679
20.457	656
20.483	698
20.509	640
20.535	633
20.561	626
20.587	627
20.613	668
20.639	681
20.665	666
20.691	673
20.717	646
20.743	639
20.769	652
20.795	707
20.821	668
20.847	582
20.873	641
20.899	628
20.925	640
20.951	685
20.977	627
21.003	648
21.029	617
21.055	644
21.081	678
21.107	632
21.133	590
21.159	603
21.185	619
21.211	601
21.237	614
21.263	635
21.289	651
21.315	630
21.341	604
21.367	593
21.393	605
21.419	619
21.445	630
21.471	638
21.497	598
21.523	585
21.549	640
21.575	608
21.601	600
21.627	595
21.653	613
21.679	601
21.705	604
21.731	624
21.757	642
21.783	599
21.809	614
21.835	632
21.861	613
21.887	621
21.913	598
21.939	606
21.965	612
21.991	611
22.017	632
22.043	629
22.069	627
22.095	641
22.121	673
22.147	691
22.173	701
22.199	760
22.225	878
22.251	968
22.277	925
22.303	850
22.329	876
22.355	917
22.381	940
22.407	1128
22.433	1405
22.459	1644
22.485	1605
22.511	1221
22.537	1050
22.563	765
22.589	704
22.615	673
22.641	646
22.667	662
22.693	632
22.719	628
22.745	575
22.771	589
22.797	604
22.823	586
22.849	609
22.875	642
22.901	650
22.927	642
22.953	682
22.979	756
23.005	749
23.031	901
23.057	1091
23.083	1276
23.109	1771
23.135	2235
23.161	2364
23.187	1708
23.213	1432
23.239	973
23.265	754
23.291	716
23.317	662
23.343	603
23.369	649
23.395	627
23.421	678
23.447	624
23.473	631
23.499	625
23.525	606
23.551	622
23.577	624
23.603	610
23.629	627
23.655	630
23.681	626
23.707	627
23.733	614
23.759	656
23.785	605
23.811	615
23.837	592
23.863	601
23.889	586
23.915	586
23.941	583
23.967	572
23.993	540
24.019	557
24.045	551
24.071	564
24.097	551
24.123	580
24.149	552
24.175	529
24.201	542
24.227	565
24.253	552
24.279	525
24.305	522
24.331	545
24.357	573
24.383	579
24.409	566
24.435	578
24.461	582
24.487	622
24.513	668
24.539	708
24.565	769
24.591	874
24.617	1044
24.643	1128
24.669	1102
24.695	993
24.721	855
24.747	720
24.773	595
24.799	552
24.825	521
24.851	521
24.877	527
24.903	527
24.929	512
24.955	507
24.981	525
25.007	510
25.033	485
25.059	517
25.085	500
25.111	490
25.137	513
25.163	520
25.189	496
25.215	495
25.241	503
25.267	503
25.293	504
25.319	558
25.345	564
25.371	586
25.397	606
25.423	554
25.449	552
25.475	577
25.501	511
25.527	465
25.553	507
25.579	499
25.605	491
25.631	501
25.657	487
25.683	488
25.709	532
25.735	478
25.761	459
25.787	508
25.813	474
25.839	504
25.865	455
25.891	473
25.917	461
25.943	515
25.969	459
25.995	506
26.021	419
26.047	461
26.073	504
26.099	465
26.125	453
26.151	478
26.177	528
26.203	493
26.229	474
26.255	476
26.281	473
26.307	457
26.333	512
26.359	450
26.385	467
26.411	467
26.437	432
26.463	434
26.489	464
26.515	445
26.541	442
26.567	466
26.593	475
26.619	433
26.645	442
26.671	468
26.697	507
26.723	475
26.749	469
26.775	479
26.801	460
26.827	458
26.853	439
26.879	422
26.905	429
26.931	445
26.957	444
26.983	445
27.009	438
27.035	446
27.061	467
27.087	452
27.113	435
27.139	443
27.165	460
27.191	443
27.217	436
27.243	440
27.269	427
27.295	437
27.321	451
27.347	443
27.373	436
27.399	427
27.425	399
27.451	399
27.477	448
27.503	474
27.529	450
27.555	452
27.581	431
27.607	403
27.633	439
27.659	453
27.685	437
27.711	430
27.737	460
27.763	427
27.789	421
27.815	439
27.841	435
27.867	425
27.893	426
27.919	415
27.945	413
27.971	436
27.997	424
28.023	426
28.049	440
28.075	437
28.101	426
28.127	418
28.153	437
28.179	425
28.205	437
28.231	467
28.257	470
28.283	439
28.309	473
28.335	476
28.361	553
28.387	518
28.413	458
28.439	483
28.465	504
28.491	521
28.517	436
28.543	429
28.569	434
28.595	424
28.621	423
28.647	421
28.673	410
28.699	447
28.725	440
28.751	515
28.777	448
28.803	437
28.829	448
28.855	438
28.881	454
28.907	487
28.933	485
28.959	440
28.985	399
29.011	440
29.037	436
29.063	446
29.089	413
29.115	446
29.141	432
29.167	448
29.193	470
29.219	469
29.245	477
29.271	513
29.297	555
29.323	583
29.349	589
29.375	622
29.401	702
29.427	782
29.453	849
29.479	921
29.505	1040
29.531	1205
29.557	1268
29.583	1226
29.609	1204
29.635	1159
29.661	1002
29.687	875
29.713	777
29.739	669
29.765	615
29.791	575
29.817	547
29.843	545
29.869	518
29.895	493
29.921	470
29.947	452
29.973	460
29.999	452
30.025	447
30.051	447
30.077	445
30.103	442
30.129	418
30.155	407
30.181	402
30.207	395
30.233	424
30.259	439
30.285	432
30.311	429
30.337	437
30.363	446
30.389	484
30.415	508
30.441	470
30.467	465
30.493	508
30.519	490
30.545	487
30.571	459
30.597	514
30.623	509
30.649	466
30.675	474
30.701	458
30.727	466
30.753	475
30.779	483
30.805	459
30.831	460
30.857	488
30.883	531
30.909	508
30.935	512
30.961	510
30.987	517
31.013	581
31.039	545
31.065	541
31.091	557
31.117	611
31.143	734
31.169	741
31.195	964
31.221	1097
31.247	1301
31.273	1651
31.299	2183
31.325	2984
31.351	4207
31.377	6816
31.403	9823
31.429	16016
31.455	24156
31.481	22503
31.507	14497
31.533	15666
31.559	13561
31.585	6544
31.611	3753
31.637	2916
31.663	1967
31.689	1301
31.715	1019
31.741	878
31.767	810
31.793	739
31.819	729
31.845	668
31.871	638
31.897	693
31.923	726
31.949	698
31.975	704
32.001	698
32.027	635
32.053	620
32.079	581
32.105	563
32.131	551
32.157	495
32.183	483
32.209	499
32.235	509
32.261	524
32.287	500
32.313	483
32.339	494
32.365	503
32.391	499
32.417	490
32.443	503
32.469	518
32.495	511
32.521	527
32.547	551
32.573	520
32.599	491
32.625	528
32.651	578
32.677	618
32.703	686
32.729	754
32.755	841
32.781	1073
32.807	1468
32.833	2007
32.859	3069
32.885	4962
32.911	7742
32.937	9859
32.963	8085
32.989	5018
33.015	5031
33.041	4143
33.067	1777
33.093	984
33.119	805
33.145	833
33.171	843
33.197	835
33.223	964
33.249	1176
33.275	1514
33.301	2295
33.327	3863
33.353	5826
33.379	6531
33.405	4347
33.431	3382
33.457	3377
33.483	2248
33.509	1072
33.535	714
33.561	631
33.587	571
33.613	494
33.639	469
33.665	449
33.691	441
33.717	383
33.743	435
33.769	454
33.795	477
33.821	515
33.847	500
33.873	590
33.899	710
33.925	870
33.951	1153
33.977	1588
34.003	1634
34.029	1166
34.055	1013
34.081	1076
34.107	830
34.133	597
34.159	544
34.185	531
34.211	543
34.237	617
34.263	580
34.289	562
34.315	497
34.341	474
34.367	460
34.393	416
34.419	404
34.445	397
34.471	397
34.497	398
34.523	379
34.549	405
34.575	403
34.601	382
34.627	349
34.653	359
34.679	346
34.705	351
34.731	357
34.757	387
34.783	372
34.809	352
34.835	373
34.861	395
34.887	411
34.913	431
34.939	436
34.965	455
34.991	505
35.017	590
35.043	623
35.069	606
35.095	562
35.121	529
35.147	491
35.173	448
35.199	434
35.225	405
35.251	407
35.277	419
35.303	423
35.329	452
35.355	456
35.381	446
35.407	447
35.433	429
35.459	408
35.485	413
35.511	386
35.537	376
35.563	375
35.589	359
35.615	374
35.641	383
35.667	411
35.693	415
35.719	435
35.745	464
35.771	495
35.797	529
35.823	471
35.849	423
35.875	447
35.901	438
35.927	376
35.953	386
35.979	428
36.005	433
36.031	453
36.057	481
36.083	493
36.109	485
36.135	490
36.161	462
36.187	447
36.213	481
36.239	444
36.265	439
36.291	451
36.317	424
36.343	434
36.369	421
36.395	410
36.421	425
36.447	403
36.473	420
36.499	428
36.525	419
36.551	391
36.577	378
36.603	388
36.629	404
36.655	426
36.681	495
36.707	505
36.733	566
36.759	704
36.785	824
36.811	1309
36.837	2038
36.863	2620
36.889	2026
36.915	1364
36.941	1377
36.967	1429
36.993	907
37.019	574
37.045	444
37.071	405
37.097	438
37.123	438
37.149	407
37.175	414
37.201	442
37.227	441
37.253	445
37.279	495
37.305	596
37.331	775
37.357	1157
37.383	1561
37.409	1400
37.435	974
37.461	870
37.487	924
37.513	760
37.539	489
37.565	386
37.591	372
37.617	340
37.643	330
37.669	338
37.695	346
37.721	339
37.747	317
37.773	332
37.799	356
37.825	342
37.851	326
37.877	333
37.903	367
37.929	381
37.955	362
37.981	364
38.007	375
38.033	372
38.059	353
38.085	361
38.111	326
38.137	314
38.163	315
38.189	333
38.215	357
38.241	355
38.267	332
38.293	333
38.319	345
38.345	351
38.371	332
38.397	326
38.423	361
38.449	351
38.475	354
38.501	355
38.527	371
38.553	333
38.579	359
38.605	385
38.631	382
38.657	334
38.683	345
38.709	341
38.735	317
38.761	310
38.787	339
38.813	327
38.839	351
38.865	383
38.891	391
38.917	428
38.943	482
38.969	565
38.995	688
39.021	1007
39.047	1621
39.073	2502
39.099	2146
39.125	1209
39.151	1115
39.177	1416
39.203	1170
39.229	614
39.255	427
39.281	413
39.307	419
39.333	425
39.359	382
39.385	378
39.411	417
39.437	439
39.463	449
39.489	560
39.515	616
39.541	703
39.567	889
39.593	954
39.619	742
39.645	633
39.671	590
39.697	569
39.723	493
39.749	419
39.775	375
39.801	348
39.827	314
39.853	320
39.879	337
39.905	321
39.931	301
39.957	287
39.983	288
40.009	295
40.035	304
40.061	323
40.087	325
40.113	293
40.139	281
40.165	313
40.191	323
40.217	307
40.243	309
40.269	322
40.295	313
40.321	299
40.347	292
40.373	282
40.399	293
40.425	300
40.451	303
40.477	304
40.503	281
40.529	299
40.555	322
40.581	323
40.607	337
40.633	365
40.659	450
40.685	554
40.711	721
40.737	962
40.763	1111
40.789	996
40.815	729
40.841	674
40.867	728
40.893	641
40.919	448
40.945	344
40.971	324
40.997	314
41.023	344
41.049	376
41.075	386
41.101	454
41.127	502
41.153	680
41.179	963
41.205	1224
41.231	916
41.257	613
41.283	667
41.309	719
41.335	602
41.361	387
41.387	301
41.413	287
41.439	277
41.465	273
41.491	274
41.517	288
41.543	258
41.569	286
41.595	300
41.621	274
41.647	260
41.673	276
41.699	267
41.725	293
41.751	265
41.777	276
41.803	286
41.829	277
41.855	262
41.881	277
41.907	293
41.933	278
41.959	266
41.985	272
42.011	291
42.037	263
42.063	285
42.089	272
42.115	285
42.141	271
42.167	249
42.193	271
42.219	259
42.245	280
42.271	293
42.297	303
42.323	277
42.349	282
42.375	267
42.401	285
42.427	291
42.453	285
42.479	276
42.505	274
42.531	266
42.557	276
42.583	302
42.609	279
42.635	272
42.661	297
42.687	304
42.713	297
42.739	348
42.765	413
42.791	410
42.817	369
42.843	352
42.869	374
42.895	396
42.921	368
42.947	337
42.973	332
42.999	339
43.025	349
43.051	350
43.077	345
43.103	335
43.129	346
43.155	392
43.181	465
43.207	566
43.233	626
43.259	651
43.285	663
43.311	605
43.337	552
43.363	518
43.389	492
43.415	419
43.441	358
43.467	344
43.493	305
43.519	291
43.545	306
43.571	286
43.597	269
43.623	273
43.649	259
43.675	249
43.701	264
43.727	274
43.753	252
43.779	249
43.805	283
43.831	289
43.857	237
43.883	254
43.909	257
43.935	269
43.961	248
43.987	265
44.013	259
44.039	245
44.065	240
44.091	251
44.117	214
44.143	254
44.169	274
44.195	250
44.221	290
44.247	269
44.273	263
44.299	264
44.325	275
44.351	288
44.377	270
44.403	245
44.429	220
44.455	243
44.481	241
44.507	253
44.533	242
44.559	270
44.585	294
44.611	259
44.637	251
44.663	259
44.689	275
44.715	278
44.741	263
44.767	267
44.793	289
44.819	267
44.845	265
44.871	254
44.897	303
44.923	298
44.949	286
44.975	289
45.001	300
45.027	323
45.053	334
45.079	379
45.105	489
45.131	722
45.157	1102
45.183	1671
45.209	2272
45.235	1948
45.261	1201
45.287	976
45.313	1160
45.339	1215
45.365	885
45.391	553
45.417	421
45.443	382
45.469	352
45.495	344
45.521	403
45.547	456
45.573	599
45.599	910
45.625	1338
45.651	1647
45.677	1406
45.703	907
45.729	794
45.755	929
45.781	941
45.807	730
45.833	441
45.859	319
45.885	296
45.911	290
45.937	297
45.963	280
45.989	282
46.015	282
46.041	261
46.067	262
46.093	247
46.119	240
46.145	245
46.171	247
46.197	254
46.223	242
46.249	227
46.275	231
46.301	250
46.327	241
46.353	238
46.379	242
46.405	261
46.431	253
46.457	249
46.483	249
46.509	234
46.535	269
46.561	264
46.587	244
46.613	258
46.639	241
46.665	237
46.691	258
46.717	256
46.743	304
46.769	269
46.795	263
46.821	299
46.847	265
46.873	265
46.899	282
46.925	312
46.951	327
46.977	390
47.003	477
47.029	672
47.055	930
47.081	1425
47.107	1753
47.133	1398
47.159	897
47.185	749
47.211	961
47.237	1053
47.263	767
47.289	518
47.315	374
47.341	328
47.367	351
47.393	357
47.419	341
47.445	312
47.471	338
47.497	312
47.523	332
47.549	338
47.575	317
47.601	340
47.627	342
47.653	353
47.679	375
47.705	382
47.731	364
47.757	349
47.783	375
47.809	354
47.835	350
47.861	318
47.887	297
47.913	298
47.939	291
47.965	292
47.991	292
48.017	287
48.043	268
48.069	265
48.095	280
48.121	263
48.147	259
48.173	268
48.199	248
48.225	238
48.251	256
48.277	263
48.303	256
48.329	260
48.355	265
48.381	273
48.407	282
48.433	301
48.459	291
48.485	272
48.511	313
48.537	343
48.563	335
48.589	319
48.615	375
48.641	379
48.667	395
48.693	403
48.719	379
48.745	383
48.771	397
48.797	434
48.823	416
48.849	386
48.875	341
48.901	362
48.927	350
48.953	369
48.979	376
49.005	403
49.031	514
49.057	757
49.083	1163
49.109	1441
49.135	1156
49.161	689
49.187	590
49.213	769
49.239	884
49.265	703
49.291	392
49.317	306
49.343	277
49.369	273
49.395	284
49.421	235
49.447	236
49.473	272
49.499	229
49.525	248
49.551	263
49.577	213
49.603	225
49.629	209
49.655	219
49.681	263
49.707	256
49.733	246
49.759	216
49.785	244
49.811	240
49.837	217
49.863	215
49.889	253
49.915	231
49.941	248
49.967	217
49.993	232
50.019	230
50.045	233
50.071	233
50.097	262
50.123	250
50.149	237
50.175	240
50.201	255
50.227	255
50.253	262
50.279	282
50.305	293
50.331	286
50.357	274
50.383	300
50.409	323
50.435	351
50.461	465
50.487	633
50.513	705
50.539	529
50.565	383
50.591	403
50.617	455
50.643	449
50.669	379
50.695	312
50.721	267
50.747	265
50.773	275
50.799	302
50.825	371
50.851	491
50.877	634
50.903	668
50.929	530
50.955	388
50.981	385
51.007	433
51.033	454
51.059	390
51.085	282
51.111	242
51.137	248
51.163	245
51.189	246
51.215	263
51.241	281
51.267	327
51.293	368
51.319	446
51.345	531
51.371	525
51.397	469
51.423	404
51.449	355
51.475	369
51.501	375
51.527	374
51.553	327
51.579	311
51.605	319
51.631	341
51.657	434
51.683	477
51.709	416
51.735	353
51.761	328
51.787	393
51.813	413
51.839	468
51.865	429
51.891	449
51.917	558
51.943	715
51.969	805
51.995	665
52.021	497
52.047	428
52.073	453
52.099	475
52.125	462
52.151	323
52.177	293
52.203	315
52.229	336
52.255	452
52.281	454
52.307	468
52.333	500
52.359	387
52.385	380
52.411	352
52.437	336
52.463	347
52.489	339
52.515	276
52.541	269
52.567	245
52.593	269
52.619	226
52.645	219
52.671	251
52.697	233
52.723	230
52.749	220
52.775	240
52.801	205
52.827	219
52.853	222
52.879	215
52.905	212
52.931	221
52.957	218
52.983	217
53.009	217
53.035	259
53.061	262
53.087	225
53.113	191
53.139	217
53.165	236
53.191	237
53.217	234
53.243	223
53.269	205
53.295	200
53.321	201
53.347	203
53.373	210
53.399	217
53.425	213
53.451	233
53.477	260
53.503	313
53.529	379
53.555	360
53.581	290
53.607	256
53.633	257
53.659	257
53.685	277
53.711	279
53.737	231
53.763	203
53.789	210
53.815	219
53.841	212
53.867	188
53.893	188
53.919	198
53.945	212
53.971	216
53.997	222
54.023	227
54.049	231
54.075	193
54.101	200
54.127	215
54.153	238
54.179	229
54.205	215
54.231	186
54.257	183
54.283	176
54.309	195
54.335	215
54.361	221
54.387	218
54.413	222
54.439	237
54.465	235
54.491	211
54.517	213
54.543	222
54.569	237
54.595	232
54.621	250
54.647	227
54.673	211
54.699	194
54.725	213
54.751	182
54.777	222
54.803	220
54.829	202
54.855	192
54.881	211
54.907	210
54.933	202
54.959	204
54.985	212
55.011	212
55.037	202
55.063	189
55.089	196
55.115	208
55.141	227
55.167	202
55.193	239
55.219	235
55.245	231
55.271	211
55.297	215
55.323	227
55.349	218
55.375	225
55.401	243
55.427	231
55.453	236
55.479	277
55.505	264
55.531	271
55.557	265
55.583	270
55.609	305
55.635	358
55.661	448
55.687	552
55.713	633
55.739	540
55.765	440
55.791	424
55.817	490
55.843	586
55.869	672
55.895	696
55.921	705
55.947	907
55.973	1312
55.999	1553
56.025	1297
56.051	865
56.077	660
56.103	714
56.129	858
56.155	907
56.181	733
56.207	460
56.233	352
56.259	319
56.285	305
56.311	294
56.337	286
56.363	344
56.389	421
56.415	591
56.441	949
56.467	1469
56.493	2192
56.519	2630
56.545	1858
56.571	961
56.597	784
56.623	955
56.649	1287
56.675	1383
56.701	1014
56.727	527
56.753	358
56.779	322
56.805	296
56.831	289
56.857	281
56.883	278
56.909	256
56.935	234
56.961	226
[truncated: 1,270 more rows]
