# Supplementary material for: Extraction of alumina from alumina rich coal gangue by a hydro-chemical process
Source: R Soc Open Sci. 2020 Apr 29;7(4):192132. doi: 10.1098/rsos.192132 (PMC7211850; doi:10.1098/rsos.192132)
Supplement: Supplementary material [file rsos192132supp1.zip › electronic supplementary material/original source data/XRD data of ARCG residue obtained under optimum conditions.csv]

pos.[��2Th]	lobs[cts]
9.994	514
10.011	556
10.028	506
10.045	525
10.062	516
10.079	487
10.096	504
10.113	511
10.13	527
10.147	527
10.164	481
10.181	503
10.198	512
10.215	517
10.232	518
10.249	544
10.266	517
10.283	501
10.3	477
10.317	501
10.334	533
10.351	501
10.368	481
10.385	475
10.402	504
10.419	530
10.436	522
10.453	485
10.47	519
10.487	522
10.504	521
10.521	497
10.538	504
10.555	529
10.572	502
10.589	484
10.606	475
10.623	485
10.64	480
10.657	460
10.674	482
10.691	456
10.708	496
10.725	485
10.742	485
10.759	479
10.776	500
10.793	498
10.81	498
10.827	484
10.844	517
10.861	503
10.878	506
10.895	502
10.912	475
10.929	492
10.946	483
10.963	482
10.98	460
10.997	491
11.014	479
11.031	507
11.048	461
11.065	460
11.082	501
11.099	477
11.116	496
11.133	495
11.15	486
11.167	481
11.184	480
11.201	506
11.218	494
11.235	464
11.252	477
11.269	475
11.286	508
11.303	521
11.32	508
11.337	477
11.354	490
11.371	472
11.388	470
11.405	485
11.422	497
11.439	463
11.456	481
11.473	499
11.49	511
11.507	493
11.524	478
11.541	501
11.558	491
11.575	490
11.592	497
11.609	505
11.626	498
11.643	469
11.66	479
11.677	485
11.694	498
11.711	499
11.728	476
11.745	477
11.762	489
11.779	538
11.796	478
11.813	470
11.83	482
11.847	446
11.864	478
11.881	458
11.898	472
11.915	488
11.932	467
11.949	463
11.966	496
11.983	453
12	488
12.017	505
12.034	444
12.051	472
12.068	440
12.085	493
12.102	451
12.119	470
12.136	470
12.153	494
12.17	464
12.187	483
12.204	469
12.221	477
12.238	465
12.255	467
12.272	470
12.289	449
12.306	455
12.323	424
12.34	454
12.357	444
12.374	442
12.391	447
12.408	475
12.425	488
12.442	464
12.459	444
12.476	418
12.493	429
12.51	465
12.527	465
12.544	449
12.561	442
12.578	424
12.595	455
12.612	460
12.629	456
12.646	479
12.663	466
12.68	461
12.697	459
12.714	484
12.731	462
12.748	457
12.765	448
12.782	445
12.799	449
12.816	466
12.833	454
12.85	450
12.867	480
12.884	507
12.901	441
12.918	492
12.935	462
12.952	396
12.969	444
12.986	428
13.003	451
13.02	430
13.037	385
13.054	421
13.071	408
13.088	427
13.105	434
13.122	453
13.139	443
13.156	464
13.173	437
13.19	455
13.207	448
13.224	416
13.241	427
13.258	431
13.275	454
13.292	459
13.309	428
13.326	422
13.343	412
13.36	412
13.377	425
13.394	432
13.411	410
13.428	413
13.445	430
13.462	448
13.479	447
13.496	418
13.513	432
13.53	471
13.547	473
13.564	456
13.581	418
13.598	420
13.615	426
13.632	423
13.649	444
13.666	434
13.683	442
13.7	461
13.717	412
13.734	420
13.751	426
13.768	415
13.785	396
13.802	409
13.819	437
13.836	459
13.853	456
13.87	449
13.887	443
13.904	408
13.921	427
13.938	400
13.955	455
13.972	446
13.989	440
14.006	475
14.023	408
14.04	435
14.057	437
14.074	413
14.091	442
14.108	498
14.125	471
14.142	509
14.159	506
14.176	492
14.193	460
14.21	462
14.227	463
14.244	433
14.261	418
14.278	429
14.295	430
14.312	410
14.329	414
14.346	422
14.363	431
14.38	410
14.397	392
14.414	398
14.431	416
14.448	429
14.465	406
14.482	375
14.499	401
14.516	426
14.533	440
14.55	443
14.567	419
14.584	420
14.601	431
14.618	426
14.635	395
14.652	393
14.669	420
14.686	422
14.703	397
14.72	427
14.737	407
14.754	393
14.771	400
14.788	396
14.805	391
14.822	417
14.839	394
14.856	406
14.873	386
14.89	381
14.907	401
14.924	406
14.941	416
14.958	430
14.975	407
14.992	431
15.009	423
15.026	418
15.043	402
15.06	386
15.077	407
15.094	407
15.111	389
15.128	399
15.145	434
15.162	407
15.179	419
15.196	424
15.213	407
15.23	407
15.247	397
15.264	408
15.281	394
15.298	385
15.315	396
15.332	392
15.349	395
15.366	389
15.383	383
15.4	385
15.417	403
15.434	379
15.451	363
15.468	376
15.485	390
15.502	376
15.519	376
15.536	373
15.553	393
15.57	392
15.587	371
15.604	352
15.621	357
15.638	366
15.655	374
15.672	387
15.689	383
15.706	364
15.723	403
15.74	395
15.757	401
15.774	393
15.791	388
15.808	383
15.825	400
15.842	371
15.859	395
15.876	353
15.893	366
15.91	402
15.927	391
15.944	389
15.961	367
15.978	369
15.995	381
16.012	370
16.029	377
16.046	331
16.063	367
16.08	368
16.097	417
16.114	391
16.131	369
16.148	374
16.165	366
16.182	356
16.199	369
16.216	367
16.233	351
16.25	358
16.267	360
16.284	396
16.301	384
16.318	366
16.335	394
16.352	389
16.369	368
16.386	395
16.403	439
16.42	426
16.437	404
16.454	385
16.471	371
16.488	353
16.505	359
16.522	376
16.539	376
16.556	370
16.573	368
16.59	366
16.607	379
16.624	351
16.641	361
16.658	360
16.675	369
16.692	354
16.709	342
16.726	379
16.743	353
16.76	364
16.777	349
16.794	364
16.811	364
16.828	356
16.845	352
16.862	323
16.879	351
16.896	355
16.913	375
16.93	359
16.947	341
16.964	375
16.981	362
16.998	372
17.015	352
17.032	373
17.049	350
17.066	344
17.083	348
17.1	368
17.117	353
17.134	362
17.151	356
17.168	349
17.185	363
17.202	359
17.219	352
17.236	346
17.253	352
17.27	319
17.287	346
17.304	365
17.321	362
17.338	356
17.355	357
17.372	373
17.389	374
17.406	352
17.423	349
17.44	353
17.457	357
17.474	332
17.491	353
17.508	388
17.525	400
17.542	399
17.559	389
17.576	393
17.593	414
17.61	420
17.627	437
17.644	417
17.661	433
17.678	442
17.695	456
17.712	420
17.729	415
17.746	442
17.763	481
17.78	488
17.797	494
17.814	540
17.831	546
17.848	663
17.865	656
17.882	679
17.899	755
17.916	840
17.933	960
17.95	1093
17.967	1178
17.984	1424
18.001	1638
18.018	2068
18.035	2425
18.052	2891
18.069	1178
18.086	1424
18.103	1638
18.12	1768
18.137	1825
18.154	2425
18.171	2261
18.188	3267
18.205	2425
18.222	2218
18.239	1856
18.256	1425
18.273	1361
18.29	1215
18.307	1020
18.324	896
18.341	860
18.358	837
18.375	849
18.392	863
18.409	935
18.426	1013
18.443	1095
18.46	1231
18.477	1369
18.494	1514
18.511	1408
18.528	1112
18.545	938
18.562	738
18.579	548
18.596	453
18.613	455
18.63	447
18.647	459
18.664	420
18.681	429
18.698	441
18.715	387
18.732	397
18.749	412
18.766	418
18.783	388
18.8	382
18.817	430
18.834	384
18.851	383
18.868	400
18.885	407
18.902	391
18.919	382
18.936	416
18.953	367
18.97	371
18.987	354
19.004	360
19.021	358
19.038	378
19.055	361
19.072	378
19.089	393
19.106	352
19.123	341
19.14	375
19.157	377
19.174	383
19.191	394
19.208	391
19.225	410
19.242	407
19.259	433
19.276	441
19.293	464
19.31	450
19.327	411
19.344	389
19.361	381
19.378	372
19.395	341
19.412	337
19.429	358
19.446	360
19.463	365
19.48	343
19.497	335
19.514	325
19.531	356
19.548	371
19.565	356
19.582	346
19.599	320
19.616	311
19.633	332
19.65	321
19.667	332
19.684	314
19.701	321
19.718	323
19.735	351
19.752	338
19.769	346
19.786	342
19.803	333
19.82	398
19.837	363
19.854	367
19.871	375
19.888	351
19.905	333
19.922	342
19.939	335
19.956	349
19.973	336
19.99	383
20.007	346
20.024	349
20.041	352
20.058	334
20.075	367
20.092	352
20.109	348
20.126	351
20.143	326
20.16	314
20.177	335
20.194	344
20.211	331
20.228	306
20.245	324
20.262	344
20.279	317
20.296	329
20.313	317
20.33	290
20.347	309
20.364	317
20.381	314
20.398	328
20.415	325
20.432	324
20.449	328
20.466	322
20.483	311
20.5	319
20.517	319
20.534	318
20.551	323
20.568	319
20.585	325
20.602	311
20.619	311
20.636	295
20.653	284
20.67	283
20.687	321
20.704	301
20.721	300
20.738	310
20.755	330
20.772	275
20.789	283
20.806	322
20.823	296
20.84	263
20.857	286
20.874	316
20.891	305
20.908	296
20.925	289
20.942	274
20.959	285
20.976	334
20.993	305
21.01	302
21.027	275
21.044	300
21.061	325
21.078	295
21.095	285
21.112	286
21.129	277
21.146	284
21.163	291
21.18	285
21.197	280
21.214	293
21.231	291
21.248	313
21.265	328
21.282	340
21.299	347
21.316	347
21.333	366
21.35	373
21.367	354
21.384	352
21.401	340
21.418	324
21.435	281
21.452	244
21.469	259
21.486	280
21.503	279
21.52	277
21.537	288
21.554	286
21.571	276
21.588	281
21.605	268
21.622	244
21.639	276
21.656	273
21.673	313
21.69	253
21.707	271
21.724	270
21.741	273
21.758	284
21.775	256
21.792	260
21.809	253
21.826	291
21.843	296
21.86	277
21.877	285
21.894	288
21.911	270
21.928	275
21.945	257
21.962	229
21.979	250
21.996	272
22.013	261
22.03	258
22.047	263
22.064	295
22.081	296
22.098	307
22.115	309
22.132	307
22.149	317
22.166	315
22.183	360
22.2	364
22.217	353
22.234	361
22.251	342
22.268	361
22.285	380
22.302	381
22.319	418
22.336	448
22.353	483
22.37	517
22.387	548
22.404	595
22.421	609
22.438	538
22.455	443
22.472	407
22.489	370
22.506	304
22.523	247
22.54	257
22.557	253
22.574	253
22.591	260
22.608	272
22.625	247
22.642	244
22.659	244
22.676	230
22.693	238
22.71	241
22.727	282
22.744	300
22.761	268
22.778	301
22.795	247
22.812	268
22.829	274
22.846	282
22.863	288
22.88	270
22.897	279
22.914	299
22.931	316
22.948	347
22.965	336
22.982	407
22.999	456
23.016	516
23.033	586
23.05	622
23.067	700
23.084	786
23.101	717
23.118	602
23.135	483
23.152	445
23.169	429
23.186	348
23.203	265
23.22	254
23.237	254
23.254	242
23.271	231
23.288	225
23.305	239
23.322	252
23.339	268
23.356	261
23.373	230
23.39	211
23.407	222
23.424	221
23.441	220
23.458	229
23.475	222
23.492	215
23.509	206
23.526	213
23.543	223
23.56	253
23.577	224
23.594	235
23.611	226
23.628	241
23.645	231
23.662	229
23.679	229
23.696	231
23.713	243
23.73	204
23.747	220
23.764	214
23.781	229
23.798	241
23.815	230
23.832	215
23.849	247
23.866	239
23.883	247
23.9	248
23.917	245
23.934	248
23.951	211
23.968	203
23.985	225
24.002	249
24.019	236
24.036	232
24.053	220
24.07	212
24.087	226
24.104	218
24.121	207
24.138	229
24.155	220
24.172	217
24.189	237
24.206	257
24.223	254
24.24	225
24.257	224
24.274	231
24.291	232
24.308	236
24.325	256
24.342	250
24.359	232
24.376	234
24.393	242
24.41	238
24.427	239
24.444	256
24.461	303
24.478	291
24.495	302
24.512	341
24.529	347
24.546	399
24.563	423
24.58	399
24.597	405
24.614	412
24.631	363
24.648	334
24.665	334
24.682	301
24.699	251
24.716	241
24.733	190
24.75	235
24.767	226
24.784	217
24.801	210
24.818	222
24.835	223
24.852	210
24.869	235
24.886	188
24.903	205
24.92	202
24.937	206
24.954	198
24.971	221
24.988	216
25.005	207
25.022	205
25.039	217
25.056	200
25.073	195
25.09	202
25.107	195
25.124	202
25.141	229
25.158	212
25.175	193
25.192	188
25.209	202
25.226	222
25.243	217
25.26	220
25.277	235
25.294	255
25.311	235
25.328	211
25.345	221
25.362	244
25.379	234
25.396	213
25.413	203
25.43	200
25.447	184
25.464	204
25.481	217
25.498	205
25.515	190
25.532	195
25.549	193
25.566	192
25.583	207
25.6	182
25.617	181
25.634	186
25.651	197
25.668	228
25.685	205
25.702	194
25.719	183
25.736	182
25.753	187
25.77	202
25.787	182
25.804	180
25.821	193
25.838	183
25.855	188
25.872	192
25.889	195
25.906	186
25.923	182
25.94	213
25.957	210
25.974	193
25.991	187
26.008	192
26.025	194
26.042	189
26.059	184
26.076	182
26.093	183
26.11	190
26.127	184
26.144	184
26.161	171
26.178	177
26.195	195
26.212	204
26.229	203
26.246	203
26.263	184
26.28	177
26.297	175
26.314	177
26.331	194
26.348	194
26.365	187
26.382	191
26.399	203
26.416	202
26.433	204
26.45	175
26.467	180
26.484	188
26.501	172
26.518	181
26.535	173
26.552	160
26.569	170
26.586	202
26.603	194
26.62	174
26.637	170
26.654	144
26.671	180
26.688	191
26.705	194
26.722	184
26.739	211
26.756	182
26.773	162
26.79	182
26.807	188
26.824	199
26.841	202
26.858	192
26.875	198
26.892	177
26.909	168
26.926	171
26.943	178
26.96	165
26.977	190
26.994	181
27.011	189
27.028	197
27.045	187
27.062	182
27.079	166
27.096	166
27.113	174
27.13	192
27.147	175
27.164	164
27.181	191
27.198	199
27.215	180
27.232	168
27.249	188
27.266	187
27.283	185
27.3	188
27.317	181
27.334	176
27.351	187
27.368	182
27.385	172
27.402	180
27.419	174
27.436	172
27.453	181
27.47	183
27.487	173
27.504	174
27.521	166
27.538	186
27.555	182
27.572	170
27.589	164
27.606	181
27.623	174
27.64	189
27.657	171
27.674	158
27.691	177
27.708	186
27.725	165
27.742	188
27.759	191
27.776	164
27.793	175
27.81	170
27.827	159
27.844	168
27.861	196
27.878	158
27.895	179
27.912	165
27.929	175
27.946	170
27.963	159
27.98	158
27.997	173
28.014	169
28.031	158
28.048	184
28.065	192
28.082	184
28.099	176
28.116	183
28.133	183
28.15	165
28.167	161
28.184	191
28.201	189
28.218	183
28.235	191
28.252	190
28.269	189
28.286	187
28.303	205
28.32	228
28.337	248
28.354	248
28.371	254
28.388	224
28.405	191
28.422	192
28.439	215
28.456	202
28.473	181
28.49	181
28.507	203
28.524	220
28.541	200
28.558	170
28.575	216
28.592	209
28.609	186
28.626	259
28.643	277
28.66	286
28.677	341
28.694	414
28.711	459
28.728	551
28.745	640
28.762	669
28.779	715
28.796	671
28.813	524
28.83	465
28.847	430
28.864	353
28.881	279
28.898	245
28.915	221
28.932	201
28.949	213
28.966	202
28.983	206
29	202
29.017	211
29.034	202
29.051	195
29.068	193
29.085	205
29.102	191
29.119	168
29.136	164
29.153	162
29.17	165
29.187	158
29.204	170
29.221	177
29.238	169
29.255	159
29.272	167
29.289	169
29.306	162
29.323	157
29.34	166
29.357	171
29.374	176
29.391	169
29.408	200
29.425	188
29.442	177
29.459	167
29.476	184
29.493	176
29.51	180
29.527	179
29.544	186
29.561	198
29.578	165
29.595	182
29.612	174
29.629	172
29.646	171
29.663	178
29.68	165
29.697	171
29.714	156
29.731	176
29.748	149
29.765	161
29.782	169
29.799	185
29.816	187
29.833	159
29.85	154
29.867	145
29.884	155
29.901	144
29.918	156
29.935	164
29.952	158
29.969	143
29.986	142
30.003	161
30.02	177
30.037	191
30.054	208
30.071	180
30.088	153
30.105	159
30.122	188
30.139	192
30.156	191
30.173	184
30.19	182
30.207	189
30.224	197
30.241	188
30.258	205
30.275	230
30.292	251
30.309	285
30.326	310
30.343	297
30.36	284
30.377	275
30.394	252
30.411	220
30.428	226
30.445	226
30.462	201
30.479	204
30.496	206
30.513	202
30.53	196
30.547	185
30.564	183
30.581	167
30.598	168
30.615	165
30.632	170
30.649	165
30.666	175
30.683	168
30.7	173
30.717	179
30.734	211
30.751	209
30.768	188
30.785	147
30.802	197
30.819	227
30.836	215
30.853	185
30.87	177
30.887	194
30.904	188
30.921	198
30.938	196
30.955	197
30.972	179
30.989	181
31.006	199
31.023	196
31.04	238
31.057	237
31.074	209
31.091	228
31.108	245
31.125	262
31.142	275
31.159	294
31.176	343
31.193	394
31.21	467
31.227	536
31.244	644
31.261	772
31.278	968
31.295	1308
31.312	1742
31.329	2212
31.346	2901
31.363	3694
31.38	4605
31.397	5564
31.414	9417
31.431	10632
31.448	8138
31.465	4132
31.482	4049
31.499	4295
31.516	3747
31.533	2393
31.55	1413
31.567	1110
31.584	1061
31.601	851
31.618	644
31.635	406
31.652	318
31.669	320
31.686	274
31.703	254
31.72	252
31.737	247
31.754	253
31.771	232
31.788	259
31.805	261
31.822	258
31.839	246
31.856	258
31.873	255
31.89	271
31.907	276
31.924	265
31.941	256
31.958	237
31.975	232
31.992	233
32.009	233
32.026	215
32.043	202
32.06	198
32.077	202
32.094	206
32.111	213
32.128	200
32.145	185
32.162	197
32.179	186
32.196	170
32.213	183
32.23	195
32.247	203
32.264	195
32.281	187
32.298	192
32.315	198
32.332	190
32.349	201
32.366	209
32.383	209
32.4	230
32.417	226
32.434	236
32.451	231
32.468	224
32.485	247
32.502	255
32.519	256
32.536	259
32.553	234
32.57	228
32.587	280
32.604	225
32.621	254
32.638	202
32.655	276
32.672	242
32.689	263
32.706	291
32.723	313
32.74	397
32.757	476
32.774	554
32.791	718
32.808	908
32.825	1271
32.842	1609
32.859	2040
32.876	2414
32.893	2550
32.91	2307
32.927	1777
32.944	1375
32.961	1352
32.978	1272
32.995	1075
33.012	693
33.029	443
33.046	332
33.063	304
33.08	297
33.097	288
33.114	298
33.131	306
33.148	306
33.165	359
33.182	412
33.199	438
33.216	538
33.233	676
33.25	817
33.267	1068
33.284	1365
33.301	1646
33.318	1847
33.335	1850
33.352	1527
33.369	1112
33.386	1017
33.403	1015
33.42	932
33.437	766
33.454	468
33.471	273
33.488	253
33.505	218
33.522	229
33.539	208
33.556	214
33.573	239
33.59	203
33.607	222
33.624	176
33.641	184
33.658	199
33.675	178
33.692	212
33.709	203
33.726	214
33.743	188
33.76	217
33.777	222
33.794	214
33.811	228
33.828	280
33.845	298
33.862	330
33.879	391
33.896	468
33.913	552
33.93	636
33.947	708
33.964	739
33.981	705
33.998	698
34.015	794
34.032	856
34.049	906
34.066	1002
34.083	1195
34.1	1463
34.117	1957
34.134	2641
34.151	3286
34.168	3901
34.185	4298
34.202	4346
34.219	3742
34.236	3003
34.253	2558
34.27	2356
34.287	2198
34.304	1741
34.321	1147
34.338	677
34.355	450
34.372	378
34.389	324
34.406	294
34.423	265
34.44	254
34.457	248
34.474	232
34.491	228
34.508	205
34.525	174
34.542	192
34.559	198
34.576	183
34.593	196
34.61	208
34.627	191
34.644	172
34.661	170
34.678	171
34.695	182
34.712	172
34.729	172
34.746	191
34.763	188
34.78	187
34.797	194
34.814	192
34.831	173
34.848	163
34.865	171
34.882	177
34.899	190
34.916	194
34.933	217
34.95	222
34.967	222
34.984	223
35.001	235
35.018	247
35.035	240
35.052	225
35.069	218
35.086	219
35.103	200
35.12	203
35.137	205
35.154	188
35.171	176
35.188	176
35.205	159
35.222	172
35.239	184
35.256	185
35.273	182
35.29	204
35.307	221
35.324	206
35.341	204
35.358	200
35.375	181
35.392	160
35.409	188
35.426	176
35.443	184
35.46	165
35.477	178
35.494	176
35.511	189
35.528	204
35.545	189
35.562	182
35.579	198
35.596	203
35.613	209
35.63	210
35.647	232
35.664	220
35.681	247
35.698	249
35.715	285
35.732	249
35.749	273
35.766	286
35.783	245
35.8	228
35.817	216
35.834	235
35.851	194
35.868	178
35.885	182
35.902	154
35.919	148
35.936	147
35.953	182
35.97	184
35.987	165
36.004	167
36.021	163
36.038	149
36.055	167
36.072	172
36.089	164
36.106	157
36.123	159
36.14	158
36.157	154
36.174	177
36.191	178
36.208	150
36.225	161
36.242	175
36.259	162
36.276	163
36.293	158
36.31	169
36.327	161
36.344	169
36.361	159
36.378	144
36.395	158
36.412	158
36.429	167
36.446	156
36.463	163
36.48	156
36.497	150
36.514	181
36.531	164
36.548	170
36.565	150
36.582	172
36.599	210
36.616	195
36.633	193
36.65	204
36.667	245
36.684	283
36.701	268
36.718	313
36.735	355
36.752	377
36.769	434
36.786	515
36.803	549
36.82	622
36.837	592
36.854	528
36.871	377
36.888	335
36.905	358
36.922	385
36.939	341
36.956	237
36.973	188
36.99	182
37.007	162
37.024	149
37.041	174
37.058	194
37.075	199
37.092	187
37.109	177
37.126	181
37.143	175
37.16	179
37.177	199
37.194	186
37.211	199
37.228	229
37.245	248
37.262	271
37.279	354
37.296	418
37.313	492
37.33	602
37.347	723
37.364	688
37.381	497
37.398	406
37.415	389
37.432	390
37.449	438
37.466	347
37.483	270
37.5	200
37.517	187
37.534	149
37.551	141
37.568	133
37.585	164
37.602	140
37.619	150
37.636	152
37.653	134
37.67	144
37.687	169
37.704	145
37.721	160
37.738	162
37.755	161
37.772	168
37.789	143
37.806	156
37.823	164
37.84	164
37.857	162
37.874	174
37.891	170
37.908	176
37.925	176
37.942	174
37.959	165
37.976	156
37.993	159
38.01	163
38.027	160
38.044	157
38.061	145
38.078	138
38.095	145
38.112	155
38.129	152
38.146	148
38.163	147
38.18	151
38.197	146
38.214	150
38.231	153
38.248	140
38.265	150
38.282	155
38.299	162
38.316	169
38.333	171
38.35	181
38.367	162
38.384	169
38.401	189
38.418	213
38.435	189
38.452	172
38.469	184
38.486	157
38.503	176
38.52	182
38.537	161
38.554	161
38.571	135
38.588	162
38.605	149
38.622	145
38.639	144
38.656	132
38.673	149
38.69	122
38.707	126
38.724	133
38.741	140
38.758	138
38.775	141
38.792	150
38.809	161
38.826	152
38.843	153
38.86	174
38.877	173
38.894	197
38.911	219
38.928	232
38.945	287
38.962	326
38.979	397
38.996	497
39.013	595
39.03	670
39.047	663
39.064	572
39.081	443
39.098	382
39.115	344
39.132	371
39.149	383
39.166	316
39.183	236
39.2	196
39.217	161
39.234	146
39.251	147
39.268	144
39.285	130
39.302	160
39.319	160
39.336	142
39.353	123
39.37	143
39.387	158
39.404	157
39.421	163
39.438	162
39.455	168
39.472	186
39.489	222
39.506	221
39.523	247
39.54	281
39.557	258
39.574	265
39.591	186
39.608	179
39.625	193
39.642	194
39.659	181
39.676	170
39.693	163
39.71	151
39.727	152
39.744	141
39.761	137
39.778	130
39.795	122
39.812	136
39.829	134
39.846	140
39.863	139
39.88	152
39.897	163
39.914	167
39.931	165
39.948	159
39.965	141
39.982	126
39.999	133
40.016	140
40.033	139
40.05	148
40.067	151
40.084	151
40.101	144
40.118	128
40.135	151
40.152	150
40.169	134
40.186	145
40.203	142
40.22	125
40.237	129
40.254	138
40.271	117
40.288	115
40.305	121
40.322	126
40.339	119
40.356	130
40.373	136
40.39	125
40.407	123
40.424	117
40.441	138
40.458	133
40.475	152
40.492	133
40.509	133
40.526	133
40.543	147
40.56	150
40.577	144
40.594	167
40.611	171
40.628	193
40.645	206
40.662	260
40.679	298
40.696	383
40.713	424
40.73	428
40.747	390
40.764	317
40.781	259
40.798	246
40.815	283
40.832	290
40.849	260
40.866	211
40.883	160
40.9	150
40.917	163
40.934	145
40.951	154
40.968	155
40.985	148
41.002	141
41.019	140
41.036	143
41.053	160
41.07	186
41.087	232
41.104	267
41.121	290
41.138	364
41.155	378
41.172	356
41.189	316
41.206	235
41.223	226
41.24	232
41.257	230
41.274	232
41.291	220
41.308	171
41.325	148
41.342	147
41.359	120
41.376	125
41.393	127
41.41	127
41.427	112
41.444	125
41.461	130
41.478	137
41.495	129
41.512	130
41.529	129
41.546	129
41.563	132
41.58	103
41.597	123
41.614	130
41.631	129
41.648	120
41.665	138
41.682	130
41.699	116
41.716	118
41.733	130
41.75	136
41.767	136
41.784	128
41.801	124
41.818	132
41.835	134
41.852	136
41.869	146
41.886	137
41.903	147
41.92	169
41.937	182
41.954	175
41.971	178
41.988	164
42.005	144
42.022	134
42.039	131
42.056	134
42.073	133
42.09	128
42.107	126
42.124	116
42.141	118
42.158	122
42.175	115
42.192	124
42.209	137
42.226	121
42.243	114
42.26	126
42.277	121
42.294	129
42.311	134
42.328	141
42.345	145
42.362	107
42.379	110
42.396	156
42.413	132
42.43	138
42.447	121
42.464	140
42.481	125
42.498	133
42.515	129
42.532	130
42.549	124
42.566	116
42.583	130
42.6	124
42.617	129
42.634	138
42.651	122
42.668	152
42.685	150
42.702	144
42.719	160
42.736	179
42.753	191
42.77	191
42.787	172
42.804	147
42.821	161
42.838	172
42.855	174
42.872	167
42.889	160
42.906	149
42.923	144
42.94	131
42.957	123
42.974	118
42.991	132
43.008	139
43.025	145
43.042	150
43.059	150
43.076	149
43.093	139
43.11	160
43.127	176
43.144	197
43.161	188
43.178	209
43.195	184
43.212	208
43.229	220
43.246	218
43.263	194
43.28	190
43.297	190
43.314	185
43.331	163
43.348	164
43.365	150
43.382	174
43.399	165
43.416	139
43.433	131
43.45	148
43.467	160
43.484	111
43.501	119
43.518	116
43.535	124
43.552	131
43.569	125
43.586	123
43.603	122
43.62	111
43.637	111
43.654	113
43.671	135
43.688	118
43.705	116
43.722	120
43.739	129
43.756	115
43.773	107
43.79	121
43.807	141
43.824	131
43.841	130
43.858	123
43.875	104
43.892	112
43.909	126
43.926	122
43.943	114
43.96	111
[truncated: 2,707 more rows]
