# Supplementary material for: Extraction of alumina from alumina rich coal gangue by a hydro-chemical process
Source: R Soc Open Sci. 2020 Apr 29;7(4):192132. doi: 10.1098/rsos.192132 (PMC7211850; doi:10.1098/rsos.192132)
Supplement: Supplementary material [file rsos192132supp1.zip › electronic supplementary material/original source data/XRD data of ARCG.csv]

pos.[��2Th]	lobs[cts]
5.065	2260
5.091	2186
5.117	2139
5.143	2133
5.169	2184
5.195	2187
5.221	2116
5.247	2104
5.273	2193
5.299	2143
5.325	2162
5.351	2105
5.377	2164
5.403	2146
5.429	2092
5.455	2156
5.481	2193
5.507	2134
5.533	2138
5.559	2131
5.585	2102
5.611	2170
5.637	2098
5.663	2071
5.689	2124
5.715	2113
5.741	2095
5.767	2062
5.793	2080
5.819	2089
5.845	2103
5.871	2188
5.897	2127
5.923	2086
5.949	2105
5.975	2058
6.001	2029
6.027	2080
6.053	2077
6.079	2067
6.105	2070
6.131	2122
6.157	2056
6.183	1976
6.209	1998
6.235	2047
6.261	2031
6.287	1990
6.313	2008
6.339	2042
6.365	2062
6.391	2040
6.417	2029
6.443	2067
6.469	2044
6.495	1961
6.521	1977
6.547	2063
6.573	2047
6.599	1978
6.625	1989
6.651	2018
6.677	1962
6.703	1979
6.729	1993
6.755	1972
6.781	1957
6.807	1950
6.833	1965
6.859	1910
6.885	1937
6.911	1960
6.937	1965
6.963	1875
6.989	1882
7.015	1994
7.041	1993
7.067	1941
7.093	1928
7.119	1885
7.145	1874
7.171	1990
7.197	1915
7.223	1921
7.249	1962
7.275	1923
7.301	1908
7.327	1953
7.353	1941
7.379	1964
7.405	1893
7.431	1924
7.457	1926
7.483	1884
7.509	2012
7.535	1913
7.561	1872
7.587	1849
7.613	1858
7.639	1902
7.665	1866
7.691	1890
7.717	1881
7.743	1866
7.769	1868
7.795	1890
7.821	1895
7.847	1868
7.873	1832
7.899	1852
7.925	1909
7.951	1941
7.977	1909
8.003	1853
8.029	1796
8.055	1880
8.081	1857
8.107	1836
8.133	1852
8.159	1831
8.185	1841
8.211	1804
8.237	1827
8.263	1846
8.289	1830
8.315	1817
8.341	1788
8.367	1825
8.393	1833
8.419	1784
8.445	1760
8.471	1792
8.497	1837
8.523	1854
8.549	1810
8.575	1779
8.601	1769
8.627	1833
8.653	1827
8.679	1809
8.705	1790
8.731	1753
8.757	1789
8.783	1800
8.809	1812
8.835	1802
8.861	1814
8.887	1814
8.913	1758
8.939	1735
8.965	1758
8.991	1784
9.017	1762
9.043	1744
9.069	1800
9.095	1835
9.121	1760
9.147	1747
9.173	1799
9.199	1787
9.225	1785
9.251	1792
9.277	1738
9.303	1679
9.329	1720
9.355	1695
9.381	1692
9.407	1717
9.433	1689
9.459	1714
9.485	1735
9.511	1729
9.537	1762
9.563	1733
9.589	1735
9.615	1755
9.641	1651
9.667	1678
9.693	1754
9.719	1692
9.745	1660
9.771	1631
9.797	1690
9.823	1644
9.849	1684
9.875	1751
9.901	1697
9.927	1692
9.953	1759
9.979	1685
10.005	1710
10.031	1647
10.057	1700
10.083	1625
10.109	1699
10.135	1582
10.161	1647
10.187	1593
10.213	1670
10.239	1535
10.265	1697
10.291	1681
10.317	1688
10.343	1637
10.369	1678
10.395	1640
10.421	1584
10.447	1615
10.473	1603
10.499	1606
10.525	1627
10.551	1617
10.577	1637
10.603	1617
10.629	1607
10.655	1583
10.681	1571
10.707	1611
10.733	1640
10.759	1639
10.785	1659
10.811	1711
10.837	1601
10.863	1613
10.889	1593
10.915	1621
10.941	1655
10.967	1641
10.993	1726
11.019	1720
11.045	1729
11.071	1710
11.097	1656
11.123	1606
11.149	1600
11.175	1613
11.201	1636
11.227	1595
11.253	1629
11.279	1657
11.305	1692
11.331	1727
11.357	1698
11.383	1719
11.409	1731
11.435	1739
11.461	1733
11.487	1790
11.513	1805
11.539	1827
11.565	1931
11.591	1957
11.617	2031
11.643	2165
11.669	2234
11.695	2383
11.721	2604
11.747	2742
11.773	2952
11.799	3280
11.825	3587
11.851	3884
11.877	4362
11.903	4918
11.929	5560
11.955	6311
11.981	7222
12.007	8416
12.033	10073
12.059	12067
12.085	14764
12.111	18236
12.137	22990
12.163	29102
12.189	35130
12.215	38428
12.241	35361
12.267	26232
12.293	16629
12.319	9829
12.345	6277
12.371	4579
12.397	3704
12.423	3185
12.449	2824
12.475	2519
12.501	2285
12.527	2230
12.553	2218
12.579	1993
12.605	1954
12.631	1897
12.657	1796
12.683	1765
12.709	1669
12.735	1742
12.761	1667
12.787	1616
12.813	1572
12.839	1545
12.865	1644
12.891	1587
12.917	1477
12.943	1537
12.969	1513
12.995	1478
13.021	1390
13.047	1388
13.073	1447
13.099	1354
13.125	1402
13.151	1381
13.177	1411
13.203	1393
13.229	1387
13.255	1336
13.281	1338
13.307	1317
13.333	1345
13.359	1321
13.385	1332
13.411	1256
13.437	1251
13.463	1281
13.489	1274
13.515	1285
13.541	1284
13.567	1264
13.593	1273
13.619	1261
13.645	1187
13.671	1174
13.697	1226
13.723	1237
13.749	1252
13.775	1275
13.801	1252
13.827	1160
13.853	1197
13.879	1208
13.905	1205
13.931	1238
13.957	1231
13.983	1192
14.009	1181
14.035	1184
14.061	1173
14.087	1159
14.113	1135
14.139	1139
14.165	1148
14.191	1148
14.217	1136
14.243	1168
14.269	1196
14.295	1141
14.321	1094
14.347	1088
14.373	1121
14.399	1107
14.425	1106
14.451	1113
14.477	1122
14.503	1100
14.529	1087
14.555	1107
14.581	1148
14.607	1120
14.633	1089
14.659	1094
14.685	1139
14.711	1094
14.737	1063
14.763	1053
14.789	1082
14.815	1107
14.841	1056
14.867	1069
14.893	1058
14.919	1087
14.945	1088
14.971	1108
14.997	1083
15.023	1097
15.049	1053
15.075	1054
15.101	1090
15.127	1077
15.153	1038
15.179	1066
15.205	1038
15.231	1018
15.257	1020
15.283	1052
15.309	1050
15.335	1102
15.361	1042
15.387	1020
15.413	1026
15.439	1016
15.465	1001
15.491	1000
15.517	993
15.543	959
15.569	1029
15.595	1043
15.621	1022
15.647	949
15.673	974
15.699	1021
15.725	1020
15.751	997
15.777	983
15.803	1021
15.829	1001
15.855	1022
15.881	963
15.907	1042
15.933	976
15.959	953
15.985	923
16.011	961
16.037	953
16.063	936
16.089	965
16.115	996
16.141	1028
16.167	1017
16.193	999
16.219	981
16.245	1016
16.271	951
16.297	916
16.323	954
16.349	930
16.375	933
16.401	967
16.427	938
16.453	943
16.479	956
16.505	952
16.531	921
16.557	912
16.583	955
16.609	979
16.635	929
16.661	921
16.687	943
16.713	932
16.739	945
16.765	956
16.791	934
16.817	920
16.843	906
16.869	898
16.895	904
16.921	902
16.947	917
16.973	957
16.999	963
17.025	922
17.051	905
17.077	875
17.103	858
17.129	893
17.155	915
17.181	902
17.207	905
17.233	887
17.259	902
17.285	935
17.311	883
17.337	883
17.363	891
17.389	908
17.415	885
17.441	860
17.467	937
17.493	925
17.519	916
17.545	883
17.571	933
17.597	885
17.623	849
17.649	835
17.675	854
17.701	857
17.727	900
17.753	909
17.779	878
17.805	867
17.831	875
17.857	862
17.883	875
17.909	859
17.935	864
17.961	800
17.987	833
18.013	893
18.039	874
18.065	801
18.091	847
18.117	816
18.143	830
18.169	853
18.195	819
18.221	851
18.247	817
18.273	855
18.299	872
18.325	857
18.351	778
18.377	823
18.403	838
18.429	779
18.455	805
18.481	806
18.507	831
18.533	808
18.559	839
18.585	845
18.611	803
18.637	793
18.663	843
18.689	828
18.715	841
18.741	829
18.767	848
18.793	834
18.819	839
18.845	839
18.871	866
18.897	859
18.923	840
18.949	860
18.975	813
19.001	848
19.027	825
19.053	858
19.079	864
19.105	836
19.131	848
19.157	840
19.183	817
19.209	840
19.235	845
19.261	872
19.287	907
19.313	904
19.339	895
19.365	907
19.391	961
19.417	963
19.443	952
19.469	1007
19.495	1083
19.521	1121
19.547	1191
19.573	1376
19.599	1520
19.625	1714
19.651	1984
19.677	2237
19.703	2510
19.729	2587
19.755	2502
19.781	2346
19.807	2117
19.833	1932
19.859	1878
19.885	1814
19.911	1771
19.937	1766
19.963	1816
19.989	1884
20.015	1929
20.041	1984
20.067	2112
20.093	2293
20.119	2486
20.145	2726
20.171	3113
20.197	3212
20.223	3219
20.249	3103
20.275	2725
20.301	2409
20.327	2171
20.353	2000
20.379	1870
20.405	1866
20.431	1758
20.457	1765
20.483	1678
20.509	1706
20.535	1706
20.561	1734
20.587	1712
20.613	1684
20.639	1686
20.665	1647
20.691	1668
20.717	1646
20.743	1617
20.769	1683
20.795	1618
20.821	1756
20.847	1754
20.873	1769
20.899	1869
20.925	1899
20.951	1985
20.977	2139
21.003	2282
21.029	2471
21.055	2676
21.081	2893
21.107	2870
21.133	2830
21.159	2718
21.185	2447
21.211	2249
21.237	2157
21.263	2153
21.289	2113
21.315	2164
21.341	2133
21.367	2086
21.393	1932
21.419	1773
21.445	1697
21.471	1619
21.497	1516
21.523	1453
21.549	1441
21.575	1349
21.601	1356
21.627	1330
21.653	1305
21.679	1314
21.705	1286
21.731	1273
21.757	1270
21.783	1273
21.809	1275
21.835	1228
21.861	1198
21.887	1252
21.913	1255
21.939	1234
21.965	1206
21.991	1209
22.017	1180
22.043	1155
22.069	1209
22.095	1211
22.121	1209
22.147	1221
22.173	1201
22.199	1174
22.225	1164
22.251	1158
22.277	1193
22.303	1238
22.329	1199
22.355	1207
22.381	1163
22.407	1146
22.433	1176
22.459	1111
22.485	1117
22.511	1140
22.537	1151
22.563	1163
22.589	1173
22.615	1138
22.641	1190
22.667	1230
22.693	1243
22.719	1259
22.745	1289
22.771	1283
22.797	1311
22.823	1457
22.849	1497
22.875	1607
22.901	1607
22.927	1720
22.953	1801
22.979	1845
23.005	1854
23.031	1759
23.057	1598
23.083	1486
23.109	1371
23.135	1219
23.161	1150
23.187	1188
23.213	1085
23.239	1150
23.265	1009
23.291	1006
23.317	1059
23.343	1091
23.369	1003
23.395	1012
23.421	1075
23.447	1080
23.473	1145
23.499	1173
23.525	1207
23.551	1239
23.577	1294
23.603	1321
23.629	1288
23.655	1370
23.681	1296
23.707	1283
23.733	1272
23.759	1176
23.785	1177
23.811	1181
23.837	1089
23.863	1170
23.889	1198
23.915	1193
23.941	1166
23.967	1163
23.993	1235
24.019	1211
24.045	1245
24.071	1276
24.097	1254
24.123	1242
24.149	1298
24.175	1339
24.201	1360
24.227	1337
24.253	1365
24.279	1530
24.305	1584
24.331	1664
24.357	1801
24.383	1987
24.409	2225
24.435	2590
24.461	2963
24.487	3424
24.513	4115
24.539	5027
24.565	6310
24.591	8125
24.617	10604
24.643	13992
24.669	18281
24.695	22806
24.721	26207
24.747	26580
24.773	23377
24.799	18448
24.825	13542
24.851	9276
24.877	6177
24.903	4447
24.929	3523
24.955	2832
24.981	2458
25.007	2195
25.033	1955
25.059	1799
25.085	1706
25.111	1613
25.137	1592
25.163	1490
25.189	1436
25.215	1348
25.241	1359
25.267	1292
25.293	1221
25.319	1263
25.345	1189
25.371	1120
25.397	1122
25.423	1065
25.449	1045
25.475	1057
25.501	1074
25.527	1073
25.553	1064
25.579	1006
25.605	1044
25.631	978
25.657	1068
25.683	1046
25.709	1038
25.735	1002
25.761	1010
25.787	1040
25.813	1058
25.839	1017
25.865	1014
25.891	1040
25.917	1085
25.943	1055
25.969	1055
25.995	1049
26.021	1098
26.047	1096
26.073	1190
26.099	1146
26.125	1227
26.151	1225
26.177	1286
26.203	1378
26.229	1408
26.255	1350
26.281	1294
26.307	1290
26.333	1198
26.359	1113
26.385	1048
26.411	990
26.437	951
26.463	990
26.489	974
26.515	902
26.541	897
26.567	885
26.593	854
26.619	848
26.645	840
26.671	784
26.697	848
26.723	827
26.749	786
26.775	795
26.801	817
26.827	802
26.853	811
26.879	762
26.905	791
26.931	788
26.957	826
26.983	855
27.009	825
27.035	779
27.061	756
27.087	781
27.113	771
27.139	762
27.165	789
27.191	770
27.217	744
27.243	721
27.269	718
27.295	705
27.321	712
27.347	728
27.373	710
27.399	715
27.425	734
27.451	745
27.477	689
27.503	697
27.529	728
27.555	712
27.581	710
27.607	721
27.633	733
27.659	713
27.685	709
27.711	702
27.737	693
27.763	677
27.789	717
27.815	705
27.841	678
27.867	724
27.893	708
27.919	715
27.945	711
27.971	692
27.997	727
28.023	678
28.049	772
28.075	733
28.101	755
28.127	741
28.153	756
28.179	791
28.205	826
28.231	746
28.257	748
28.283	766
28.309	717
28.335	742
28.361	736
28.387	741
28.413	720
28.439	746
28.465	724
28.491	725
28.517	758
28.543	767
28.569	740
28.595	781
28.621	759
28.647	792
28.673	736
28.699	757
28.725	661
28.751	665
28.777	668
28.803	646
28.829	722
28.855	640
28.881	651
28.907	634
28.933	666
28.959	652
28.985	583
29.011	618
29.037	608
29.063	647
29.089	588
29.115	586
29.141	588
29.167	616
29.193	605
29.219	611
29.245	587
29.271	582
29.297	574
29.323	556
29.349	547
29.375	531
29.401	553
29.427	581
29.453	578
29.479	581
29.505	575
29.531	580
29.557	556
29.583	571
29.609	578
29.635	557
29.661	597
29.687	595
29.713	542
29.739	548
29.765	589
29.791	604
29.817	594
29.843	599
29.869	576
29.895	559
29.921	552
29.947	542
29.973	570
29.999	563
30.025	541
30.051	523
30.077	499
30.103	523
30.129	538
30.155	535
30.181	532
30.207	521
30.233	520
30.259	526
30.285	507
30.311	499
30.337	542
30.363	517
30.389	512
30.415	522
30.441	532
30.467	507
30.493	521
30.519	562
30.545	531
30.571	503
30.597	530
30.623	527
30.649	525
30.675	529
30.701	509
30.727	519
30.753	534
30.779	525
30.805	495
30.831	523
30.857	508
30.883	510
30.909	515
30.935	434
30.961	549
30.987	527
31.013	499
31.039	506
31.065	525
31.091	512
31.117	547
31.143	566
31.169	487
31.195	518
31.221	522
31.247	512
31.273	530
31.299	565
31.325	477
31.351	498
31.377	509
31.403	541
31.429	575
31.455	530
31.481	544
31.507	497
31.533	512
31.559	489
31.585	506
31.611	482
31.637	547
31.663	544
31.689	461
31.715	515
31.741	503
31.767	520
31.793	493
31.819	457
31.845	483
31.871	487
31.897	497
31.923	500
31.949	487
31.975	493
32.001	541
32.027	541
32.053	534
32.079	525
32.105	500
32.131	531
32.157	570
32.183	563
32.209	603
32.235	647
32.261	631
32.287	643
32.313	680
32.339	672
32.365	658
32.391	672
32.417	665
32.443	659
32.469	635
32.495	598
32.521	583
32.547	574
32.573	574
32.599	559
32.625	526
32.651	497
32.677	490
32.703	502
32.729	507
32.755	488
32.781	490
32.807	494
32.833	470
32.859	476
32.885	509
32.911	487
32.937	471
32.963	479
32.989	461
33.015	463
33.041	481
33.067	449
33.093	473
33.119	481
33.145	448
33.171	464
33.197	472
33.223	515
33.249	486
33.275	446
33.301	451
33.327	467
33.353	445
33.379	453
33.405	431
33.431	455
33.457	448
33.483	444
33.509	442
33.535	448
33.561	462
33.587	443
33.613	409
33.639	495
33.665	445
33.691	455
33.717	458
33.743	474
33.769	427
33.795	511
33.821	469
33.847	483
33.873	445
33.899	445
33.925	442
33.951	415
33.977	430
34.003	491
34.029	455
34.055	483
34.081	463
34.107	468
34.133	477
34.159	475
34.185	465
34.211	449
34.237	495
34.263	459
34.289	422
34.315	451
34.341	496
34.367	484
34.393	452
34.419	467
34.445	469
34.471	528
34.497	526
34.523	537
34.549	540
34.575	569
34.601	601
34.627	664
34.653	728
34.679	805
34.705	886
34.731	1066
34.757	1233
34.783	1373
34.809	1491
34.835	1523
34.861	1481
34.887	1440
34.913	1389
34.939	1335
34.965	1271
34.991	1197
35.017	1114
35.043	1060
35.069	1006
35.095	975
35.121	958
35.147	969
35.173	1035
35.199	1107
35.225	1174
35.251	1290
35.277	1355
35.303	1286
35.329	1214
35.355	1153
35.381	1078
35.407	957
35.433	924
35.459	863
35.485	841
35.511	890
35.537	877
35.563	880
35.589	955
35.615	982
35.641	1007
35.667	1093
35.693	1229
35.719	1404
35.745	1528
35.771	1605
35.797	1750
35.823	1773
35.849	1843
35.875	1737
35.901	1687
35.927	1497
35.953	1308
35.979	1166
36.005	971
36.031	883
36.057	841
36.083	784
36.109	657
36.135	632
36.161	622
36.187	596
36.213	597
36.239	579
36.265	562
36.291	555
36.317	551
36.343	527
36.369	559
36.395	537
36.421	541
36.447	497
36.473	478
36.499	495
36.525	540
36.551	502
36.577	525
36.603	518
36.629	504
36.655	502
36.681	472
36.707	492
36.733	496
36.759	497
36.785	454
36.811	472
36.837	490
36.863	512
36.889	522
36.915	488
36.941	549
36.967	527
36.993	500
37.019	499
37.045	500
37.071	529
37.097	517
37.123	554
37.149	582
37.175	583
37.201	565
37.227	632
37.253	652
37.279	699
37.305	748
37.331	825
37.357	895
37.383	1026
37.409	1217
37.435	1433
37.461	1781
37.487	2161
37.513	2621
37.539	3071
37.565	3152
37.591	2965
37.617	2710
37.643	2359
37.669	2012
37.695	1673
37.721	1323
37.747	1118
37.773	1015
37.799	901
37.825	795
37.851	784
37.877	812
37.903	794
37.929	838
37.955	909
37.981	934
38.007	969
38.033	1085
38.059	1214
38.085	1325
38.111	1429
38.137	1660
38.163	1909
38.189	2015
38.215	2137
38.241	2287
38.267	2352
38.293	2349
38.319	2291
38.345	2321
38.371	2156
38.397	2074
38.423	1994
38.449	1800
38.475	1611
38.501	1458
38.527	1269
38.553	1123
38.579	1038
38.605	1013
38.631	920
38.657	864
38.683	816
38.709	807
38.735	853
38.761	817
38.787	849
38.813	849
38.839	902
38.865	934
38.891	1015
38.917	1040
38.943	1052
38.969	1177
38.995	1244
39.021	1437
39.047	1494
39.073	1630
39.099	1661
39.125	1684
39.151	1679
39.177	1482
39.203	1539
39.229	1368
39.255	1182
39.281	1043
39.307	934
39.333	869
39.359	828
39.385	697
39.411	715
39.437	712
39.463	614
39.489	594
39.515	526
39.541	524
39.567	547
39.593	538
39.619	557
39.645	523
39.671	471
39.697	507
39.723	524
39.749	541
39.775	550
39.801	541
39.827	552
39.853	569
39.879	565
39.905	579
39.931	544
39.957	550
39.983	528
40.009	528
40.035	545
40.061	523
40.087	464
40.113	462
40.139	474
40.165	491
40.191	473
40.217	422
40.243	433
40.269	457
40.295	446
40.321	437
40.347	455
40.373	457
40.399	442
40.425	449
40.451	482
40.477	497
40.503	473
40.529	457
40.555	451
40.581	451
40.607	466
40.633	484
40.659	459
40.685	431
40.711	441
40.737	465
40.763	478
40.789	475
40.815	461
40.841	494
40.867	528
40.893	560
40.919	598
40.945	551
40.971	545
40.997	569
41.023	516
41.049	551
41.075	546
41.101	558
41.127	556
41.153	534
41.179	516
41.205	513
41.231	512
41.257	509
41.283	464
41.309	449
41.335	444
41.361	460
41.387	418
41.413	471
41.439	413
41.465	410
41.491	429
41.517	373
41.543	387
41.569	402
41.595	395
41.621	383
41.647	358
41.673	372
41.699	386
41.725	362
41.751	376
41.777	411
41.803	399
41.829	369
41.855	360
41.881	379
41.907	369
41.933	392
41.959	340
41.985	398
42.011	403
42.037	402
42.063	369
42.089	383
42.115	383
42.141	452
42.167	434
42.193	416
42.219	401
42.245	407
42.271	412
42.297	421
42.323	402
42.349	423
42.375	416
42.401	390
42.427	396
42.453	401
42.479	388
42.505	372
42.531	366
42.557	364
42.583	365
42.609	373
42.635	369
42.661	363
42.687	345
42.713	371
42.739	362
42.765	340
42.791	368
42.817	361
42.843	348
42.869	369
42.895	368
42.921	344
42.947	349
42.973	379
42.999	371
43.025	347
43.051	351
43.077	361
43.103	369
43.129	369
43.155	358
43.181	344
43.207	335
43.233	344
43.259	366
43.285	379
43.311	358
43.337	322
43.363	337
43.389	352
43.415	342
43.441	334
43.467	335
43.493	371
43.519	373
43.545	350
43.571	348
43.597	345
43.623	392
43.649	375
43.675	360
43.701	352
43.727	372
43.753	370
43.779	357
43.805	374
43.831	334
43.857	346
43.883	360
43.909	358
43.935	343
43.961	369
43.987	346
44.013	340
44.039	357
44.065	353
44.091	342
44.117	314
44.143	317
44.169	370
44.195	316
44.221	368
44.247	353
44.273	351
44.299	311
44.325	356
44.351	312
44.377	346
44.403	333
44.429	342
44.455	311
44.481	355
44.507	362
44.533	335
44.559	334
44.585	367
44.611	367
44.637	349
44.663	338
44.689	340
44.715	381
44.741	372
44.767	395
44.793	368
44.819	419
44.845	418
44.871	426
44.897	419
44.923	401
44.949	416
44.975	471
45.001	480
45.027	515
45.053	531
45.079	574
45.105	575
45.131	616
45.157	669
45.183	703
45.209	774
45.235	835
45.261	863
45.287	893
45.313	894
45.339	909
45.365	892
45.391	861
45.417	856
45.443	876
45.469	861
45.495	821
45.521	815
45.547	783
45.573	743
45.599	732
45.625	699
45.651	653
45.677	615
45.703	587
45.729	586
45.755	575
45.781	516
45.807	469
45.833	452
45.859	432
45.885	435
45.911	415
45.937	395
45.963	407
45.989	416
46.015	412
46.041	395
46.067	420
46.093	431
46.119	405
46.145	422
46.171	445
46.197	425
46.223	430
46.249	471
46.275	447
46.301	456
46.327	477
46.353	478
46.379	492
46.405	473
46.431	454
46.457	532
46.483	526
46.509	516
46.535	504
46.561	573
46.587	563
46.613	562
46.639	593
46.665	607
46.691	607
46.717	576
46.743	566
46.769	554
46.795	550
46.821	542
46.847	535
46.873	473
46.899	459
46.925	458
46.951	463
46.977	424
47.003	475
47.029	438
47.055	432
47.081	417
47.107	441
47.133	459
47.159	425
47.185	452
47.211	455
47.237	438
47.263	409
47.289	477
47.315	419
47.341	420
47.367	404
47.393	414
47.419	426
47.445	421
47.471	412
47.497	399
47.523	466
47.549	443
47.575	421
47.601	450
47.627	462
47.653	474
47.679	478
47.705	468
47.731	446
47.757	467
47.783	498
47.809	459
47.835	482
47.861	513
47.887	481
47.913	448
47.939	446
47.965	453
47.991	443
48.017	426
48.043	417
48.069	430
48.095	423
48.121	390
48.147	378
48.173	396
48.199	395
48.225	372
48.251	368
48.277	394
48.303	400
48.329	385
48.355	406
48.381	401
48.407	385
48.433	391
48.459	370
48.485	392
48.511	431
48.537	418
48.563	391
48.589	365
48.615	357
48.641	377
48.667	377
48.693	361
48.719	339
48.745	360
48.771	345
48.797	375
48.823	366
48.849	353
48.875	344
48.901	339
48.927	330
48.953	353
48.979	410
49.005	407
49.031	457
49.057	425
49.083	441
49.109	412
49.135	448
49.161	469
49.187	488
49.213	485
49.239	499
49.265	462
49.291	542
49.317	522
49.343	519
49.369	480
49.395	532
49.421	542
49.447	499
49.473	499
49.499	484
49.525	470
49.551	485
49.577	515
49.603	447
49.629	408
49.655	409
49.681	400
49.707	393
49.733	356
49.759	359
49.785	374
49.811	338
49.837	307
49.863	336
49.889	355
49.915	342
49.941	333
49.967	329
49.993	322
50.019	336
50.045	337
50.071	321
50.097	345
50.123	350
50.149	371
50.175	360
50.201	357
50.227	355
50.253	353
50.279	361
50.305	355
50.331	376
50.357	352
50.383	381
50.409	364
50.435	353
50.461	360
50.487	361
50.513	349
50.539	374
50.565	389
50.591	414
50.617	454
50.643	469
50.669	517
50.695	551
50.721	622
50.747	735
50.773	878
50.799	1036
50.825	1171
50.851	1336
50.877	1479
50.903	1558
50.929	1475
50.955	1306
50.981	1206
51.007	1102
51.033	1028
51.059	921
51.085	758
51.111	642
51.137	545
51.163	440
51.189	429
51.215	388
51.241	356
51.267	371
51.293	351
51.319	337
51.345	340
51.371	329
51.397	332
51.423	312
51.449	288
51.475	289
51.501	295
51.527	280
51.553	294
51.579	277
51.605	270
51.631	306
51.657	280
51.683	266
51.709	274
51.735	283
51.761	266
51.787	266
51.813	288
51.839	302
51.865	255
51.891	295
51.917	286
51.943	272
51.969	271
51.995	266
52.021	283
52.047	305
52.073	307
52.099	262
52.125	283
52.151	268
52.177	286
52.203	277
52.229	270
52.255	278
52.281	275
52.307	312
52.333	291
52.359	259
52.385	279
52.411	294
52.437	255
52.463	285
52.489	266
52.515	286
52.541	280
52.567	276
52.593	279
52.619	251
52.645	296
52.671	259
52.697	261
52.723	283
52.749	287
52.775	274
52.801	253
52.827	268
52.853	275
52.879	301
52.905	293
52.931	296
52.957	279
52.983	293
53.009	308
53.035	299
53.061	296
53.087	322
53.113	311
53.139	295
53.165	297
53.191	300
53.217	314
53.243	301
53.269	309
53.295	332
53.321	328
53.347	320
53.373	333
53.399	341
53.425	335
53.451	349
53.477	359
53.503	350
53.529	346
53.555	355
53.581	360
53.607	341
53.633	329
53.659	327
53.685	326
53.711	332
53.737	346
53.763	336
53.789	317
53.815	328
53.841	333
53.867	343
53.893	359
53.919	346
53.945	355
53.971	355
53.997	362
54.023	388
54.049	426
54.075	461
54.101	449
54.127	446
54.153	540
54.179	533
54.205	543
54.231	565
54.257	517
54.283	561
54.309	585
54.335	558
54.361	540
54.387	585
54.413	619
54.439	635
54.465	605
54.491	603
54.517	601
54.543	614
54.569	659
54.595	656
54.621	673
54.647	675
54.673	702
54.699	768
54.725	715
54.751	854
54.777	916
54.803	873
54.829	976
54.855	952
54.881	1016
54.907	1008
54.933	1016
54.959	978
54.985	1027
55.011	1042
55.037	975
55.063	1005
55.089	1014
55.115	991
55.141	1022
55.167	960
55.193	907
55.219	933
55.245	944
55.271	883
55.297	819
55.323	834
55.349	810
55.375	767
55.401	750
55.427	716
55.453	693
55.479	669
55.505	653
55.531	604
55.557	605
55.583	584
55.609	587
55.635	564
55.661	575
55.687	555
55.713	515
55.739	531
55.765	519
55.791	488
55.817	468
55.843	487
55.869	499
55.895	467
55.921	474
55.947	484
55.973	453
55.999	452
56.025	474
56.051	496
56.077	479
56.103	454
56.129	481
56.155	486
56.181	473
56.207	493
56.233	483
56.259	480
56.285	517
56.311	514
56.337	489
56.363	496
56.389	543
56.415	564
56.441	584
56.467	592
56.493	600
56.519	652
56.545	669
56.571	723
56.597	723
56.623	733
56.649	728
56.675	708
56.701	718
56.727	691
56.753	677
56.779	652
56.805	618
56.831	602
56.857	575
56.883	563
56.909	554
56.935	506
56.961	464
56.987	439
57.013	403
[truncated: 1,268 more rows]
